# Supplementary material for: Multi-Costimulatory Pathways Drive the Antagonistic Pseudoalteromonas piscicida against the Dominant Pathogenic Vibrio harveyi in Mariculture: Insights from Proteomics and Metabolomics
Source: Microbiol Spectr. 2022 Oct 27;10(6):e02444-22. doi: 10.1128/spectrum.02444-22 (PMC9769913; doi:10.1128/spectrum.02444-22)
Supplement: Supplemental file 2 — Table S1. Download spectrum.02444-22-s0002.xlsx, XLSX file, 0.4 MB [file spectrum.02444-22-s0002.xlsx]

## Sheet: Table S1-Overview of variations
Table S1-Overview of metabolomic variations during P. piscicida against V. harveyi
ID	Metabolite	Metab ID	KEGG Compound ID	Library ID	M/Z	Mode	Adducts	Formula	Retention time	RSD	Fragmentation Score	Theoretical Fragmentation Score	Mass Error	CAS ID	KEGG Compound First Category	KEGG Compound Second Category	KEGG Pathway ID	KEGG Pathway Description	KEGG Pathway First Category	KEGG Pathway Second Category	HMDB Superclass	HMDB Class	HMDB Subclass	P1	P2	P3	P4	P5	P6	V1	V2	V3	V4	V5	V6	PV1	PV2	PV3	PV4	PV5	PV6	QC01	QC02	QC03
pos_13	SCLAREOLIDE	metab_12	-	-	251.201	pos	M+H, M+CH3OH+H, 2M+ACN+H, M+H-H2O, M+H-2H2O	C16H26O2	6.3664	0.0751939	50.2	-	0.829307	-	-	-	-	-	-	-	-	-	-	7.0781	7.1136	6.8558	7.3602	6.2878	6.3126	5.9496	5.9784	5.9621	5.9727	5.9597	6.0056	6.0565	5.9764	7.002	6.0105	5.9989	6.4582	6.8372	6.8691	6.9025
pos_27	Glutathione, oxidized	metab_26	-	-	613.16	pos	M+H, M+Na, M+K, M+2H	C20H32N6O12S2	0.6621	0.0494649	70.4	-	1.9058	-	-	-	-	-	-	-	-	-	-	7.0897	7.0991	7.0237	6.9904	6.9109	7.2656	5.6398	6.6292	7.0224	5.2532	4.6211	6.3214	5.2986	6.0918	4.5414	6.2759	6.5209	5.3244	6.7837	6.7898	6.8231
pos_34	N-Succinyl-L-glutamate	metab_33	C05931	-	248.077	pos	M+H, M+Na, M+H-H2O, M+H-2H2O	C9H13NO7	1.1103	0.00828716	50.9	-	0.959573	-	-	-	map01100;map00330	Metabolic pathways;Arginine and proline metabolism	Metabolism;Metabolism	Global and overview maps;Amino acid metabolism	-	-	-	5.5666	5.4818	5.6247	5.441	5.4243	5.5969	5.5708	5.8174	6.5495	5.7476	5.2361	6.0427	5.6387	6.039	5.3191	6.0995	6.087	5.7468	5.7637	5.7678	5.7606
pos_36	3-Deoxyguanosine	metab_35	-	-	268.104	pos	M+H, M+K, M+Na, 2M+H	C10H13N5O4	1.1845	0.0203726	84.6	-	1.11946	-	-	-	-	-	-	-	-	-	-	5.2568	5.1699	5.4681	5.2274	5.3645	5.0829	6.0477	6.1229	5.8493	6.2222	5.7755	6.3423	6.2797	6.3325	6.4851	6.508	6.0987	6.0816	6.0068	6.0154	6.0245
pos_51	Oleamide	metab_50	C19670	LMFA08010004;HMDB0002117	282.279	pos	M+H-H2O, M+ACN+H, M+H, M+Na	C18H35NO	6.6129	0.0421232	84.3	-	0.697023	301-02-0	-	-	-	-	-	-	Lipids and lipid-like molecules	Fatty Acyls	Fatty amides	8.6529	8.6808	8.6251	8.6168	8.6416	8.6568	8.7817	8.8478	8.8288	8.7931	8.7863	8.7052	8.7677	8.7692	8.7629	8.7664	8.7635	8.7795	8.7088	8.733	8.7449
pos_57	Linoleamide	metab_56	-	LMFA08010008;HMDB0062656	280.263	pos	M+H, 2M+H, M+Na, M+H-H2O	C18H33NO	6.5084	0.032666	79.9	-	-0.0471439	3072-13-7	-	-	-	-	-	-	Lipids and lipid-like molecules	Fatty Acyls	Fatty amides	8.122	8.2177	8.1441	8.1379	8.0742	8.1378	8.3342	8.3551	8.2975	8.3043	8.2764	8.1504	8.2459	8.2602	8.2215	8.2	8.2016	8.2288	8.1778	8.2027	8.2026
pos_70	Sarmentosin	metab_69	C08340	HMDB0030697	276.108	pos	M+H, M+Na, M+K, 2M+Na	C11H17NO7	1.6855	0.0443923	-	57.9	1.40464	71933-54-5	-	-	-	-	-	-	Lipids and lipid-like molecules	Fatty Acyls	Fatty acyl glycosides	6.7473	6.8036	6.8052	6.5434	6.7486	6.8641	6.4761	6.4578	6.1242	6.2843	6.6501	6.3201	5.989	6.1035	5.5054	6.0736	6.1466	5.8814	6.6293	6.6125	6.5907
pos_73	16-Hydroxy-10-oxohexadecanoic acid	metab_72	-	HMDB0041287	309.204	pos	M+Na, M+ACN+H, M+2Na-H, M+NH4	C16H30O4	6.1646	0.0283168	-	62.1	1.44179	53833-25-3	-	-	-	-	-	-	Lipids and lipid-like molecules	Fatty Acyls	Fatty acids and conjugates	6.1708	6.307	5.5948	6.3488	5.1005	5.1539	4.9901	5.0107	4.9772	4.9833	4.9915	4.9952	5.4005	5.1232	6.0844	5.1211	5.1862	5.7827	5.7442	5.7681	5.7617
pos_81	Dihydrocoumarin	metab_80	C02274	-	166.086	pos	M+NH4, M+ACN+H, M+H, M+H-H2O	C9H8O2	1.6855	0.0295825	58.7	-	0.524971	-	-	-	map00624;map01120	Polycyclic aromatic hydrocarbon degradation;Microbial metabolism in diverse environments	Metabolism;Metabolism	Xenobiotics biodegradation and metabolism;Global and overview maps	-	-	-	7.7621	7.7768	7.8089	7.6788	7.8176	7.8522	7.5696	7.586	7.6977	7.5181	7.4647	7.6013	7.7007	7.7217	7.7427	7.7463	7.7387	7.6353	7.7197	7.7392	7.7442
pos_83	Pantothenic Acid	metab_82	C00864	HMDB0000210	220.118	pos	M+H, M+Na, M+H-H2O, M+H-2H2O	C9H17NO5	1.8979	0.0153816	79.6	-	1.56135	79-83-4	Vitamins and Cofactors	Vitamins	map01100;map01110;map00770;map00410	Metabolic pathways;Biosynthesis of secondary metabolites;Pantothenate and CoA biosynthesis;beta-Alanine metabolism	Metabolism;Metabolism;Metabolism;Metabolism	Global and overview maps;Global and overview maps;Metabolism of cofactors and vitamins;Metabolism of other amino acids	Organic oxygen compounds	Organooxygen compounds	Alcohols and polyols	4.8989	4.7879	4.7837	4.7646	4.8344	4.8649	5.7954	6.4357	6.5408	5.9301	5.5251	6.1701	5.9031	5.7444	5.6659	5.8145	5.7483	5.7841	5.7611	5.7498	5.7617
pos_88	Cyanidin 3-(2G-xylosylrutinoside)	metab_87	-	LMPK12010124;HMDB0037994	728.229	pos	M+H+Na, M+K, M+H, M+2H	C32H39O19+	2.1115	0.0241263	-	56.6	-0.691781	38226-79-8	-	-	-	-	-	-	Phenylpropanoids and polyketides	Flavonoids	Flavonoid glycosides	6.3039	6.222	6.1825	6.3197	6.3335	6.3745	6.6059	6.6832	6.8095	6.2	6.551	6.4989	6.2641	6.4807	5.1468	6.7466	6.6355	6.4679	6.2997	6.2962	6.3157
pos_92	L-Tryptophan	metab_91	C00078	HMDB0000929	205.097	pos	M+H, M+Na, 2M+ACN+Na, 2M+K	C11H12N2O2	2.247	0.0134961	96.9	-	1.06396	73-22-3	Peptides	Amino acids	map01100;map01110;map00970;map01210;map01230;map00260;map01130;map00400;map00380;map00404	Metabolic pathways;Biosynthesis of secondary metabolites;Aminoacyl-tRNA biosynthesis;2-Oxocarboxylic acid metabolism;Biosynthesis of amino acids;Glycine, serine and threonine metabolism;Biosynthesis of antibiotics;Phenylalanine, tyrosine and tryptophan biosynthesis;Tryptophan metabolism;Staurosporine biosynthesis	Metabolism;Metabolism;Genetic Information Processing;Metabolism;Metabolism;Metabolism;Metabolism;Metabolism;Metabolism;Metabolism	Global and overview maps;Global and overview maps;Translation;Global and overview maps;Global and overview maps;Amino acid metabolism;Global and overview maps;Amino acid metabolism;Amino acid metabolism;Biosynthesis of other secondary metabolites	Organoheterocyclic compounds	Indoles and derivatives	Indolyl carboxylic acids and derivatives	6.9804	6.9857	7.0524	6.9562	7.0637	7.0881	6.5336	6.3131	6.5876	6.5407	6.5042	6.4791	6.5422	6.5991	6.64	6.5644	6.6656	6.6019	6.8629	6.8518	6.8541
pos_141	L-Aspartate-semialdehyde	metab_140	C00441	HMDB0012249	159.076	pos	M+ACN+H, 2M+ACN+Na, 2M+Na	C4H7NO3	0.5882	0.0114994	-	59.6	0.421056	15106-57-7	-	-	map01100;map01110;map00300;map01120;map01210;map00270;map00330;map01230;map00260;map00261;map01130;map00400	Metabolic pathways;Biosynthesis of secondary metabolites;Lysine biosynthesis;Microbial metabolism in diverse environments;2-Oxocarboxylic acid metabolism;Cysteine and methionine metabolism;Arginine and proline metabolism;Biosynthesis of amino acids;Glycine, serine and threonine metabolism;Monobactam biosynthesis;Biosynthesis of antibiotics;Phenylalanine, tyrosine and tryptophan biosynthesis	Metabolism;Metabolism;Metabolism;Metabolism;Metabolism;Metabolism;Metabolism;Metabolism;Metabolism;Metabolism;Metabolism;Metabolism	Global and overview maps;Global and overview maps;Amino acid metabolism;Global and overview maps;Global and overview maps;Amino acid metabolism;Amino acid metabolism;Global and overview maps;Amino acid metabolism;Biosynthesis of other secondary metabolites;Global and overview maps;Amino acid metabolism	Organic acids and derivatives	Carboxylic acids and derivatives	Amino acids, peptides, and analogues	5.6448	5.6906	5.7341	5.6405	5.7667	5.7199	5.2772	6.1063	6.2959	5.602	5.1953	5.8871	5.7519	5.7458	5.6759	5.9959	5.7383	5.8899	5.7924	5.7915	5.8006
pos_142	AMINOHYDROXYBUTYRIC ACID	metab_141	-	-	84.045	pos	M+H-2H2O, M+H, M+H-H2O	C4H9NO3	0.5882	0.0137148	55	-	5.10574	-	-	-	-	-	-	-	-	-	-	7.0201	6.9563	6.9245	6.873	6.9675	6.9998	6.4876	6.7593	6.9554	6.438	6.0337	6.6774	6.2613	6.6555	5.9725	6.7088	6.7458	6.251	6.7892	6.7949	6.8011
pos_143	Sucrose	metab_142	C00089	HMDB0000258	365.106	pos	M+Na, M+K, M+NH4	C12H22O11	0.6178	0.0270253	90.8	-	1.40014	57-50-1	Carbohydrates	Oligosaccharides	map01100;map02060;map00500;map02010;map00052	Metabolic pathways;Phosphotransferase system (PTS);Starch and sucrose metabolism;ABC transporters;Galactose metabolism	Metabolism;Environmental Information Processing;Metabolism;Environmental Information Processing;Metabolism	Global and overview maps;Membrane transport;Carbohydrate metabolism;Membrane transport;Carbohydrate metabolism	Organic oxygen compounds	Organooxygen compounds	Carbohydrates and carbohydrate conjugates	6.2604	6.1769	6.2482	6.3357	5.9245	5.9829	6.8284	6.9325	7.023	6.9477	6.8564	6.9479	7.1363	7.1507	6.9595	6.9848	7.0671	7.0566	6.764	6.7862	6.7689
pos_147	Thymine	metab_146	C00178	HMDB0000262	127.05	pos	M+H, M+ACN+H, M+H-H2O	C5H6N2O2	1.2145	0.00271591	93.6	-	1.67995	65-71-4	Nucleic acids	Bases	map00240;map01100	Pyrimidine metabolism;Metabolic pathways	Metabolism;Metabolism	Nucleotide metabolism;Global and overview maps	Organoheterocyclic compounds	Diazines	Pyrimidines and pyrimidine derivatives	6.2229	6.1196	6.3031	6.1645	6.3285	6.2009	6.6439	6.8494	6.887	6.6748	6.4022	6.8569	6.7917	6.8304	6.4104	7.0501	6.6635	6.3999	6.5845	6.5851	6.5868
pos_151	Nicotinamide adenine dinucleotide (NAD)	metab_150	-	-	664.117	pos	M+H, M+Na, M+2H	C21H27N7O14P2	0.6251	0.0353666	96.6	-	1.47314	-	-	-	-	-	-	-	-	-	-	5.2247	5.2265	5.414	5.4459	5.3874	5.5171	5.8222	5.8285	6.7216	5.0789	5.7353	5.9706	5.1536	6.0975	5.0296	5.3378	6.0488	5.2331	5.7994	5.8097	5.7793
pos_154	Gamma-Glutamylserine	metab_153	-	HMDB0029158	276.119	pos	M+H-2H2O, M+ACN+Na, M+ACN+H	C8H14N2O6	0.6398	0.0203897	-	62.8	0.705411	5875-35-4	-	-	-	-	-	-	Organic acids and derivatives	Carboxylic acids and derivatives	Amino acids, peptides, and analogues	6.6529	6.542	6.4817	6.432	6.4698	6.6248	4.9821	5.1784	5.4479	4.9063	4.9167	5.1447	5.0743	5.1318	5.4543	5.3686	5.2005	5.3022	6.187	6.1937	6.2045
pos_156	Urocanate	metab_155	C00785	-	139.05	pos	M+H, M+CH3OH+H, M+H-H2O	C6H6N2O2	0.6546	0.0269497	57.7	-	-0.145316	-	-	-	map01100;map00340	Metabolic pathways;Histidine metabolism	Metabolism;Metabolism	Global and overview maps;Amino acid metabolism	-	-	-	6.1914	6.0819	6.16	6.0668	6.142	6.0603	6.3108	6.0615	6.0056	6.2503	5.933	6.2261	6.3765	6.5249	5.998	5.995	6.5058	5.9221	6.1751	6.1837	6.1982
pos_164	(2S)-2-{[1-(R)-Carboxyethyl]amino}pentanoate	metab_163	C06326	-	190.108	pos	M+H-H2O, M+Na, M+H	C8H15NO4	2.9662	0.0495477	86	-	0.925111	-	-	-	-	-	-	-	-	-	-	5.0701	4.9772	5.068	4.9462	4.9371	5.0106	3.6362	3.6486	3.6998	3.66	3.5732	3.6112	3.8013	3.6181	4.0893	3.7288	3.6441	3.6622	4.6282	4.667	4.6326
pos_204	LysoPE(16:1(9Z)/0:0)	metab_203	-	HMDB0011504	474.26	pos	M+Na, M+2Na-H, M+H	C21H42NO7P	6.359	0.216307	90.4	-	2.16794	-	-	-	-	-	-	-	Lipids and lipid-like molecules	Glycerophospholipids	Glycerophosphoethanolamines	6.6581	6.9047	5.7939	5.7483	6.2157	6.679	6.2968	5.4905	5.6972	6.0748	6.2396	5.8512	6.2162	6.1193	7.7893	6.0826	6.1812	6.3699	4.6211	4.7713	4.6122
pos_206	PE(14:0/0:0)	metab_205	-	LMGP02050003	426.262	pos	M+H, 2M+Na, 2M+H	C19H40NO7P	6.344	0.12239	50.3	-	1.54145	-	-	-	-	-	-	-	-	-	-	5.5027	5.9112	4.904	4.349	5.3595	5.7369	5.2515	5.2423	5.342	6.1052	5.5066	5.2058	5.7692	5.836	7.3245	5.7734	5.823	6.62	4.6792	4.5889	4.6892
pos_248	Methyl 8-gingerol	metab_247	-	-	337.236	pos	M+H, M+Na, M+ACN+H	C20H32O4	6.2395	0.0560634	68.5	-	-5.16124	-	-	-	-	-	-	-	-	-	-	5.9716	5.968	5.4704	6.0666	5.2985	5.3525	5.3646	5.4119	5.2959	5.3657	5.4524	5.367	5.6595	5.5343	5.7421	5.5985	5.5823	5.7195	5.6216	5.6507	5.6703
pos_259	3-hydroxyoctanoyl carnitine	metab_258	-	HMDB0061634	304.212	pos	M+H, M+Na, M+2Na-H	C15H29NO5	6.1871	0.104072	-	59.3	1.29911	-	-	-	-	-	-	-	Lipids and lipid-like molecules	Fatty Acyls	Fatty acid esters	4.7629	4.7697	4.6627	4.6753	4.7231	4.7038	4.9812	5.7869	6.0166	5.2377	4.8791	5.5289	4.9777	4.9403	4.9165	5.0414	5.0136	4.8619	5.0822	5.14	5.1729
pos_260	Germacrenone	metab_259	-	HMDB0035887	256.227	pos	M+H, M+NH4, M+H-H2O	C15H26O2	6.1871	0.0889088	-	60.6	0.870723	99957-12-7	-	-	-	-	-	-	Lipids and lipid-like molecules	Prenol lipids	Sesquiterpenoids	5.6361	5.6338	5.5973	5.587	5.5932	5.592	5.7931	5.8487	5.8387	5.7794	5.8217	5.8018	5.8687	5.7913	5.7607	5.8139	5.7966	5.7823	5.6875	5.7426	5.7637
pos_280	(1R,2S,3S,4R)-p-Menthane-2,3-diol	metab_279	-	HMDB0035723	362.327	pos	M+ACN+Na, 2M+NH4, M+ACN+H	C10H20O2	5.9783	0.0176262	-	56.8	1.36955	51745-21-2	-	-	-	-	-	-	Lipids and lipid-like molecules	Prenol lipids	Monoterpenoids	6.9003	6.901	7.273	6.988	7.1592	6.9739	7.1803	6.9827	6.9475	7.1447	7.2687	7.1328	6.8294	6.9587	7.0506	6.8652	7.0064	7.038	7.0583	7.0716	7.0586
pos_283	3,6,7-Trihydroxy-4'-methoxyflavone 7-rhamnoside	metab_282	-	LMPK12111586;HMDB0041455	469.112	pos	M+H-H2O, M+H, M+Na	C22H22O10	5.9255	0.0118446	-	67.8	2.08896	-	-	-	-	-	-	-	Phenylpropanoids and polyketides	Flavonoids	Flavonoid glycosides	6.3165	6.2691	6.2073	6.1267	6.2131	6.2356	6.399	6.4419	6.3868	6.3784	6.3739	6.434	6.4085	6.357	6.3263	6.3985	6.3687	6.369	6.3601	6.3698	6.3682
pos_308	4-Guanidinobutanoic acid	metab_307	C01035	HMDB0003464	146.092	pos	M+H, 2M+K, M+H-H2O	C5H11N3O2	0.6546	0.0505056	85.8	-	0.665554	463-00-3	-	-	map01100;map00330	Metabolic pathways;Arginine and proline metabolism	Metabolism;Metabolism	Global and overview maps;Amino acid metabolism	Organic acids and derivatives	Carboxylic acids and derivatives	Amino acids, peptides, and analogues	6.6562	6.6702	6.5272	6.5491	6.4647	6.3628	2.4792	3.6177	3.6196	3.3844	2.9732	3.5679	5.2956	4.3481	6.4764	4.6131	4.1155	5.6889	6.1103	6.1383	6.1539
pos_315	Glutaminylserine	metab_314	-	HMDB0028806	198.085	pos	M+H-2H2O, M+Na, M+ACN+H	C8H15N3O5	0.5808	0.0311508	-	64.7	-9.66493	5875-40-1	-	-	-	-	-	-	Organic acids and derivatives	Carboxylic acids and derivatives	Amino acids, peptides, and analogues	5.2748	5.3238	5.33	5.2334	5.3932	5.3154	4.911	5.8115	5.9287	5.3211	4.8088	5.6004	5.4465	5.4409	5.2597	5.7004	5.4067	5.5094	5.4359	5.4149	5.4109
pos_327	Succinylproline	metab_326	C11711	-	198.076	pos	M+H-H2O, M+Na, M+H	C9H13NO5	2.0655	0.0224158	63.8	-	1.6635	-	-	-	-	-	-	-	-	-	-	5.6524	5.5372	5.6531	5.5677	5.4889	5.6454	5.9859	5.6914	6.0947	5.2808	5.4532	5.5459	5.1889	5.9487	4.6403	6.1748	6.2104	5.5185	5.779	5.7903	5.7709
pos_328	Pyro-L-glutaminyl-L-glutamine	metab_327	-	HMDB0039229	290.135	pos	M+NH4, M+CH3OH+H, M+H	C10H15N3O5	0.9102	0.0292241	-	58.7	0.181104	109481-23-4	-	-	-	-	-	-	Organic acids and derivatives	Carboxylic acids and derivatives	Amino acids, peptides, and analogues	5.9258	5.9597	6.0128	5.9808	6.0204	6.079	5.4842	5.6751	5.9442	5.6115	5.3529	5.7408	5.4119	5.5121	5.2205	5.4629	5.4332	5.604	5.854	5.8297	5.8359
pos_348	Asp-Phe	metab_347	-	-	281.114	pos	M+H, M+Na, M+H-H2O	C13H16N2O5	2.3205	0.0286387	91.8	-	1.22194	-	-	-	-	-	-	-	-	-	-	6.2526	6.3225	6.406	6.4692	6.5024	6.3673	3.4358	0.5322	0.5363	0.5365	4.17	0.5663	5.024	0.5365	5.7537	3.4119	0.5371	5.2699	6.0508	6.0396	6.0644
pos_354	Vanillylamine	metab_353	C16666	HMDB0012309	136.076	pos	M+H-H2O, M+NH4, M+H-2H2O	C8H11NO2	0.9698	0.00788653	-	57.1	-0.925389	1196-92-5	-	-	map01100;map00360;map01110	Metabolic pathways;Phenylalanine metabolism;Biosynthesis of secondary metabolites	Metabolism;Metabolism;Metabolism	Global and overview maps;Amino acid metabolism;Global and overview maps	Benzenoids	Phenols	Methoxyphenols	7.0075	7.0081	7.0522	6.9623	7.0835	7.0697	6.7424	6.7556	6.9254	6.6898	6.5809	6.7437	6.8698	6.8773	6.9222	6.9185	6.8917	6.7769	6.9355	6.9384	6.9423
pos_357	N-Acetyl-L-glutamic acid	metab_356	C00624	-	212.053	pos	M+H, M+Na, M+H-H2O	C7H11NO5	0.9922	0.0193262	89.9	-	0.731651	-	-	-	map01100;map00220;map01110;map01210;map01230;map01130	Metabolic pathways;Arginine biosynthesis;Biosynthesis of secondary metabolites;2-Oxocarboxylic acid metabolism;Biosynthesis of amino acids;Biosynthesis of antibiotics	Metabolism;Metabolism;Metabolism;Metabolism;Metabolism;Metabolism	Global and overview maps;Amino acid metabolism;Global and overview maps;Global and overview maps;Global and overview maps;Global and overview maps	-	-	-	4.5772	4.3909	4.2618	4.482	4.1675	4.5567	5.1748	5.3444	5.4686	4.8329	5.1491	5.0758	5.158	5.4807	3.7892	5.0974	5.3719	5.6676	5.0192	5.008	5.0029
pos_359	2-amino-6-hydroxyhexanoic acid	metab_358	-	HMDB0142963	189.123	pos	M+ACN+H, M+ACN+Na, M+Na	C6H13NO3	0.9102	0.0225943	-	61.3	0.773531	-	-	-	-	-	-	-	Organic acids and derivatives	Carboxylic acids and derivatives	Amino acids, peptides, and analogues	6.0516	6.0264	6.0436	6.1708	6.0185	6.0686	4.8957	4.9726	5.0772	5.0665	4.9655	5.0235	5.3968	5.2183	5.4285	5.2484	5.1469	5.4066	5.8351	5.827	5.8465
pos_360	THTC	metab_359	C11074	-	150.058	pos	M+H, M+NH4, M+H-H2O	C5H8O2S	0.9102	0.0153128	77.1	-	1.38774	-	-	-	-	-	-	-	-	-	-	7.0201	7.0083	7.0714	6.9924	7.0924	7.0966	6.8002	6.8458	6.951	6.8167	6.6776	6.8596	6.9725	6.9752	7.0081	6.9865	6.9732	6.8643	6.9989	6.991	7.0043
pos_363	S-Acetylphosphopantetheine	metab_362	C03725	-	401.115	pos	M+H, M+K, M+Na	C13H25N2O8PS	2.4784	0.0198144	60.2	-	2.45947	-	-	-	-	-	-	-	-	-	-	6.4945	6.3056	6.4989	6.4248	6.24	6.1875	6.2667	5.1935	5.6228	5.6718	6.5915	5.8644	6.1619	6.2232	4.4653	5.3116	6.35	6.4938	6.2483	6.2622	6.2642
pos_377	Guanosine	metab_376	C00387	HMDB0000133	284.099	pos	M+Na, 2M+H, M+H	C10H13N5O5	1.0811	0.0273045	95.2	-	1.1092	118-00-3	Nucleic acids	Nucleosides	map01100;map00230	Metabolic pathways;Purine metabolism	Metabolism;Metabolism	Global and overview maps;Nucleotide metabolism	Nucleosides, nucleotides, and analogues	Purine nucleosides	Not Available	7.1708	7.1629	7.2515	7.1493	7.1807	7.1156	7.2458	7.1273	6.7807	7.1819	7.0147	7.1646	7.1951	7.2341	6.5773	7.3274	7.1861	7.0351	7.144	7.1658	7.1634
pos_407	Dodecanoylcarnitine	metab_406	-	HMDB0002250;LMFA07070062	382.233	pos	M+K, M+ACN+Na, M+2Na-H	C19H37NO4	6.5233	0.0377458	-	61.3	-6.72635	25518-54-1	-	-	-	-	-	-	Lipids and lipid-like molecules	Fatty Acyls	Fatty acid esters	5.9851	5.8047	5.8816	5.8964	5.8263	5.9552	4.867	4.8283	4.9032	4.948	4.671	5.0059	3.852	4.5125	2.455	4.3147	4.4572	2.482	5.6439	5.6678	5.6368
pos_416	5-Isopropylbicyclo[3.1.0]hexan-2-one	metab_415	-	HMDB0035229	156.138	pos	M+H-H2O, M+NH4, M+H	C9H14O	6.6129	0.0630938	60.2	-	1.75381	513-20-2	-	-	-	-	-	-	Organic oxygen compounds	Organooxygen compounds	Carbonyl compounds	5.8283	5.853	5.8199	5.7935	5.8322	5.8234	5.9556	6.0309	6.0159	5.9839	5.9767	5.9	5.9612	5.9594	5.9473	5.9567	5.9638	5.968	5.8804	5.9172	5.9347
pos_421	3,7,11,15-Tetramethyl-6,10,14-hexadecatrien-1-ol	metab_420	-	LMFA05000210	310.311	pos	M+H, M+NH4, M+H-H2O	C20H36O	6.778	0.0290242	52.9	-	0.520191	-	-	-	-	-	-	-	-	-	-	7.8424	7.8202	7.7364	7.7425	7.9216	7.8751	7.8197	7.8071	7.8385	7.7984	7.8119	7.6743	7.758	7.7293	7.8298	7.8309	7.8555	7.9264	7.7964	7.8208	7.8036
pos_426	6,10-dimethyl-9-methylene-undec-5E-en-2-one	metab_425	-	LMPR0103030001	226.217	pos	M+H-H2O, M+H, M+NH4	C14H24O	6.6129	0.0571617	55.1	-	0.274103	-	-	-	-	-	-	-	-	-	-	6.2332	6.2537	6.2063	6.1786	6.2129	6.2155	6.3659	6.4376	6.406	6.3686	6.3692	6.2744	6.3542	6.3504	6.3417	6.3406	6.3517	6.3659	6.2776	6.304	6.3273
pos_428	PE(16:1(5Z)/16:1(5Z))	metab_427	-	LMGP02010356	710.475	pos	M+Na, M+2Na-H, M+H	C37H70NO8P	7.2157	0.206385	93.5	-	2.28071	-	-	-	-	-	-	-	-	-	-	3.9523	4.0437	3.7229	4.0667	3.9014	4.0479	4.1937	4.2337	4.3193	4.3186	3.9739	4.2906	4.4875	4.3812	6.6137	5.0672	4.707	4.6728	4.1446	4.0789	3.9614
pos_429	PE(14:0/16:1(9Z))	metab_428	-	HMDB0008825;LMGP02011249	662.478	pos	M+H, M+2Na-H, M+Na	C35H68NO8P	7.2157	0.0241909	-	89.5	3.44428	-	-	-	-	-	-	-	Lipids and lipid-like molecules	Glycerophospholipids	Glycerophosphoethanolamines	4.2762	4.1784	4.2001	4.2617	4.2917	4.1639	4.3567	4.4928	4.397	4.4251	4.3746	4.3946	4.6323	4.656	6.088	4.6299	4.6703	5.0348	4.2897	4.2726	4.292
pos_439	6,10-Dimethyl-5(E),9-undecadien-2-one	metab_438	-	LMFA11000696	212.201	pos	M+H-H2O, M+H, M+NH4	C13H22O	6.6129	0.0449367	67.1	-	0.282776	-	-	-	-	-	-	-	-	-	-	6.171	6.19	6.1571	6.133	6.1627	6.1599	6.3108	6.3775	6.3468	6.3089	6.3084	6.2387	6.2906	6.2856	6.2732	6.2826	6.2955	6.309	6.2234	6.2425	6.2624
pos_440	(+)-Camphor	metab_439	C00808	LMPR0102120001	170.154	pos	M+H-H2O, M+NH4, M+H	C10H16O	6.6129	0.0622977	86.1	-	0.629847	-	-	-	map01110	Biosynthesis of secondary metabolites	Metabolism	Global and overview maps	-	-	-	5.9961	6.031	5.9858	5.9554	5.9862	5.9904	6.1412	6.2089	6.1752	6.142	6.1392	6.0594	6.1338	6.1241	6.1223	6.1197	6.1313	6.1374	6.046	6.0782	6.1001
pos_441	2E,6E-Octadienal	metab_440	-	LMFA06000131	142.123	pos	M+H-H2O, M+H, M+NH4	C8H12O	6.6055	0.048179	54.4	-	2.99998	-	-	-	-	-	-	-	-	-	-	5.7063	5.7317	5.6955	5.672	5.6963	5.7061	5.8463	5.9146	5.8862	5.8716	5.8645	5.7915	5.8407	5.8321	5.82	5.8334	5.8323	5.8493	5.7698	5.7878	5.8114
pos_442	3-Methyl-2-cyclohexen-1-one	metab_441	-	HMDB0031541	128.107	pos	M+H-H2O, M+NH4, M+H	C7H10O	6.6055	0.0529571	60.3	-	4.56213	1193-18-6	-	-	-	-	-	-	Organic oxygen compounds	Organooxygen compounds	Carbonyl compounds	5.7517	5.7668	5.727	5.6954	5.7359	5.7287	5.881	5.9492	5.9161	5.8955	5.8839	5.8365	5.8867	5.8576	5.8608	5.8698	5.8721	5.8884	5.7983	5.8232	5.8444
pos_469	Humuladienone	metab_468	-	HMDB0038208	238.217	pos	M+H-H2O, M+H, M+NH4	C15H24O	6.5084	0.0462948	-	81.2	0.577453	24405-90-1	-	-	-	-	-	-	Lipids and lipid-like molecules	Prenol lipids	Sesquiterpenoids	5.71	5.7491	5.68	5.698	5.6356	5.6831	5.8582	5.9721	5.9202	5.9021	5.8754	5.7526	5.8778	5.8833	5.8498	5.8315	5.8287	5.8688	5.7969	5.8203	5.8371
pos_470	Longicamphenylone	metab_469	-	-	224.201	pos	M+H-H2O, M+H, M+NH4	C14H22O	6.5084	0.0358302	86.9	-	0.279877	-	-	-	-	-	-	-	-	-	-	5.9542	6.0039	5.9389	5.9451	5.8943	5.9294	6.1014	6.2281	6.1594	6.1648	6.1393	6.0083	6.1036	6.123	6.0826	6.0734	6.0734	6.104	6.0444	6.0587	6.0754
pos_471	4-(4-Methyl-3-pentenyl)-3-cyclohexene-1-carboxaldehyde	metab_470	-	HMDB0031733	210.185	pos	M+H-H2O, M+H, M+NH4	C13H20O	6.5084	0.0337409	76.9	-	0.443635	37677-14-8	-	-	-	-	-	-	Lipids and lipid-like molecules	Prenol lipids	Monoterpenoids	5.9629	6.0043	5.946	5.9461	5.8942	5.9306	6.1105	6.2262	6.1626	6.1614	6.1362	6.0161	6.1147	6.1361	6.0848	6.0759	6.0753	6.0991	6.0467	6.0702	6.074
pos_472	5E,7Z-Dodecadienal	metab_471	-	LMFA06000157	198.185	pos	M+H-H2O, M+H, M+NH4	C12H20O	6.5084	0.0340331	54.1	-	0.216406	-	-	-	-	-	-	-	-	-	-	6.1351	6.1834	6.1197	6.1252	6.0734	6.1133	6.2965	6.4125	6.3462	6.3373	6.3156	6.2022	6.2981	6.3188	6.2628	6.2637	6.262	6.2827	6.2227	6.2426	6.2518
pos_474	2,6,6-Trimethyl-1-cyclohexen-1-acetaldehyde	metab_473	-	HMDB0032540	184.17	pos	M+H-H2O, M+NH4, M+H	C11H18O	6.5084	0.0300423	61.1	-	0.465574	472-66-2	-	-	-	-	-	-	Organic oxygen compounds	Organooxygen compounds	Carbonyl compounds	6.1172	6.1572	6.093	6.0942	6.0511	6.0849	6.2675	6.3811	6.3163	6.3096	6.2934	6.1686	6.2701	6.2853	6.242	6.2309	6.2311	6.2472	6.2021	6.2224	6.2267
pos_476	(S)-(-)-Perillyl alcohol	metab_475	C02452	-	170.154	pos	M+H-H2O, M+H, M+NH4	C10H16O	6.5084	0.0406725	93.3	-	0.750776	-	-	-	map01110;map00903	Biosynthesis of secondary metabolites;Limonene and pinene degradation	Metabolism;Metabolism	Global and overview maps;Metabolism of terpenoids and polyketides	-	-	-	5.9762	6.011	5.9445	5.9573	5.9009	5.937	6.1117	6.2219	6.1577	6.1572	6.1315	6.0191	6.1088	6.1308	6.0909	6.0779	6.076	6.0996	6.0409	6.0738	6.0696
pos_483	4E,6E,10Z-Hexadecatrien-1-ol	metab_482	-	LMFA05000198	254.248	pos	M+H, M+NH4, M+H-H2O	C16H28O	6.4711	0.0693833	57.7	-	0.543771	-	-	-	-	-	-	-	-	-	-	7.0965	7.1657	7.1119	7.1123	7.0375	7.0998	7.2625	7.3733	7.3217	7.299	7.2925	7.1375	7.2555	7.2914	7.228	7.1906	7.2066	7.2182	7.169	7.2114	7.2284
pos_488	METHOPRENE (S)	metab_487	-	-	333.24	pos	M+Na, 2M+Na, M+H	C19H34O3	6.4562	0.017783	53.3	-	1.42597	-	-	-	-	-	-	-	-	-	-	7.4811	7.3937	6.9679	7.6306	6.3666	6.4869	5.728	5.6173	5.5508	5.7177	5.703	5.6711	6.0489	5.7818	6.9294	5.851	5.7818	6.5888	7.0575	7.0727	7.0677
pos_496	LysoPE(15:0/0:0)	metab_495	-	HMDB0011502	462.26	pos	M+Na, M+2Na-H, M+H	C20H42NO7P	6.3888	0.119032	89	-	1.76333	-	-	-	-	-	-	-	Lipids and lipid-like molecules	Glycerophospholipids	Glycerophosphoethanolamines	4.9843	5.3342	5.3165	4.9712	5.3465	5.2905	5.8719	5.5543	5.8101	6.3998	5.8036	5.7569	5.7938	5.9377	6.1063	5.9757	6.0137	6.1472	4.7886	4.8922	4.8587
pos_501	4E,14Z-Sphingadiene	metab_500	-	LMSP01080002	320.256	pos	M+Na, M+ACN+H, M+H	C18H35NO2	6.3739	0.0117035	71.3	-	0.99577	-	-	-	-	-	-	-	-	-	-	7.2218	7.2233	7.141	7.1789	7.1079	7.1142	7.272	7.3364	7.3049	7.2966	7.2806	7.1879	7.2892	7.3095	7.1674	7.2724	7.2808	7.2192	7.2053	7.2148	7.2133
pos_590	L-Lysine	metab_589	C00047	HMDB0000182	147.113	pos	M+H-H2O, M+H	C6H14N2O2	0.4988	0.0449241	86.5	-	0.707603	56-87-1	Peptides	Amino acids	map01100;map00310;map01110;map00300;map01120;map01210;map00780;map02010;map01230;map00970;map01130	Metabolic pathways;Lysine degradation;Biosynthesis of secondary metabolites;Lysine biosynthesis;Microbial metabolism in diverse environments;2-Oxocarboxylic acid metabolism;Biotin metabolism;ABC transporters;Biosynthesis of amino acids;Aminoacyl-tRNA biosynthesis;Biosynthesis of antibiotics	Metabolism;Metabolism;Metabolism;Metabolism;Metabolism;Metabolism;Metabolism;Environmental Information Processing;Metabolism;Genetic Information Processing;Metabolism	Global and overview maps;Amino acid metabolism;Global and overview maps;Amino acid metabolism;Global and overview maps;Global and overview maps;Metabolism of cofactors and vitamins;Membrane transport;Global and overview maps;Translation;Global and overview maps	Organic acids and derivatives	Carboxylic acids and derivatives	Amino acids, peptides, and analogues	6.4018	6.3869	6.3967	6.1869	6.4704	6.5129	4.2284	4.6536	4.6669	4.0737	3.9953	4.2689	4.4907	4.3323	4.8998	6.1681	4.3017	4.7062	6.0722	6.0339	6.0477
pos_660	4-(Glutamylamino) butanoate	metab_659	C15767	HMDB0012161	506.248	pos	M+H-H2O, 2M+ACN+H	C9H16N2O5	1.2219	0.0631607	-	73.7	1.25298	5105-96-4	-	-	map01100;map00330	Metabolic pathways;Arginine and proline metabolism	Metabolism;Metabolism	Global and overview maps;Amino acid metabolism	Organic acids and derivatives	Carboxylic acids and derivatives	Amino acids, peptides, and analogues	4.1888	4.077	4.261	4.2138	4.1139	3.7734	4.7501	4.8473	4.816	4.8076	4.5729	4.8956	4.9867	5.061	5.0528	5.5694	4.9879	5.0139	4.891	4.919	4.9459
pos_691	4-Pentenoic acid	metab_690	-	LMFA01030007;HMDB0031602	83.0498	pos	M+H-H2O, 2M+ACN+H	C5H8O2	1.4429	0.0439938	-	61	7.06174	591-80-0	-	-	-	-	-	-	Lipids and lipid-like molecules	Fatty Acyls	Fatty acids and conjugates	4.4097	4.191	3.9895	4.564	4.002	3.934	3.5425	3.6054	3.6383	3.4341	3.4046	3.4719	3.5017	3.5139	3.4127	3.5974	3.4782	3.383	3.8797	3.8424	3.8694
pos_723	(3xi,6xi)-Cyclo(alanylvalyl)	metab_722	-	HMDB0033926	171.113	pos	M+H, M+CH3OH+H	C8H14N2O2	1.5496	0.178331	58.2	-	1.19812	-	-	-	-	-	-	-	Organic acids and derivatives	Carboxylic acids and derivatives	Amino acids, peptides, and analogues	4.5537	4.5402	4.5113	4.5117	4.5584	4.521	4.3505	4.3468	4.2843	4.3037	4.281	4.2343	4.6626	4.3938	4.386	4.2588	4.2903	4.7876	4.5432	4.4501	4.392
pos_756	2-Hydroxycinnamic acid	metab_755	C01772	HMDB0002641	182.081	pos	M+H, M+NH4	C9H8O3	1.5194	0.0445953	80	-	1.03555	583-17-5	-	-	map01110;map01120;map00360	Biosynthesis of secondary metabolites;Microbial metabolism in diverse environments;Phenylalanine metabolism	Metabolism;Metabolism;Metabolism	Global and overview maps;Global and overview maps;Amino acid metabolism	Phenylpropanoids and polyketides	Cinnamic acids and derivatives	Hydroxycinnamic acids and derivatives	5.1341	5.1459	5.1888	5.2252	5.2446	5.2193	4.5208	4.5414	4.6399	4.4589	4.4278	4.5011	4.6285	4.617	4.8747	4.6223	4.5781	4.6485	4.9774	4.9537	4.9392
pos_775	Indole-3-acetamide	metab_774	C02693	-	175.087	pos	M+H-H2O, M+H	C10H10N2O	1.7298	0.038384	81.3	-	1.26392	-	-	-	map00380	Tryptophan metabolism	Metabolism	Amino acid metabolism	-	-	-	5.163	5.1811	5.0072	5.1201	5.0308	5.1048	4.7695	4.7721	4.9905	4.7933	4.7747	4.8217	5.0602	5.0741	5.0097	4.9669	5.0109	5.0497	4.9903	4.961	4.99
pos_782	Benzaldehyde	metab_781	C00261	HMDB0006115	107.05	pos	M+H, M+ACN+H	C7H6O	1.6855	0.00265095	63.9	-	4.20203	100-52-7	-	-	map00627;map00623;map01120;map01220	Aminobenzoate degradation;Toluene degradation;Microbial metabolism in diverse environments;Degradation of aromatic compounds	Metabolism;Metabolism;Metabolism;Metabolism	Xenobiotics biodegradation and metabolism;Xenobiotics biodegradation and metabolism;Global and overview maps;Global and overview maps	Benzenoids	Benzene and substituted derivatives	Benzoyl derivatives	5.9954	6.0057	6.0377	5.9349	6.043	6.0779	5.8367	5.8529	5.9497	5.7799	5.7177	5.8487	5.9441	5.9524	5.9672	5.9823	5.9676	5.8829	5.9684	5.9672	5.9695
pos_788	Phenol	metab_787	C01108;C00146;C15584	HMDB0000228	95.0497	pos	M+H-H2O, M+H	C6H6O	1.6855	0.0159373	55.5	-	6.61535	108-95-2	-	-	map01220;map01120;map00627;map00362;map00361;map00350	Degradation of aromatic compounds;Microbial metabolism in diverse environments;Aminobenzoate degradation;Benzoate degradation;Chlorocyclohexane and chlorobenzene degradation;Tyrosine metabolism	Metabolism;Metabolism;Metabolism;Metabolism;Metabolism;Metabolism	Global and overview maps;Global and overview maps;Xenobiotics biodegradation and metabolism;Xenobiotics biodegradation and metabolism;Xenobiotics biodegradation and metabolism;Amino acid metabolism	Benzenoids	Phenols	1-hydroxy-4-unsubstituted benzenoids	5.9561	5.9544	5.9837	5.8934	5.9929	6.0106	5.8036	5.8255	5.9283	5.7602	5.7108	5.8315	5.9243	5.9305	5.9355	5.9612	5.9325	5.8605	5.9248	5.9366	5.937
pos_796	Porphobilinogen	metab_795	C00931	HMDB0000245	227.103	pos	M+H, M+Na	C10H14N2O4	1.7988	0.0284928	66.5	-	1.58974	487-90-1	-	-	map01100;map01110;map00860;map01120	Metabolic pathways;Biosynthesis of secondary metabolites;Porphyrin and chlorophyll metabolism;Microbial metabolism in diverse environments	Metabolism;Metabolism;Metabolism;Metabolism	Global and overview maps;Global and overview maps;Metabolism of cofactors and vitamins;Global and overview maps	Organic nitrogen compounds	Organonitrogen compounds	Amines	5.927	5.8675	5.8943	5.8586	5.8596	5.993	6.075	6.3098	6.5129	5.985	6.0496	6.1742	6.187	6.3053	6.3724	6.6866	6.3233	6.2491	6.1619	6.1389	6.1589
pos_802	L-Tyrosine methyl ester	metab_801	C03404	-	237.124	pos	M+H, M+ACN+H	C10H13NO3	1.8138	0.0350877	56.6	-	1.23821	-	-	-	-	-	-	-	-	-	-	6.2293	6.3316	6.2878	6.4657	6.2995	6.2172	4.5604	4.6743	4.8225	4.8841	4.4703	4.7405	4.8988	4.8674	4.7317	4.831	4.7337	4.7938	5.9972	5.9745	5.9685
pos_808	Phenylalanyl-Lysine	metab_807	-	HMDB0029000	276.171	pos	M+H-H2O, M+H	C15H23N3O3	1.8365	0.197002	-	71	2.14572	-	-	-	-	-	-	-	Organic acids and derivatives	Carboxylic acids and derivatives	Amino acids, peptides, and analogues	4.9227	4.972	4.8783	4.9311	4.9157	5.018	4.6966	4.5957	4.7093	4.6224	4.653	4.7002	4.8008	4.861	4.9868	4.9653	4.8993	4.7921	4.8772	4.7337	4.7378
pos_846	D-Pantetheine 4'-phosphate	metab_845	C01134	-	359.104	pos	M+H, M+Na	C11H23N2O7PS	1.9367	0.0386579	56.7	-	2.06571	-	-	-	map01100;map01130;map00770;map00332	Metabolic pathways;Biosynthesis of antibiotics;Pantothenate and CoA biosynthesis;Carbapenem biosynthesis	Metabolism;Metabolism;Metabolism;Metabolism	Global and overview maps;Global and overview maps;Metabolism of cofactors and vitamins;Biosynthesis of other secondary metabolites	-	-	-	4.4917	4.8626	5.0981	4.4389	5.0288	5.0142	6.1958	6.1271	6.1509	6.1003	5.9464	6.1646	6.0335	5.7571	5.084	5.2129	6.1799	6.2222	5.7867	5.7864	5.8153
pos_1051	Tyrosyl-Valine	metab_1050	-	HMDB0029118	263.14	pos	M+H-H2O, 2M+ACN+H	C14H20N2O4	2.4784	0.0639209	-	54	3.40908	-	-	-	-	-	-	-	Organic acids and derivatives	Carboxylic acids and derivatives	Amino acids, peptides, and analogues	6.2957	6.3503	6.3687	6.4103	6.3772	6.3641	5.4144	5.3285	5.657	5.6861	5.1905	5.6555	6.1486	5.8648	6.5247	5.6358	5.6877	6.488	6.1941	6.1586	6.1399
pos_1057	Janthitrem G	metab_1056	-	HMDB0030531	652.368	pos	M+2Na, M+Na	C39H51NO6	2.4936	0.0315236	-	62.9	-9.18181	90986-51-9	-	-	-	-	-	-	Organic acids and derivatives	Peptidomimetics	Depsipeptides	4.4501	4.6333	4.8366	4.8325	4.7029	4.4679	6.8445	6.9097	7.0243	6.7188	6.3159	6.8081	6.9388	6.8582	5.7721	7.2446	6.8404	6.6483	6.6018	6.5819	6.5759
pos_1060	ALANYL-dl-PHENYLALANINE	metab_1059	-	-	237.124	pos	M+H-H2O, M+H	C12H16N2O3	2.2246	0.0216923	90.2	-	1.3441	-	-	-	-	-	-	-	-	-	-	6.3177	6.4028	6.4289	6.5333	6.4605	6.359	3.7889	4.0342	4.0405	4.5456	3.5913	4.1968	4.8228	4.4912	5.1002	4.3929	4.1382	5.1209	6.0698	6.0608	6.0509
pos_1064	PS(15:0/20:5(5Z,8Z,11Z,14Z,17Z))	metab_1063	-	HMDB0112333;LMGP03010155	384.741	pos	M+2H, M+H	C41H70NO10P	2.5174	0.0170229	-	59.1	-8.72756	-	-	-	-	-	-	-	Lipids and lipid-like molecules	Glycerophospholipids	Glycerophosphoserines	5.5528	5.5155	5.473	5.6263	5.6846	5.5474	3.8147	2.9761	3.0038	4.4381	4.3231	4.0961	4.4016	4.2306	4.3597	3.6514	4.0814	4.884	5.1009	5.112	5.115
pos_1127	(S)-3-Ethylidenehexahydropyrrolo[1,2-a]pyrazine-1,4-dione	metab_1126	-	HMDB0041109	213.124	pos	M+H, M+CH3OH+H	C9H12N2O2	2.7235	0.0565903	53.5	-	1.12692	160706-82-1	-	-	-	-	-	-	Organic acids and derivatives	Carboxylic acids and derivatives	Amino acids, peptides, and analogues	4.7262	4.7105	4.7374	4.7294	4.7507	4.8199	5.0906	5.1276	5.3221	5.1193	4.7744	5.1348	5.4724	5.2892	5.3866	5.3005	5.261	5.2456	5.1157	5.0758	5.0721
pos_1208	6,8-Dihydroxypurine	metab_1207	-	HMDB0001182	153.041	pos	M+H-H2O, M+H	C5H4N4O2	1.9443	0.123503	-	66.5	1.8473	13231-00-0	-	-	-	-	-	-	Organoheterocyclic compounds	Imidazopyrimidines	Purines and purine derivatives	3.7616	3.5854	3.7769	3.5565	3.5494	3.1154	4.5015	4.3111	4.5213	3.9304	4.1343	4.0716	4.5112	4.434	4.0326	4.353	4.5522	4.7868	4.2514	4.1539	4.1706
pos_1251	Cyclodopa glucoside	metab_1250	-	HMDB0029833	375.131	pos	M+2H, M+NH4	C15H19NO9	3.2017	0.0186927	-	60.7	-5.97434	71242-23-4	-	-	-	-	-	-	Organic oxygen compounds	Organooxygen compounds	Carbohydrates and carbohydrate conjugates	5.4753	5.4595	5.4526	5.4941	5.5124	5.5832	5.4766	5.2858	5.3697	5.2964	5.6151	5.3884	5.4926	5.5903	5.405	5.583	5.5864	5.5563	5.4611	5.4727	5.4768
pos_1259	N-(3S-hydroxy-butanoyl)-homoserine lactone	metab_1258	C11842	LMFA08030005	188.092	pos	M+H, M+Na	C8H13NO4	1.2219	0.0298406	58.8	-	0.582238	-	-	-	map02020	Two-component system	Environmental Information Processing	Signal transduction	-	-	-	4.3809	4.1572	4.0866	4.3501	4.0411	4.0582	5.0839	5.254	5.5317	4.9334	4.9788	5.1604	5.319	5.3705	5.2929	5.1385	5.3265	5.1771	5.0349	5.019	5.0093
pos_1269	Cyclo(L-Phe-L-Pro)	metab_1268	C11847	-	277.155	pos	M+H, M+CH3OH+H	C14H16N2O2	3.2785	0.0129249	67.7	-	1.17673	-	-	-	-	-	-	-	-	-	-	4.7677	4.7451	4.7218	4.7329	4.7636	4.8634	4.924	4.8355	4.9595	4.9318	4.8808	5.0109	5.0783	5.1252	5.2768	5.0839	5.077	5.1536	4.9533	4.9544	4.9442
pos_1271	AMPA	metab_1270	C11033;C13672	-	187.071	pos	M+H, M+NH4	C7H10N2O4	0.5956	0.0153506	54.1	-	0.65189	-	-	-	-	-	-	-	-	-	-	5.3974	5.44	5.4422	5.423	5.4996	5.4409	2.9103	2.9875	3.776	3.6368	3.7401	3.8357	4.304	3.3087	4.8238	4.733	3.0907	4.4138	5.0538	5.0658	5.0548
pos_1293	2-Hydroxy-3-(3,4-dihydroxyphenyl)propanamide	metab_1292	-	HMDB0038336	215.103	pos	M+H, M+NH4	C9H11NO4	0.6178	0.0266181	-	63.2	0.595256	-	-	-	-	-	-	-	Benzenoids	Phenols	Benzenediols	5.1112	5.0741	5.3225	5.2926	5.148	5.0226	3.495	4.1146	4.5887	4.017	3.4793	4.1109	4.2794	3.8383	4.3937	4.5128	3.615	5.0369	4.8768	4.869	4.8916
pos_1325	N-Acetyl-L-glutamate 5-semialdehyde	metab_1324	C01250	HMDB0006488	138.055	pos	M+H-2H2O, M+H	C7H11NO4	0.6251	0.0180613	-	55.1	0.221808	13074-21-0	-	-	map01100;map00220;map01110;map01210;map01230;map01130	Metabolic pathways;Arginine biosynthesis;Biosynthesis of secondary metabolites;2-Oxocarboxylic acid metabolism;Biosynthesis of amino acids;Biosynthesis of antibiotics	Metabolism;Metabolism;Metabolism;Metabolism;Metabolism;Metabolism	Global and overview maps;Amino acid metabolism;Global and overview maps;Global and overview maps;Global and overview maps;Global and overview maps	Organic acids and derivatives	Carboxylic acids and derivatives	Amino acids, peptides, and analogues	4.8949	4.7977	4.8446	4.6988	4.9175	4.8824	4.5741	5.0786	5.2036	4.683	4.782	4.8814	4.7026	4.9016	4.3969	5.0039	4.9679	5.0535	4.904	4.8916	4.8896
pos_1386	5'-Deoxyadenosine	metab_1385	C05198	HMDB0001983	252.109	pos	M+H-2H2O, M+H	C10H13N5O3	0.6621	0.0458763	96.3	-	-2.85386	4754-39-6	-	-	-	-	-	-	Nucleosides, nucleotides, and analogues	5'-deoxyribonucleosides	Not Available	4.3647	4.3614	4.5178	4.712	4.6384	4.2158	4.6814	4.9588	4.8404	5.0882	4.8186	5.2253	5.3017	5.2192	5.6898	5.3987	4.952	5.1742	4.8615	4.8736	4.9001
pos_1398	Alpha-Methoxy-1H-indole-3-propanoic acid	metab_1397	-	HMDB0038339	202.087	pos	M+H-H2O, M+H	C12H13NO3	4.0199	0.0421291	-	50.1	1.17659	-	-	-	-	-	-	-	Organoheterocyclic compounds	Indoles and derivatives	Indoles	3.6886	3.5924	3.7408	3.7187	3.5932	3.7054	4.5422	4.6863	5.0125	4.3724	4.5405	4.6469	4.5658	4.4338	4.226	4.6129	4.5783	4.6789	4.3707	4.385	4.4069
pos_1407	Cysteinyl-Valine	metab_1406	-	HMDB0028788	253.118	pos	M+H, M+CH3OH+H	C8H16N2O3S	0.6694	0.0332353	-	50.6	2.36281	-	-	-	-	-	-	-	Organic acids and derivatives	Carboxylic acids and derivatives	Amino acids, peptides, and analogues	5.5284	5.4914	5.1919	5.8583	5.2376	5.5618	3.9793	4.1301	4.3154	3.3706	3.9456	3.8232	4.1685	4.124	4.2819	4.1681	3.8835	3.9031	4.6857	4.6652	4.6934
pos_1433	Trans-4-Coumaric acid	metab_1432	-	-	182.081	pos	M+H-H2O, M+NH4	C9H8O3	0.6843	0.0615091	55.7	-	0.650033	-	-	-	-	-	-	-	-	-	-	6.2968	6.2936	6.3317	6.2562	6.3718	6.3951	5.9384	5.9964	6.2061	5.8611	5.7571	5.9607	6.057	6.0675	6.0661	6.142	6.1111	5.9808	6.1555	6.1834	6.209
pos_1459	Hypusine	metab_1458	-	LMFA01050514;HMDB0011140	216.171	pos	M+H-H2O, M+K	C10H23N3O3	0.6546	0.135088	-	85.6	1.02742	34994-11-1	-	-	-	-	-	-	Organic acids and derivatives	Carboxylic acids and derivatives	Amino acids, peptides, and analogues	1.6519	1.6464	1.6129	1.631	1.6263	1.6454	4.7875	4.8616	4.9969	4.4391	4.7373	4.7447	4.794	4.7104	4.5663	4.571	4.9691	5.5439	4.6315	4.6242	4.5218
pos_1460	Glutamate, gamma-methyl ester	metab_1459	-	HMDB0061715	203.103	pos	M+H-2H2O, M+ACN+H	C6H11NO4	0.6546	0.0377333	-	76.7	1.39823	-	-	-	-	-	-	-	Organic acids and derivatives	Carboxylic acids and derivatives	Amino acids, peptides, and analogues	5.7537	5.7746	5.7624	5.7996	5.8125	5.7918	4.7835	4.9003	4.9935	4.7454	4.6638	4.8115	4.9111	4.8241	5.4019	4.9193	4.8387	5.012	5.5091	5.519	5.5409
pos_1505	Trigoneoside VIII	metab_1504	-	HMDB0039950	889.484	pos	M+2H, M+H	C44H72O18	5.3277	0.120375	-	66.2	4.97796	425644-95-7	-	-	-	-	-	-	Lipids and lipid-like molecules	Steroids and steroid derivatives	Steroidal glycosides	4.0448	4.1846	3.8826	3.5299	3.9992	4.0519	0.3196	0.3251	0.3282	0.3283	6.4382	3.5575	0.3324	0.3283	0.3029	0.3273	0.3287	4.7193	4.8534	4.9288	4.9574
pos_1595	4a-Formyl-5a-cholesta-8,24-dien-3b-ol	metab_1594	-	HMDB0001203	413.349	pos	M+H-H2O, M+H	C28H44O2	6.0823	0.00584645	-	54.8	-9.49718	-	-	-	-	-	-	-	Lipids and lipid-like molecules	Steroids and steroid derivatives	Cholestane steroids	5.2171	4.8946	5.114	5.0124	4.8478	5.0161	5.8319	5.5607	5.4411	5.957	5.7524	5.9194	5.3765	5.5049	6.2885	5.3112	5.5269	5.2999	5.5332	5.5326	5.5372
pos_1613	Phosphoric acid	metab_1612	C00009	HMDB0002105;HMDB0001429;HMDB0000973;HMDB0002142	98.9848	pos	M+H, M+ACN+H	H3O4P	6.1272	0.0211581	89.1	-	6.61108	14265-44-2;14066-19-4;7664-38-2;14066-20-7	-	-	map01100;map02024;map02010;map02020;map00195;map00190	Metabolic pathways;Quorum sensing;ABC transporters;Two-component system;Photosynthesis;Oxidative phosphorylation	Metabolism;Cellular Processes;Environmental Information Processing;Environmental Information Processing;Metabolism;Metabolism	Global and overview maps;Cellular community - prokaryotes;Membrane transport;Signal transduction;Energy metabolism;Energy metabolism	Homogeneous non-metal compounds	Non-metal oxoanionic compounds	Non-metal phosphates	4.5497	4.52	4.4959	4.4212	4.5396	4.5076	4.7401	4.7752	4.7402	4.7558	4.7377	4.7883	4.775	4.7188	4.7014	4.8345	4.7346	4.7749	4.6366	4.6486	4.6547
pos_1663	Stearoylethanolamide	metab_1662	-	HMDB0013078	350.304	pos	M+H-H2O, M+Na	C20H41NO2	6.4263	0.0345804	-	92.9	1.11936	111-57-9	-	-	-	-	-	-	Organic nitrogen compounds	Organonitrogen compounds	Amines	5.5509	5.543	5.5172	5.4419	5.5045	5.5392	5.6295	5.6571	5.6304	5.613	5.6241	5.6273	5.6489	5.6376	5.6049	5.6216	5.6191	5.5858	5.5717	5.5989	5.5748
pos_1686	Palmitoyl Ethanolamide	metab_1685	C16512	LMFA08040057;LMFA08040013	300.29	pos	M+H, M+Na	C18H37NO2	6.5758	0.0556457	74.7	-	1.48729	-	-	-	-	-	-	-	-	-	-	5.2941	5.5071	5.716	5.4589	5.4801	5.1474	5.4438	5.468	5.5981	5.4767	5.3564	5.552	5.4844	5.597	5.5416	5.5532	5.6496	5.769	5.4947	5.5287	5.5421
pos_1693	N-Oleoyl Glycine	metab_1692	-	LMFA08020082	384.249	pos	M+H, M+2Na-H	C20H37NO3	6.6576	0.0281642	50.2	-	1.52757	-	-	-	-	-	-	-	-	-	-	5.6851	5.8099	5.7628	5.8794	5.9557	5.7878	3.1019	2.8825	3.009	2.8886	2.8563	3.2145	2.8962	2.9172	2.8394	3.3696	2.8894	2.8833	5.4264	5.4426	5.4505
pos_1700	Austroinulin	metab_1699	-	HMDB0036802	386.265	pos	M+H, M+ACN+Na	C20H34O3	6.7105	0.0565547	-	60	0.751061	62868-75-1	-	-	-	-	-	-	Lipids and lipid-like molecules	Prenol lipids	Diterpenoids	4.3468	4.3941	4.7145	4.7127	5.0122	4.5573	4.9036	5.1253	5.0517	5.0611	4.7728	5.0293	4.447	4.5276	4.0332	4.558	4.6588	4.1938	4.7623	4.7725	4.8085
pos_1730	PG(18:3(6Z,9Z,12Z)/0:0)	metab_1729	-	LMGP04050020	529.253	pos	M+H, M+Na	C24H43O9P	7.1178	0.228678	58.3	-	-2.3533	-	-	-	-	-	-	-	-	-	-	3.3786	5.2373	5.4288	3.3572	3.9126	5.3722	5.3542	3.2608	3.2668	3.267	3.2347	3.3084	3.2813	3.2671	3.2177	7.049	4.7555	3.2448	3.2899	3.4452	3.2747
pos_1734	Dihydrosphingosine	metab_1733	C00836	LMSP01020001	284.295	pos	M+H-H2O, M+H	C18H39NO2	6.778	0.0309431	74.4	-	0.298595	-	-	-	map00600;map01100	Sphingolipid metabolism;Metabolic pathways	Metabolism;Metabolism	Lipid metabolism;Global and overview maps	-	-	-	7.3747	7.2019	6.9059	7.1115	7.1806	7.2481	6.918	6.9526	7.0372	6.9362	6.8765	7.0919	6.9188	6.8655	7.0858	7.2564	7.4326	7.0112	7.1019	7.1279	7.1095
pos_1760	9,12,15-Octadecatrien-1-ol	metab_1759	-	LMFA05000216	265.253	pos	M+H, M+H-H2O	C18H32O	6.6129	0.0458979	62	-	0.363369	-	-	-	-	-	-	-	-	-	-	7.4122	7.4359	7.3883	7.3693	7.4009	7.4075	7.5437	7.6101	7.5886	7.5473	7.5498	7.4613	7.5308	7.5318	7.5208	7.5241	7.5277	7.5389	7.4658	7.4912	7.5053
pos_1770	Palmitic amide	metab_1769	-	HMDB0012273	256.264	pos	M+H, M+ACN+H	C16H33NO	6.5906	0.05685	-	61.6	0.153073	629-54-9	-	-	-	-	-	-	Lipids and lipid-like molecules	Fatty Acyls	Fatty amides	7.5791	7.5736	7.45	7.5023	7.5173	7.4866	7.6193	7.6704	7.6684	7.6065	7.6012	7.5495	7.5908	7.5816	7.5777	7.6388	7.7097	7.6502	7.5562	7.5904	7.6048
pos_1775	Cis-Quinceoxepane	metab_1774	-	HMDB0038108	198.185	pos	M+H-H2O, M+NH4	C12H20O	6.6129	0.0622451	-	65.8	0.183031	133005-51-3	-	-	-	-	-	-	Organoheterocyclic compounds	Oxepanes	Not Available	6.0772	6.0991	6.0523	6.0345	6.0531	6.0633	6.2022	6.2605	6.2604	6.2108	6.2225	6.1239	6.1957	6.1967	6.1851	6.1799	6.2007	6.2164	6.1231	6.1533	6.1773
pos_1783	Dihydrojasmone	metab_1782	-	HMDB0031565	184.17	pos	M+H-H2O, M+NH4	C11H18O	6.6129	0.0494867	-	67.6	0.432832	1128-08-1	-	-	-	-	-	-	Organic oxygen compounds	Organooxygen compounds	Carbonyl compounds	6.083	6.09	6.0497	6.0254	6.0673	6.064	6.1997	6.2685	6.2411	6.2017	6.2054	6.1287	6.1939	6.1809	6.1769	6.1839	6.1811	6.2074	6.1217	6.1528	6.1635
pos_1871	Oleoyl Ethanolamide	metab_1870	-	-	326.305	pos	M+H, M+Na	C20H39NO2	6.5906	0.0554562	63.5	-	0.12685	-	-	-	-	-	-	-	-	-	-	5.2387	5.3226	5.5667	5.3131	5.3584	5.0039	5.3263	5.4878	5.6113	5.455	5.1069	5.5	5.2965	5.4148	5.4117	5.3026	5.4385	5.6463	5.3664	5.4112	5.4058
pos_1881	(Z)-9-Cycloheptadecen-1-one	metab_1880	-	HMDB0031336	268.264	pos	M+H, M+NH4	C17H30O	6.5382	0.0618644	-	67.3	1.21646	542-46-1	-	-	-	-	-	-	Organic oxygen compounds	Organooxygen compounds	Carbonyl compounds	6.1187	6.1642	6.1076	6.1259	6.0562	6.103	6.2893	6.3762	6.334	6.3044	6.3061	6.1536	6.252	6.2985	6.2566	6.2175	6.2225	6.2388	6.1898	6.2191	6.2437
pos_1884	Farnesyl acetone	metab_1883	-	-	263.237	pos	M+H, M+H-H2O	C18H30O	6.5084	0.0299066	82.5	-	0.42173	-	-	-	-	-	-	-	-	-	-	7.5254	7.5711	7.5041	7.5085	7.46	7.5013	7.6677	7.7847	7.7202	7.7113	7.6961	7.5676	7.6694	7.687	7.6433	7.6275	7.6298	7.6588	7.6071	7.6234	7.6329
pos_1895	4,6-Decadiyn-1-ol	metab_1894	-	LMFA05000629;HMDB0038913	133.101	pos	M+H-H2O, M+H	C10H14O	6.5084	0.0651259	-	54.3	0.914819	-	-	-	-	-	-	-	Lipids and lipid-like molecules	Fatty Acyls	Fatty alcohols	5.3215	5.3789	5.3007	5.3123	5.2573	5.3092	5.4729	5.58	5.5158	5.5265	5.4862	5.374	5.4872	5.5022	5.4457	5.4473	5.4381	5.46	5.3962	5.4443	5.4478
pos_1934	Avocadyne	metab_1933	-	HMDB0035473;LMFA05000643	285.243	pos	M+H, M+NH4	C17H32O3	6.4188	0.0757701	-	54.2	0.969987	129099-96-3	-	-	-	-	-	-	Lipids and lipid-like molecules	Fatty Acyls	Fatty alcohols	5.4548	5.5217	5.0649	5.7834	4.3312	4.5105	4.1645	3.9228	4.0389	4.122	4.1581	4.1049	5.0187	4.8046	4.972	4.898	4.9762	4.6138	5.1518	5.2101	5.2102
pos_2017	(3b,6b,8b,12a)-8,12-Epoxy-7(11)-eremophilene-6-angeloyloxy-8,12-dimethoxy-3-ol	metab_2016	-	HMDB0031964	395.241	pos	M+H-H2O, M+H	C22H34O6	6.3142	0.0562385	-	65.1	-4.83178	-	-	-	-	-	-	-	Organoheterocyclic compounds	Naphthofurans	Not Available	4.8698	4.8039	4.7709	4.436	4.882	4.8886	5.6678	6.2322	6.2108	5.6325	5.2893	5.8378	5.4276	5.5503	5.0813	5.9845	5.6862	5.4338	5.521	5.5502	5.5698
pos_2037	Nandrolone	metab_2036	C07254	HMDB0002725;LMST02010044	307.227	pos	M+H, M+CH3OH+H	C18H26O2	6.2992	0.0216797	-	62.8	-8.27637	434-22-0	-	-	-	-	-	-	Lipids and lipid-like molecules	Steroids and steroid derivatives	Estrane steroids	5.0206	5.0098	4.8499	5.0024	4.7796	4.7581	5.3211	5.7021	5.7615	5.3978	5.2495	5.4538	5.4713	5.512	5.0064	5.6953	5.5354	5.3024	5.4729	5.4858	5.4913
pos_2067	Rosifoliol	metab_2066	-	HMDB0035868	223.206	pos	M+H-H2O, M+H	C15H26O	6.2769	0.058027	57.3	-	0.64894	63891-61-2	-	-	-	-	-	-	Lipids and lipid-like molecules	Prenol lipids	Sesquiterpenoids	6.0583	6.1828	5.5013	6.1936	4.8165	4.7804	3.8315	3.9041	3.8135	4.0402	4.0925	3.9713	4.7138	4.2904	6.1027	4.2681	4.2403	5.8369	5.6846	5.7328	5.7234
pos_2135	Cinnamaldehyde	metab_2134	C00903	HMDB0003441	133.065	pos	M+H-H2O, M+H	C9H8O	6.1571	0.0433698	77.2	-	2.33219	104-55-2	-	-	map01100;map01110	Metabolic pathways;Biosynthesis of secondary metabolites	Metabolism;Metabolism	Global and overview maps;Global and overview maps	Phenylpropanoids and polyketides	Cinnamaldehydes	Not Available	4.8672	4.7962	4.8947	4.8309	4.8752	4.8199	4.9188	4.9208	4.8991	5.0016	5.0695	5.1194	5.0356	5.0336	4.957	5.0705	4.9815	4.9798	4.9271	4.9496	4.9646
pos_2165	N,N-dimethyl-Safingol	metab_2164	-	LMSP01080056	330.337	pos	M+H, M+Na	C20H43NO2	6.0749	0.00489102	78.9	-	0.774952	-	-	-	-	-	-	-	-	-	-	6.941	6.8999	6.8501	7.0338	7.1788	7.0053	7.386	7.1916	7.1583	7.4645	7.424	7.4653	6.5668	7.0109	6.8045	6.9618	7.1478	6.9337	7.2192	7.2216	7.2235
pos_2180	1-(9Z-tetradecenoyl)-glycero-3-phosphate	metab_2179	-	LMGP10050038;HMDB0062311	422.231	pos	M+ACN+H, 2M+ACN+Na	C17H33O7P	6.0377	0.145813	-	78.3	1.46735	-	-	-	-	-	-	-	Lipids and lipid-like molecules	Glycerophospholipids	Glycerophosphates	5.0641	4.7542	5.4449	5.1416	5.0408	5.3966	4.6626	4.8204	4.7844	4.238	4.7046	4.4973	5.9206	5.8022	4.9102	5.7792	5.91	5.2693	5.2457	5.2694	5.1451
pos_2200	Xestoaminol C	metab_2199	-	LMSP01080033	230.248	pos	M+H, M+ACN+H	C14H31NO	6.0004	0.0249154	77.1	-	0.635366	-	-	-	-	-	-	-	-	-	-	6.5942	6.5319	6.5726	6.5398	6.5458	6.4806	6.5053	6.5227	6.4313	6.4906	6.644	6.5414	6.4769	6.44	6.4451	6.3462	6.4887	6.5471	6.5102	6.5283	6.5093
pos_2205	(3Z,6Z)-3,6-Nonadien-1-ol	metab_2204	-	HMDB0030957	123.117	pos	M+H-H2O, M+ACN+H	C9H16O	5.9633	0.163053	-	58.5	1.4311	53046-97-2	-	-	-	-	-	-	Lipids and lipid-like molecules	Fatty Acyls	Fatty alcohols	4.6617	4.6209	4.5839	4.5424	4.5693	4.544	4.7651	4.8868	5.1718	4.7087	4.6878	4.7467	4.7168	4.7116	4.6614	4.7169	4.7156	4.661	4.7617	4.6807	4.6219
pos_2206	Sophoradin	metab_2205	-	LMPK12120050	461.269	pos	M+H, M+Na	C30H36O4	5.9708	0.0644792	61.1	-	0.603683	-	-	-	-	-	-	-	-	-	-	5.4359	6.1432	5.5297	5.9959	4.4892	4.9506	2.1412	1.2398	1.2454	1.3308	1.4718	1.2848	1.2528	1.2457	3.9671	1.2438	1.2464	3.6979	5.008	5.0373	5.0641
pos_2211	(9E)-10-nitrooctadecenoic Acid	metab_2210	-	HMDB0062737	350.231	pos	M+NH4, M+Na	C18H33NO4	5.9557	0.014907	-	56.2	2.68544	-	-	-	-	-	-	-	Lipids and lipid-like molecules	Fatty Acyls	Fatty acids and conjugates	5.4688	5.4385	5.3568	5.3763	5.2853	5.3622	5.4398	5.4467	5.3724	5.4314	5.4086	5.3445	5.4614	5.4642	5.28	5.3855	5.3973	5.347	5.4408	5.4501	5.4377
pos_2220	3-Indolepropionic acid	metab_2219	-	-	190.086	pos	M+H-H2O, M+H	C11H11NO2	5.8803	0.00345178	71.9	-	0.637253	-	-	-	-	-	-	-	-	-	-	3.7626	3.9845	3.477	3.8551	3.5821	3.7157	3.8965	4.0966	3.9697	3.8089	4.0295	3.8131	4.8162	5.0551	4.479	4.7507	5.1718	4.6438	5.08	5.0798	5.0825
pos_2247	Methionyl-Arginine	metab_2246	-	HMDB0028967	338.183	pos	M+H, M+CH3OH+H	C11H23N5O3S	0.9028	0.14093	-	72	-0.415922	-	-	-	-	-	-	-	Organic acids and derivatives	Carboxylic acids and derivatives	Amino acids, peptides, and analogues	5.8937	5.898	5.9458	6.0173	5.9778	5.9463	3.9143	3.9248	3.9307	4.1988	3.8986	3.9724	4.8428	3.931	5.3368	3.9291	3.9318	5.0485	5.6196	5.7258	5.7347
pos_2275	Biotinyl-5'-AMP	metab_2274	C05921	HMDB0004220	556.139	pos	M+H+Na, M+H-H2O	C20H28N7O9PS	0.9177	0.0261088	-	58	6.38866	4130-20-5	-	-	map01100;map00780	Metabolic pathways;Biotin metabolism	Metabolism;Metabolism	Global and overview maps;Metabolism of cofactors and vitamins	Organic acids and derivatives	Carboxylic acids and derivatives	Amino acids, peptides, and analogues	6.1286	6.2072	6.2056	6.0155	6.1866	6.2114	4.2972	5.5738	6.2079	3.5568	3.6096	5.03	3.5937	5.1827	3.6287	5.1417	5.5387	3.5329	5.8707	5.8761	5.8924
pos_2280	Thiamine	metab_2279	C00378	HMDB0000235	265.112	pos	M+H, M+NH4	C12H16N4OS	0.925	0.087502	59.4	-	1.66803	59-43-8	Vitamins and Cofactors	Vitamins	map00730;map01100;map02010;map04122	Thiamine metabolism;Metabolic pathways;ABC transporters;Sulfur relay system	Metabolism;Metabolism;Environmental Information Processing;Genetic Information Processing	Metabolism of cofactors and vitamins;Global and overview maps;Membrane transport;Folding, sorting and degradation	Organoheterocyclic compounds	Diazines	Pyrimidines and pyrimidine derivatives	5.4227	5.3059	5.3487	5.4865	5.3153	5.3213	4.7401	5.0352	5.2359	5.0361	5.2961	5.083	4.352	4.6302	4.9378	5.5403	4.6964	4.6026	5.1674	5.2343	5.2358
pos_2304	L-Dopa	metab_2303	C00355	HMDB0000181	215.103	pos	M+H, M+NH4	C9H11NO4	0.9549	0.0569147	65.5	-	0.810754	59-92-7	Peptides;Hormones and transmitters	Amino acids;Neurotransmitters	map01100;map01110;map00350	Metabolic pathways;Biosynthesis of secondary metabolites;Tyrosine metabolism	Metabolism;Metabolism;Metabolism	Global and overview maps;Global and overview maps;Amino acid metabolism	Organic acids and derivatives	Carboxylic acids and derivatives	Amino acids, peptides, and analogues	5.7697	5.8129	5.8557	6.1335	5.9068	5.887	3.6469	4.2406	4.3886	3.8412	3.3416	3.7847	4.4639	3.3116	5.0879	4.4545	3.3255	4.6263	5.5307	5.5624	5.5798
pos_2338	Urocanic acid	metab_2337	C00785	HMDB0000301	139.05	pos	M+H-H2O, M+H	C6H6N2O2	0.9102	0.029992	74.6	-	2.07573	104-98-3	-	-	map01100;map00340	Metabolic pathways;Histidine metabolism	Metabolism;Metabolism	Global and overview maps;Amino acid metabolism	Organoheterocyclic compounds	Azoles	Imidazoles	6.5611	6.5357	6.5154	6.2917	6.4215	6.6036	6.5885	6.353	6.2875	6.5743	6.253	6.5591	6.7087	6.8701	6.2862	6.3338	6.8302	6.1952	6.4839	6.4953	6.5099
pos_2340	2,3-Methyleneglutaric acid	metab_2339	-	HMDB0059731	198.076	pos	M+H-H2O, M+ACN+H	C7H8O4	1.0588	0.0267296	-	51.8	-0.141149	-	-	-	-	-	-	-	Lipids and lipid-like molecules	Fatty Acyls	Fatty acids and conjugates	5.4423	5.5092	5.4093	6.3668	5.3779	5.3877	2.7094	3.6258	3.7661	2.996	3.1099	3.4556	2.7335	2.726	4.2828	2.7241	3.0496	4.1222	5.3851	5.3634	5.3818
pos_2361	Guanine	metab_2360	C00242	HMDB0000132	152.057	pos	M+H-H2O, M+H	C5H5N5O	1.0884	0.0215171	95.4	-	2.40713	73-40-5	Nucleic acids	Bases	map01100;map00230	Metabolic pathways;Purine metabolism	Metabolism;Metabolism	Global and overview maps;Nucleotide metabolism	Organoheterocyclic compounds	Imidazopyrimidines	Purines and purine derivatives	7.4771	7.4565	7.5297	7.4415	7.4677	7.4202	7.5514	7.4585	7.123	7.5038	7.343	7.4952	7.509	7.5406	6.9467	7.6291	7.4961	7.3657	7.4639	7.4612	7.4785
pos_2588	Formimino-L-glutamic acid	metab_2587	C00439	-	175.071	pos	M+H	C6H10N2O4	0.6103	0.10022	73.5	-	0.204456	-	-	-	map01100;map00340	Metabolic pathways;Histidine metabolism	Metabolism;Metabolism	Global and overview maps;Amino acid metabolism	-	-	-	4.4403	4.4289	4.3731	4.5576	4.488	4.4463	4.9405	5.2141	5.1655	5.1002	4.1076	5.1626	4.9469	4.8819	4.3953	5.1932	4.8096	3.4756	4.7441	4.7787	4.8299
pos_2589	N-Acetyl-D-Glucosamine 6-Phosphate	metab_2588	C00357	HMDB0001062	284.053	pos	M+H-H2O	C8H16NO9P	0.6103	0.272938	-	72	0.333999	18191-20-3	-	-	map01100;map00520;map02060;map01130	Metabolic pathways;Amino sugar and nucleotide sugar metabolism;Phosphotransferase system (PTS);Biosynthesis of antibiotics	Metabolism;Metabolism;Environmental Information Processing;Metabolism	Global and overview maps;Carbohydrate metabolism;Membrane transport;Global and overview maps	Organic oxygen compounds	Organooxygen compounds	Carbohydrates and carbohydrate conjugates	3.9513	3.9457	3.9114	3.9299	3.9251	3.9447	4.749	4.9098	4.3612	4.6165	5.0558	4.6137	4.8346	3.9796	3.7904	4.0007	4.1264	3.8174	4.0883	3.9739	3.8474
pos_2598	Ectoine	metab_2597	C06231	-	143.082	pos	M+H	C6H10N2O2	0.6178	0.0197615	72.1	-	0.661849	-	-	-	map01100;map00260;map01120	Metabolic pathways;Glycine, serine and threonine metabolism;Microbial metabolism in diverse environments	Metabolism;Metabolism;Metabolism	Global and overview maps;Amino acid metabolism;Global and overview maps	-	-	-	4.4187	4.4079	4.3706	4.3493	4.4388	4.4327	5.4626	6.6	6.7473	6.1964	5.5621	6.3848	5.1732	5.5801	4.7638	6.3653	5.6037	4.9292	5.879	5.8962	5.888
pos_2605	Myricatomentoside II	metab_2604	-	HMDB0031584	576.241	pos	M+ACN+H	C27H34O11	0.6178	0.0800695	-	62.5	-5.57998	191999-63-0	-	-	-	-	-	-	Phenylpropanoids and polyketides	Diarylheptanoids	Cyclic diarylheptanoids	6.2781	6.1544	6.0458	6.0231	5.9963	6.2658	5.2513	4.6431	4.7672	5.3557	5.2666	5.2394	5.2366	5.0642	4.837	4.6692	5.2738	5.3275	5.8442	5.8646	5.7958
pos_2675	D-Glucuronic acid 1-phosphate	metab_2674	C05385	HMDB0003976	316.045	pos	M+ACN+H	C6H11O10P	0.7368	0.019267	-	53.1	6.74053	13168-11-1	-	-	map01100;map00520;map00040;map00053	Metabolic pathways;Amino sugar and nucleotide sugar metabolism;Pentose and glucuronate interconversions;Ascorbate and aldarate metabolism	Metabolism;Metabolism;Metabolism;Metabolism	Global and overview maps;Carbohydrate metabolism;Carbohydrate metabolism;Carbohydrate metabolism	Organic oxygen compounds	Organooxygen compounds	Carbohydrates and carbohydrate conjugates	5.508	5.461	5.275	5.378	5.3265	5.5169	4.9717	4.9822	4.9881	4.9883	4.956	5.0298	4.996	4.9884	4.9391	4.9865	4.9892	4.9661	5.0185	5.0049	5.0033
pos_2708	4-Methyl-5-thiazoleethanol	metab_2707	C04294	-	144.048	pos	M+H	C6H9NOS	0.8195	0.0735141	72.4	-	0.941416	-	-	-	map00730;map01100	Thiamine metabolism;Metabolic pathways	Metabolism;Metabolism	Metabolism of cofactors and vitamins;Global and overview maps	-	-	-	5.5019	5.4516	5.3525	5.3489	5.3914	5.4951	5.2495	5.3479	5.4105	5.2392	5.3051	5.247	5.0856	5.1179	4.9589	5.4856	5.1516	4.9944	5.3621	5.356	5.3028
pos_2712	Choline	metab_2711	C00114	HMDB0000097	104.107	pos	M+H	C5H13NO	0.8346	0.19313	53.2	-	4.21381	62-49-7	-	-	map01100;map00564;map02010;map00260	Metabolic pathways;Glycerophospholipid metabolism;ABC transporters;Glycine, serine and threonine metabolism	Metabolism;Metabolism;Environmental Information Processing;Metabolism	Global and overview maps;Lipid metabolism;Membrane transport;Amino acid metabolism	Organic nitrogen compounds	Organonitrogen compounds	Quaternary ammonium salts	4.0417	3.9772	4.056	3.848	3.9182	3.9827	4.1745	4.0147	3.8493	3.8602	4.0272	3.9367	3.926	4.2686	3.7356	3.725	4.2009	3.8784	4.0873	4.0251	3.9163
pos_2735	(Z)-3-(1-Formyl-1-propenyl)pentanedioic acid	metab_2734	-	HMDB0033091	218.103	pos	M+NH4	C9H12O5	0.873	0.027488	-	51.5	1.51853	-	-	-	-	-	-	-	Lipids and lipid-like molecules	Fatty Acyls	Fatty acids and conjugates	5.7395	5.5662	5.2084	5.5689	5.2547	5.7879	2.6438	2.6542	2.6602	2.6603	2.6281	2.7017	4.1151	4.7521	2.6112	4.4564	4.7585	3.5189	5.2012	5.1957	5.1782
pos_2742	Nb-p-Coumaroyltryptamine	metab_2741	-	HMDB0041518	329.128	pos	M+Na	C19H18N2O2	0.8804	0.106826	-	54.9	7.21043	53905-12-7	-	-	-	-	-	-	Phenylpropanoids and polyketides	Cinnamic acids and derivatives	Hydroxycinnamic acids and derivatives	5.1044	5.3399	5.3165	4.805	4.9775	5.0439	4.289	4.2994	4.3053	4.3055	4.2732	4.347	4.3132	4.3056	4.2563	4.3037	4.3064	4.2833	4.3598	4.4062	4.3133
pos_2748	Nalpha-Acetyl-L-arginine	metab_2747	-	-	217.13	pos	M+H	C8H16N4O3	0.8879	0.0357446	81.5	-	0.684146	-	-	-	-	-	-	-	-	-	-	3.5318	3.5384	3.521	3.7885	3.7407	3.6939	4.2372	4.4966	4.666	4.231	4.2353	4.3418	4.6546	4.5276	4.2043	4.7709	4.4648	4.3463	4.2132	4.1875	4.2159
pos_2753	D-Fructosazine	metab_2752	-	HMDB0035284	321.13	pos	M+H	C12H20N2O8	0.8953	0.0630104	67.2	-	1.51507	13185-73-4	-	-	-	-	-	-	Organoheterocyclic compounds	Diazines	Pyrazines	5.1339	4.9805	5.1169	5.094	5.408	5.2948	3.3298	3.9097	4.4956	3.9063	3.0377	3.1114	3.0776	3.07	3.0207	3.6763	3.0708	3.0478	4.9164	4.9272	4.8746
pos_2754	Pseudaminic acid	metab_2753	C20082	-	335.145	pos	M+H	C13H22N2O8	0.8953	0.182951	76.6	-	1.32424	-	-	-	map00520	Amino sugar and nucleotide sugar metabolism	Metabolism	Carbohydrate metabolism	-	-	-	3.8575	3.8519	3.8176	3.8361	3.8313	3.8509	4.8307	4.9796	4.5167	4.8067	5.1526	4.8566	4.9147	4.1256	3.6966	3.8959	4.1005	5.3676	4.5109	4.3625	4.4013
pos_2759	3,4-Dehydrothiomorpholine-3-carboxylate	metab_2758	C04445	-	146.027	pos	M+H	C5H7NO2S	0.9028	0.013375	57.4	-	0.130893	-	-	-	-	-	-	-	-	-	-	4.4726	4.592	4.6535	4.8061	4.6946	4.8539	4.5701	4.4044	4.931	4.0627	3.8456	4.231	3.8701	4.1148	3.8444	4.6463	4.1278	3.9491	4.6497	4.6514	4.6605
pos_2794	1-Aminocyclopropanecarboxylic acid	metab_2793	C01234	HMDB0036458	84.045	pos	M+H-H2O	C4H7NO2	0.9325	0.0338301	-	53.2	6.47	22059-21-8	-	-	map01100;map00270;map01110	Metabolic pathways;Cysteine and methionine metabolism;Biosynthesis of secondary metabolites	Metabolism;Metabolism;Metabolism	Global and overview maps;Amino acid metabolism;Global and overview maps	Organic acids and derivatives	Carboxylic acids and derivatives	Amino acids, peptides, and analogues	6.0587	6.0184	6.0133	5.9536	6.0085	6.0698	6.099	6.0882	6.1509	6.034	6.1237	6.0868	6.2042	6.1802	6.2065	6.1853	6.2067	6.159	6.109	6.0937	6.0797
pos_2871	Gamma-Glutamyl-S-methylcysteine	metab_2870	-	HMDB0031985	265.086	pos	M+H	C9H16N2O5S	1.0439	0.00715974	-	62.3	1.1415	-	-	-	-	-	-	-	Organic acids and derivatives	Carboxylic acids and derivatives	Amino acids, peptides, and analogues	5.9002	5.8437	5.8799	5.8573	5.7225	5.8606	2.7823	2.7927	3.3782	2.7988	2.7666	2.8402	2.8065	4.1325	2.7496	3.2274	4.2679	2.7767	5.5302	5.526	5.5321
pos_2902	Indole-3-carboxaldehyde	metab_2901	C08493;C00294	-	146.06	pos	M+H	C9H7NO	1.0884	0.0321587	89.8	-	0.717555	-	-	-	map01100;map00230	Metabolic pathways;Purine metabolism	Metabolism;Metabolism	Global and overview maps;Nucleotide metabolism	-	-	-	4.902	4.8705	4.765	4.8159	4.747	4.8049	4.9328	4.8489	4.9383	4.7618	4.8909	4.8889	4.9262	4.938	5.0772	5.0171	4.9725	4.8472	4.8753	4.8512	4.8515
pos_2948	Isoglobotriaose	metab_2947	-	HMDB0006598	541.157	pos	M+K	C19H34O15	1.1542	0.0507044	-	65.7	7.46651	41744-59-6	-	-	-	-	-	-	Lipids and lipid-like molecules	Fatty Acyls	Fatty acyl glycosides	3.4001	3.3944	4.5426	3.8412	4.4493	3.9483	3.2719	3.2823	3.2883	3.2885	3.2562	3.3299	3.2961	3.2886	5.5006	3.6023	3.2893	4.1891	4.342	4.312	4.2996
pos_2987	Arginyl-Proline	metab_2986	-	HMDB0028717	254.161	pos	M+H-H2O	C11H21N5O3	1.207	0.00222308	-	85.6	1.1401	-	-	-	-	-	-	-	Organic acids and derivatives	Carboxylic acids and derivatives	Amino acids, peptides, and analogues	6.9983	6.9254	6.9797	6.9247	6.9844	7.055	7.1208	7.1449	7.2347	7.1523	7.1002	7.2102	7.3278	7.3434	7.3183	7.342	7.3	7.2395	7.1689	7.1708	7.1699
pos_3085	Ribothymidine	metab_3084	-	HMDB0000884	259.093	pos	M+H	C10H14N2O6	1.404	0.00843786	89.9	-	1.94646	1463-10-1	-	-	-	-	-	-	Nucleosides, nucleotides, and analogues	Pyrimidine nucleosides	Not Available	4.5052	4.3813	4.6462	4.4517	4.5747	4.5127	4.6384	4.5555	4.1498	4.5864	4.1882	4.6263	4.3495	4.6961	3.8156	5.0372	4.5109	4.0173	4.5558	4.563	4.5608
pos_3110	D-Glycero-D-galacto-heptitol	metab_3109	C08255	HMDB0033750	230.121	pos	M+NH4	C7H16O7	1.4505	0.210544	-	67.2	-9.67269	527-06-0	-	-	-	-	-	-	Organic oxygen compounds	Organooxygen compounds	Carbohydrates and carbohydrate conjugates	4.8981	4.9902	4.8299	4.9353	4.9845	5.1563	2.8027	3.2284	3.913	3.7434	4.2287	3.3778	2.6772	3.3083	3.2731	4.2183	3.1554	2.9768	4.6515	4.5508	4.4701
pos_3125	1-Methylguanine	metab_3124	C04152	HMDB0003282	166.073	pos	M+H	C6H7N5O	1.4731	0.032998	75.8	-	1.65018	938-85-2	-	-	-	-	-	-	Organoheterocyclic compounds	Imidazopyrimidines	Purines and purine derivatives	5.8671	5.8329	5.8453	5.7371	5.8234	5.8464	5.6784	5.7101	5.3184	5.7781	5.5041	5.7833	5.7136	5.7889	4.8995	5.7809	5.7387	5.4231	5.7682	5.7544	5.7831
pos_3142	Neolinustatin	metab_3141	C08336	HMDB0038482	424.183	pos	M+H	C17H29NO11	1.4882	0.0412599	-	55.2	5.06037	72229-42-6	-	-	-	-	-	-	Organic oxygen compounds	Organooxygen compounds	Carbohydrates and carbohydrate conjugates	5.5496	5.4311	5.2792	5.2996	5.2965	5.5331	5.0525	5.2171	5.0682	5.1027	4.5618	5.1636	5.0738	5.093	4.4701	5.1783	5.1291	4.5928	5.294	5.2594	5.2695
pos_3193	Galactonolactone	metab_3192	C03383	HMDB0002541	196.083	pos	M+NH4	C6H10O6	1.542	0.0680945	-	69.3	9.29379	2426-46-2	-	-	map01100;map00052	Metabolic pathways;Galactose metabolism	Metabolism;Metabolism	Global and overview maps;Carbohydrate metabolism	Organoheterocyclic compounds	Lactones	Not Available	4.1424	4.1051	4.482	4.1293	4.3852	4.3529	2.5347	2.9133	3.1923	3.1099	2.5299	2.5926	2.5589	2.7114	2.5022	2.5494	2.5521	2.5291	4.4399	4.4856	4.4317
pos_3207	N-(5-Methyl-3-oxohexyl)alanine	metab_3206	-	HMDB0041540	202.144	pos	M+H	C10H19NO3	1.5496	0.0129506	53.9	-	1.23348	-	-	-	-	-	-	-	Organic acids and derivatives	Carboxylic acids and derivatives	Amino acids, peptides, and analogues	4.5314	4.6937	4.5364	4.9258	4.6607	5.061	2.309	2.3194	2.3253	2.3255	2.2934	2.3668	4.1427	4.2966	2.8158	4.3572	4.1906	2.9723	4.3933	4.3961	4.4041
pos_3219	(4S,6S)-3,4,5,6-Tetrahydro-4-hydroxy-6-methyl-2H-pyran-2-one	metab_3218	-	HMDB0033302	172.097	pos	M+ACN+H	C6H10O3	1.5571	0.0248513	-	60	1.5175	33275-54-6	-	-	-	-	-	-	Organoheterocyclic compounds	Lactones	Delta valerolactones	3.7076	3.6863	3.6912	3.6078	3.7011	3.7018	4.0274	4.315	4.3611	3.9939	3.9739	4.0889	4.8535	4.2386	3.9899	4.3523	4.2296	4.1329	4.0762	4.0865	4.0649
pos_3231	Pyridinoline	metab_3230	-	HMDB0000851	446.225	pos	M+NH4	C18H28N4O8	1.5646	0.0231829	-	67.9	1.9619	63800-01-1	-	-	-	-	-	-	Organic acids and derivatives	Carboxylic acids and derivatives	Amino acids, peptides, and analogues	5.0861	5.1456	5.1957	5.215	5.3377	5.2889	4.1518	4.0914	3.9873	4.2956	3.4235	4.1395	4.3896	4.2951	4.433	4.2054	4.166	4.4221	4.8772	4.8753	4.8935
pos_3295	Bilirubin	metab_3294	C00486	HMDB0000054	648.274	pos	M+ACN+Na	C33H36N4O6	1.6414	0.0307917	-	64.3	-9.28907	635-65-4	-	-	map01100;map01110;map00860	Metabolic pathways;Biosynthesis of secondary metabolites;Porphyrin and chlorophyll metabolism	Metabolism;Metabolism;Metabolism	Global and overview maps;Global and overview maps;Metabolism of cofactors and vitamins	Organoheterocyclic compounds	Tetrapyrroles and derivatives	Bilirubins	3.179	3.4525	3.3264	2.3944	3.5751	4.0972	5.9152	5.5988	5.3391	5.8576	5.8326	5.7261	6.2662	5.7183	5.1675	5.7748	5.6757	5.3667	5.4763	5.4996	5.4769
pos_3299	Biotin	metab_3298	C00120	HMDB0000030	245.096	pos	M+H	C10H16N2O3S	1.649	0.0610539	57.3	-	1.69186	58-85-5	Vitamins and Cofactors	Cofactors	map01100;map00780;map02010	Metabolic pathways;Biotin metabolism;ABC transporters	Metabolism;Metabolism;Environmental Information Processing	Global and overview maps;Metabolism of cofactors and vitamins;Membrane transport	Organoheterocyclic compounds	Biotin and derivatives	Not Available	4.9106	4.8694	4.7859	4.8594	4.6311	4.7489	4.7418	4.5119	4.6325	4.469	4.9783	4.6469	4.909	4.9563	4.8079	4.8228	4.8828	4.7698	4.6864	4.6765	4.6356
pos_3346	Aminohydroquinone	metab_3345	C14604	-	126.055	pos	M+H	C6H7NO2	1.6926	0.0169542	56	-	-0.140189	-	-	-	map00627;map01120	Aminobenzoate degradation;Microbial metabolism in diverse environments	Metabolism;Metabolism	Xenobiotics biodegradation and metabolism;Global and overview maps	-	-	-	4.8332	4.8762	4.8489	4.7457	4.8633	4.9334	4.7236	4.7663	4.6143	4.6347	4.8005	4.6765	4.5369	4.5169	4.2608	4.5045	4.5738	4.4416	4.7883	4.7875	4.7751
pos_3469	2-Phenylacetamide	metab_3468	C02505	HMDB0010715	136.076	pos	M+H	C8H9NO	1.8138	0.0568822	59	-	1.49154	103-81-1	-	-	map00360;map01120;map00643	Phenylalanine metabolism;Microbial metabolism in diverse environments;Styrene degradation	Metabolism;Metabolism;Metabolism	Amino acid metabolism;Global and overview maps;Xenobiotics biodegradation and metabolism	Benzenoids	Benzene and substituted derivatives	Phenylacetamides	5.6579	5.6883	5.7043	5.7566	5.6951	5.6757	4.9794	5.0051	5.1242	5.0688	4.9887	5.0926	5.3517	5.1176	5.6643	5.0227	5.0532	5.686	5.5316	5.5015	5.483
pos_3524	L-Gizzerosine	metab_3523	-	HMDB0039160	223.156	pos	M+H-H2O	C11H20N4O2	1.8678	0.234473	-	62.9	1.08866	89238-78-8	-	-	-	-	-	-	Organic acids and derivatives	Carboxylic acids and derivatives	Amino acids, peptides, and analogues	3.0331	3.2721	3.3798	3.1843	2.8667	3.3443	3.1194	2.7752	3.0536	3.1225	4.1784	3.1797	4.2248	3.3034	4.4719	3.3521	3.5229	5.1377	3.7809	3.9436	3.9883
pos_3580	Succinoadenosine	metab_3579	-	-	384.116	pos	M+H	C14H17N5O8	1.9054	0.0167794	57.1	-	2.18025	-	-	-	-	-	-	-	-	-	-	6.4174	6.2982	6.3447	6.2148	6.2692	6.4149	5.304	5.5873	5.6065	5.1142	5.0541	5.2064	5.4305	5.2532	5.0343	5.5343	5.4413	5.4048	6.0649	6.0504	6.0587
pos_3593	Pteroside Z	metab_3592	-	HMDB0032587	436.231	pos	M+ACN+H	C21H30O7	1.9129	0.0499847	-	57.4	-4.77253	35943-37-4	-	-	-	-	-	-	Organic oxygen compounds	Organooxygen compounds	Carbohydrates and carbohydrate conjugates	4.0807	4.1942	3.9807	4.1878	4.067	4.1922	4.3408	3.3318	3.599	4.452	5.755	4.5176	4.2305	3.8042	4.0783	3.8613	3.374	5.0041	4.5856	4.5452	4.5528
pos_3608	4-Dimethylamino-L-phenylalanine	metab_3607	C18619	-	209.129	pos	M+H	C11H16N2O2	1.9292	0.059386	70.2	-	2.15633	-	-	-	-	-	-	-	-	-	-	5.3561	5.3365	4.7647	5.5078	4.5673	4.6975	4.0257	4.1104	4.0488	4.0621	3.9655	3.9777	3.8996	4.0096	3.8214	4.0301	3.9517	3.9024	4.5379	4.5077	4.4869
pos_3623	Pantetheine	metab_3622	C00831	HMDB0003426	261.127	pos	M+H-H2O	C11H22N2O4S	1.9367	0.0243286	-	73.5	2.05638	496-65-1	-	-	map01130;map00770;map00332	Biosynthesis of antibiotics;Pantothenate and CoA biosynthesis;Carbapenem biosynthesis	Metabolism;Metabolism;Metabolism	Global and overview maps;Metabolism of cofactors and vitamins;Biosynthesis of other secondary metabolites	Organic acids and derivatives	Carboxylic acids and derivatives	Amino acids, peptides, and analogues	4.4578	4.5591	4.6919	4.3152	4.6345	4.581	5.632	5.5746	5.5826	5.5402	5.3861	5.6142	5.4786	5.249	4.8353	4.8787	5.6166	5.6558	5.2605	5.2527	5.2736
pos_3665	Glucoliquiritin apioside	metab_3664	-	HMDB0041149	357.119	pos	M+2H	C32H40O18	1.9594	0.0316226	-	51.2	3.90962	157226-47-6	-	-	-	-	-	-	Phenylpropanoids and polyketides	Flavonoids	Flavonoid glycosides	3.3092	3.8477	3.9953	3.2878	3.8115	4.0748	5.7527	5.6891	5.7284	5.8164	5.716	5.8005	5.7155	5.7378	4.2139	5.622	5.6941	5.4481	5.3461	5.3686	5.3713
pos_3674	Isoleucyl-Arginine	metab_3673	-	HMDB0028901	270.193	pos	M+H-H2O	C12H25N5O3	1.9669	0.0074151	-	51.6	1.28784	-	-	-	-	-	-	-	Organic acids and derivatives	Carboxylic acids and derivatives	Amino acids, peptides, and analogues	5.0978	5.0517	5.0687	5.0442	5.0841	5.1605	5.1619	5.0583	5.1399	5.1083	5.0932	5.1828	5.2602	5.2696	5.4161	5.3303	5.2782	5.1768	5.1528	5.1569	5.1592
pos_3688	Fasoracetam	metab_3687	C13311	-	197.129	pos	M+H	C10H16N2O2	1.9744	0.011919	54.1	-	1.53961	-	-	-	-	-	-	-	-	-	-	6.0083	6.0658	6.0281	6.0678	6.1292	6.125	4.8386	4.7503	4.7339	4.7492	4.7266	4.6734	5.159	4.7839	5.7132	4.7102	4.7773	5.4204	5.7679	5.7688	5.7594
pos_3714	Aldobiouronic acid D3	metab_3713	-	HMDB0040737	368.121	pos	M+ACN+H	C11H18O11	1.9894	0.0376086	-	65.5	6.07358	17676-51-6	-	-	-	-	-	-	Organic oxygen compounds	Organooxygen compounds	Carbohydrates and carbohydrate conjugates	5.2455	5.1534	5.2743	5.1055	5.2608	5.2258	3.7522	4.6523	4.8085	3.5845	3.2958	4.2921	3.7209	3.6134	3.2788	4.6502	3.8991	3.3059	4.918	4.942	4.9112
pos_3738	Valrubicin	metab_3737	-	HMDB0014529	384.599	pos	M+2Na	C34H36F3NO13	2.0126	0.0747799	-	59	8.10525	56124-62-0	-	-	-	-	-	-	Phenylpropanoids and polyketides	Anthracyclines	Not Available	3.9784	4.2422	4.5247	4.2433	4.4776	4.3794	4.0637	5.2537	5.3174	4.5316	3.512	4.2493	3.552	3.5444	3.4951	3.8703	4.2444	3.6102	4.9679	4.9377	4.9028
pos_3739	13-Demethyl tacrolimus	metab_3738	-	HMDB0060706	406.73	pos	M+H+Na	C43H67NO12	2.0126	0.0132632	-	73.6	-3.23815	-	-	-	-	-	-	-	Organoheterocyclic compounds	Diazines	Pyrimidines and pyrimidine derivatives	5.0764	5.191	5.3226	5.3135	5.1363	4.8877	2.2907	2.3011	2.307	2.3072	2.275	2.3485	3.4281	2.3073	4.6219	2.3053	2.308	3.7116	4.8306	4.8291	4.8199
pos_3777	Ganoderic acid L	metab_3776	-	HMDB0035885	279.157	pos	M+H+Na	C30H46O8	2.0429	0.110294	-	55	-5.1456	102607-24-9	-	-	-	-	-	-	Phenylpropanoids and polyketides	Isoflavonoids	O-methylated isoflavonoids	4.7875	4.8408	4.7542	4.8257	4.9024	5.0155	2.4545	2.4649	2.4708	2.5709	2.4388	2.6222	3.312	2.4711	2.4219	2.5659	2.4718	2.7634	4.4471	4.4355	4.3561
pos_3852	Prolyl-Threonine	metab_3851	-	HMDB0029027	474.257	pos	2M+ACN+H	C9H16N2O4	2.0964	0.0271251	-	60.1	3.26559	-	-	-	-	-	-	-	Organic acids and derivatives	Carboxylic acids and derivatives	Amino acids, peptides, and analogues	5.4864	5.4384	5.4662	5.4517	5.489	5.4406	4.7608	4.4109	4.5537	4.775	4.0682	4.679	4.8415	4.7584	4.7937	4.5946	4.6724	4.6062	5.0856	5.1086	5.1022
pos_3855	Cucurbitacin I 2-glucoside	metab_3854	-	HMDB0035701	659.337	pos	M+H-H2O	C36H52O12	2.0964	0.0843272	-	78.6	-7.87661	29803-94-9	-	-	-	-	-	-	Lipids and lipid-like molecules	Steroids and steroid derivatives	Steroidal glycosides	3.7284	3.7161	3.8369	4.2116	3.8779	4.0538	5.5247	4.8054	4.8391	5.6152	5.7138	5.5245	5.091	4.9541	3.3966	4.1988	5.0157	4.6101	5.0283	4.9694	4.9634
pos_3876	5′-Deoxy-5′-<WBR>(methylthio)adenosine	metab_3875	-	-	298.097	pos	M+H	C11H15N5O3S	2.1189	0.0578023	94.5	-	1.7235	-	-	-	-	-	-	-	-	-	-	6.4087	6.3179	6.2745	6.2844	6.3085	6.3954	6.6382	6.8391	6.8821	6.2429	6.5285	6.4942	6.0197	6.5506	5.1848	6.529	6.6133	6.3549	6.4543	6.4249	6.4046
pos_3896	N6,N6-Dimethyladenosine	metab_3895	C03416	-	296.136	pos	M+H	C12H17N5O4	2.134	0.111716	80.2	-	2.07916	-	-	-	-	-	-	-	-	-	-	5.8228	5.8787	6.008	5.8579	5.834	5.7392	6.0926	5.9035	5.2165	6.1812	6.0759	5.8024	6.1667	5.8061	5.7276	5.8421	5.6926	5.8603	5.9678	5.9065	5.8736
pos_3899	Ustiloxin B	metab_3898	-	HMDB0041373	334.614	pos	M+H+Na	C26H39N5O12S	2.134	0.0747527	-	58	0.0303163	151841-41-7	-	-	-	-	-	-	Lipids and lipid-like molecules	Fatty Acyls	Fatty alcohols	5.2411	5.155	4.929	5.1269	4.9997	5.2613	2.8433	2.8538	2.8597	2.8599	2.8276	2.9013	2.8675	2.86	4.0669	2.8581	2.8608	4.2435	4.8281	4.8601	4.7951
pos_3978	Endomorphin-1	metab_3977	C15890	HMDB0005773	674.301	pos	M+ACN+Na	C34H38N6O5	2.1943	0.0187802	-	51.7	-8.37949	189388-22-5	-	-	-	-	-	-	Organic acids and derivatives	Carboxylic acids and derivatives	Amino acids, peptides, and analogues	5.2386	5.1819	5.4325	5.3467	5.5861	5.5135	4.139	4.2535	4.3566	4.1195	4.0083	4.1232	4.0702	4.344	4.6164	4.5195	4.3595	4.2038	5.0516	5.0353	5.045
pos_4008	N-Formylmethionine	metab_4007	C03145	-	219.08	pos	M+ACN+H	C6H11NO3S	2.2321	0.036281	61.7	-	1.27509	-	Peptides	Amino acids	map00270	Cysteine and methionine metabolism	Metabolism	Amino acid metabolism	-	-	-	3.0074	3.2428	3.0736	3.0353	3.0709	3.0612	3.9704	4.5039	4.7579	3.8921	4.1706	4.2525	3.9845	3.8855	3.97	4.2383	3.9524	4.1615	3.8661	3.8907	3.8959
pos_4014	41-O-demethylrapamycin	metab_4013	-	HMDB0061048	472.757	pos	M+2Na	C50H77NO13	2.2321	0.0472499	-	88.4	-4.33443	-	-	-	-	-	-	-	Phenylpropanoids and polyketides	Macrolide lactams	Not Available	5.7178	5.7898	5.9041	5.7776	6.0736	5.8118	2.7515	2.0696	2.0755	2.9833	2.0437	3.7233	4.645	3.604	5.0749	3.9157	3.8012	4.9186	5.5088	5.5217	5.4812
pos_4036	2-Naphthylamine	metab_4035	C02227	-	144.081	pos	M+H	C10H9N	2.2545	0.011177	56.4	-	1.1315	-	-	-	-	-	-	-	-	-	-	6.2547	6.2702	6.3125	6.2312	6.3236	6.3483	5.7712	5.5495	5.8248	5.7871	5.751	5.7289	5.7708	5.834	5.9047	5.7915	5.8924	5.8508	6.1087	6.1015	6.1107
pos_4038	Grevilline A	metab_4037	-	HMDB0029535	289.05	pos	M+H-2H2O	C18H12O6	2.2545	0.0829705	-	62.5	1.33303	41744-32-5	-	-	-	-	-	-	Organoheterocyclic compounds	Pyrans	Pyranones and derivatives	5.0236	5.0044	5.0485	4.9483	5.082	5.0634	4.7412	4.5129	4.7404	4.7583	4.7001	4.6949	4.6788	4.7146	4.7383	4.692	4.824	4.7344	4.9388	4.9492	4.8807
pos_4089	4-Chlorobenzaldehyde	metab_4088	C06648	-	141.01	pos	M+H	C7H5ClO	2.306	0.0155295	52.6	-	0.68628	-	-	-	map01120	Microbial metabolism in diverse environments	Metabolism	Global and overview maps	-	-	-	5.908	5.8564	5.863	5.7792	5.8434	5.8418	6.0614	6.1531	6.1048	6.0819	6.0796	6.1104	6.068	6.0488	6.0115	6.0944	6.0723	6.0664	5.9859	5.9946	5.9992
pos_4151	(2S,4S)-Monatin	metab_4150	-	HMDB0041309	293.114	pos	M+H	C14H16N2O5	2.3574	0.042826	61.2	-	2.17842	146142-94-1	-	-	-	-	-	-	Organic acids and derivatives	Carboxylic acids and derivatives	Amino acids, peptides, and analogues	4.623	4.6592	4.6864	4.6775	4.7661	4.734	4.657	4.3999	4.5743	4.8617	4.7352	4.8126	4.7895	5.0547	5.0206	4.9353	4.922	4.7794	4.7747	4.7724	4.741
pos_4188	Torvonin A	metab_4187	-	HMDB0030732	374.217	pos	M+H+Na	C39H64O12	2.3952	0.0766025	-	84.3	-3.5343	99956-65-7	-	-	-	-	-	-	Lipids and lipid-like molecules	Steroids and steroid derivatives	Steroidal glycosides	5.2831	5.2678	5.3996	5.3239	5.6257	5.3555	3.0343	2.0824	2.0883	2.3664	2.0564	2.4762	2.8884	2.0885	3.6692	2.8144	2.0893	3.272	4.9645	5.0228	5.0243
pos_4240	Theanine	metab_4239	C01047	-	139.087	pos	M+H-2H2O	C7H14N2O3	2.4406	0.0913659	51	-	1.08663	-	-	-	-	-	-	-	-	-	-	4.1515	4.4951	4.2057	4.4646	4.186	4.763	3.7403	3.8414	3.7399	3.7011	3.7076	3.7283	3.755	3.8094	3.6501	3.8386	3.7434	3.7159	4.1078	4.0355	4.047
pos_4272	Maculosin	metab_4271	C10605	-	261.124	pos	M+H	C14H16N2O3	2.4633	0.0354786	57.3	-	2.61353	-	-	-	-	-	-	-	-	-	-	5.7498	5.6668	5.7406	5.6974	5.7288	5.8358	6.0108	5.886	5.9711	5.8428	5.9508	5.9796	5.9935	6.0573	6.0881	6.1361	6.0975	5.9248	5.9142	5.8986	5.8834
pos_4401	Fasciculol F	metab_4400	C19958	HMDB0035188	373.725	pos	M+H+Na	C39H65NO11	2.5777	0.0750065	-	61.9	-2.91892	65694-21-5	-	-	-	-	-	-	Lipids and lipid-like molecules	Prenol lipids	Triterpenoids	4.6679	4.7735	4.1396	5.1948	3.9819	4.2696	3.2001	3.2105	3.2164	3.2166	3.1843	3.2581	3.2243	3.2167	4.443	3.2148	3.2175	4.2917	4.3732	4.3706	4.3142
pos_4409	Cafamarine	metab_4408	-	HMDB0037003	522.239	pos	2M+3H2O+2H	C26H36O10	2.5853	0.264866	-	84.8	-7.08885	42612-19-1	-	-	-	-	-	-	Organoheterocyclic compounds	Naphthofurans	Not Available	4.8686	4.7269	4.626	5.0073	5.3275	5.2388	2.1613	2.4072	3.3473	2.18	2.1047	2.178	3.0995	3.1056	2.0879	3.6221	3.2646	2.7115	4.7045	4.5572	4.4858
pos_4413	Xanthopterin	metab_4412	-	-	162.041	pos	M+H-H2O	C6H5N5O2	2.5939	0.035646	52	-	0.919894	-	-	-	-	-	-	-	-	-	-	3.4697	3.4501	3.3385	3.3072	3.3561	3.2155	4.8191	4.8259	4.6462	4.7897	4.5049	4.7963	4.7132	4.7912	3.9825	4.7658	4.7509	4.2009	4.4243	4.4037	4.3941
pos_4542	7-Hydroxy-2,5-dimethyl-4H-1-benzopyran-4-one	metab_4541	-	HMDB0040326	232.097	pos	M+ACN+H	C11H10O3	2.716	0.0312338	-	52.3	1.96209	38412-47-4	-	-	-	-	-	-	Organoheterocyclic compounds	Benzopyrans	1-benzopyrans	4.5299	4.6852	4.7549	4.4789	4.7644	4.727	2.5461	2.643	3.5546	2.5626	2.5304	2.604	2.5703	3.2322	2.5135	3.4343	3.4303	2.5405	4.2535	4.2806	4.2657
pos_4548	Neocasomorphin	metab_4547	-	HMDB0060164	717.38	pos	M+H	C35H52N6O10	2.716	0.0560916	-	61.3	-2.50898	-	-	-	-	-	-	-	Organic acids and derivatives	Carboxylic acids and derivatives	Amino acids, peptides, and analogues	4.9702	4.9964	4.9572	5.4679	5.0004	5.1118	3.7754	2.9245	2.9304	2.9306	2.8983	2.972	2.9382	2.9307	2.8814	2.9288	2.9314	3.8056	4.7483	4.7339	4.7003
pos_4568	2,4-Dihydroxy-7,8-dimethoxy-2H-1,4-benzoxazin-3(4H)-one 2-glucoside	metab_4567	-	HMDB0037550	404.121	pos	M+H	C16H21NO11	2.7386	0.140798	-	64.9	5.26503	40246-08-0	-	-	-	-	-	-	Organic oxygen compounds	Organooxygen compounds	Carbohydrates and carbohydrate conjugates	3.482	4.1909	3.7152	3.5676	3.9398	4.4612	5.3592	5.4284	5.6659	4.7265	4.8028	5.1254	4.5895	4.9315	4.4827	5.339	4.9918	4.6148	4.149	4.0358	4.061
pos_4581	Desglucocheirotoxol	metab_4580	-	HMDB0033828	585.326	pos	M+CH3OH+H	C29H44O10	2.7461	0.0385169	-	72.2	-2.25828	29336-13-8	-	-	-	-	-	-	Lipids and lipid-like molecules	Steroids and steroid derivatives	Steroid lactones	4.9915	5.0803	5.0046	5.0607	5.0753	5.1316	6.4664	6.3047	6.4339	6.4592	6.3628	6.4502	6.3849	6.3933	6.1501	6.1619	6.4645	6.2794	6.1244	6.1015	6.0921
pos_4607	Chitobiose	metab_4606	C01674	HMDB0003556	427.158	pos	M+H	C15H26N2O12	2.7688	0.0615542	-	51.9	5.72761	577-76-4	-	-	map01100;map00520;map02060;map02010	Metabolic pathways;Amino sugar and nucleotide sugar metabolism;Phosphotransferase system (PTS);ABC transporters	Metabolism;Metabolism;Environmental Information Processing;Environmental Information Processing	Global and overview maps;Carbohydrate metabolism;Membrane transport;Membrane transport	Organic oxygen compounds	Organooxygen compounds	Carbohydrates and carbohydrate conjugates	5.4047	5.3532	5.4093	5.3071	5.3773	5.2425	4.6204	4.9332	4.5305	4.4635	4.2725	4.6468	4.0029	4.359	3.1689	4.6644	4.3577	3.6166	5.026	4.9789	4.9823
pos_4621	4'-Hydroxy-5,5'-diisopropyl-2,2'-dimethyl-3,4-biphenylquinone	metab_4620	-	HMDB0040761	277.159	pos	M+H-2H2O	C20H24O3	2.7839	0.135211	-	51.4	0.187741	120866-13-9	-	-	-	-	-	-	Lipids and lipid-like molecules	Prenol lipids	Monoterpenoids	3.5366	3.5104	3.7649	3.5309	3.7907	3.5328	4.7035	4.6971	4.3927	4.5271	4.0426	4.1792	4.4388	4.7495	4.5558	4.5297	4.6101	3.6059	4.3695	4.2669	4.2759
pos_4633	Gamma-Glutamylvaline	metab_4632	-	HMDB0011172	229.119	pos	M+H-H2O	C10H18N2O5	2.7991	0.0578855	-	81.2	1.78349	2746-34-1	-	-	-	-	-	-	Organic acids and derivatives	Carboxylic acids and derivatives	Amino acids, peptides, and analogues	4.8652	4.9189	4.9261	4.9618	5.0045	4.9752	3.7964	3.7138	3.8714	3.8601	3.6713	3.7381	4.1297	3.9384	4.2256	3.9231	3.8553	4.1687	4.6261	4.6106	4.5764
pos_4753	Prolyl-Methionine	metab_4752	-	HMDB0029023	229.101	pos	M+H-H2O	C10H18N2O3S	2.9359	0.00874972	-	57.8	1.97343	-	-	-	-	-	-	-	Organic acids and derivatives	Carboxylic acids and derivatives	Amino acids, peptides, and analogues	5.2455	5.1656	5.2316	5.1582	5.2266	5.3255	5.4576	5.4258	5.5802	5.4003	5.4305	5.4734	5.5751	5.6497	5.6085	5.6244	5.6252	5.5496	5.4414	5.438	5.4456
pos_4775	4,4'-Dihydroxy-5,5'-diisopropyl-2,2'-dimethyl-3,6-biphenyldione	metab_4774	-	HMDB0040760	674.374	pos	2M+NH4	C20H24O4	2.951	0.0473527	-	62.2	7.84721	120866-14-0	-	-	-	-	-	-	Lipids and lipid-like molecules	Prenol lipids	Quinone and hydroquinone lipids	4.9489	5.0085	5.1633	5.0716	5.2801	5.3038	4.0607	3.0218	3.7175	3.9286	4.6589	4.3018	3.997	3.6389	4.2829	3.3279	3.8544	3.5358	4.711	4.7521	4.7353
pos_4796	3-Methyleneoxindole	metab_4795	C02796	-	146.06	pos	M+H	C9H7NO	2.9813	0.111033	83.4	-	1.14221	-	-	-	-	-	-	-	-	-	-	4.6733	4.6223	4.6334	4.5988	4.6201	4.5965	4.7294	4.6342	4.6392	4.5944	4.748	4.6543	4.788	4.6874	4.7206	4.7205	4.6947	4.664	4.6195	4.5657	4.5238
pos_4841	N-Deschlorobenzoyl indomethacin	metab_4840	-	HMDB0013988	202.087	pos	M+H-H2O	C12H13NO3	3.0267	0.134037	-	57.6	1.32161	-	-	-	-	-	-	-	Organoheterocyclic compounds	Indoles and derivatives	Indolyl carboxylic acids and derivatives	4.4049	4.3423	4.3352	4.3724	4.3747	4.507	4.4787	4.6182	4.6915	4.5488	4.4255	4.5935	4.5453	4.5369	4.0148	4.3032	4.6007	4.4728	4.6315	4.5579	4.5186
pos_4962	(-)-Matairesinol 4'-[apiosyl-(1->2)-glucoside]	metab_4961	-	HMDB0032830	338.119	pos	M+H+Na	C31H40O15	3.164	0.0887047	-	93.8	7.50226	211115-82-1	-	-	-	-	-	-	Lignans, neolignans and related compounds	Lignan glycosides	Not Available	0.0368	0.0364	0.0337	2.4935	0.0347	0.0363	4.5399	3.7893	3.8017	4.6051	5.0334	4.792	4.0031	4.3307	1.2461	2.8047	4.0578	3.8845	4.0642	4.1052	4.1415
pos_5014	Notoginsenoside T2	metab_5013	-	HMDB0039050	711.405	pos	M+2Na-H	C37H62O10	3.2168	0.019323	-	68.8	-0.0921517	343962-54-9	-	-	-	-	-	-	Lipids and lipid-like molecules	Prenol lipids	Triterpenoids	2.7271	2.7215	2.6873	2.7058	2.701	2.7205	5.1125	5.3561	5.4288	5.3187	4.5744	5.118	5.566	5.5211	4.8403	5.322	5.4201	5.8518	5.0719	5.0726	5.0577
pos_5050	3-Methyladenine	metab_5049	C00913	HMDB0011600	150.078	pos	M+H	C6H7N5	3.2633	0.2291	55	-	1.55886	5142-23-4	-	-	-	-	-	-	Organoheterocyclic compounds	Imidazopyrimidines	Purines and purine derivatives	4.472	4.3946	4.2169	4.2566	4.0644	4.1673	3.4087	3.3651	3.3543	3.2261	3.272	3.1554	3.1798	3.3237	3.2501	3.3787	3.3062	3.3712	3.7819	3.9453	3.9829
pos_5059	5-Hydroxyindoleacetaldehyde	metab_5058	C05634	HMDB0004073	414.145	pos	2M+ACN+Na	C10H9NO2	3.2709	0.0692534	-	58.5	7.82323	1892-21-3	-	-	map01100;map00380	Metabolic pathways;Tryptophan metabolism	Metabolism;Metabolism	Global and overview maps;Amino acid metabolism	Organoheterocyclic compounds	Indoles and derivatives	Hydroxyindoles	5.5192	5.4441	5.4746	5.369	5.3819	5.2775	2.9621	1.6147	1.6204	1.6206	1.5891	1.6612	1.6281	1.6207	1.5726	1.6188	1.6215	3.6259	5.0521	5.0044	4.998
pos_5124	Aspartyl-Methionine	metab_5123	-	HMDB0028759	328.095	pos	M+ACN+Na	C9H16N2O5S	3.3466	0.0307009	-	64.1	6.0681	-	-	-	-	-	-	-	Organic acids and derivatives	Carboxylic acids and derivatives	Amino acids, peptides, and analogues	5.1559	5.1813	4.8074	5.0401	4.9235	5.2521	4.5807	4.5912	4.5971	4.5973	4.565	4.6388	4.6049	4.5974	4.548	4.5955	4.5981	4.5751	4.6203	4.6171	4.6414
pos_5173	N-desmethylclarithromycin	metab_5172	-	HMDB0061020	772.422	pos	M+K	C37H67NO13	3.4147	0.155926	-	80	-3.93984	-	-	-	-	-	-	-	Organic oxygen compounds	Organooxygen compounds	Carbohydrates and carbohydrate conjugates	4.4105	4.5874	4.577	4.4446	4.5813	4.6749	5.1513	4.8463	5.0543	5.2249	5.8159	5.3356	5.3813	5.2781	5.1944	5.1296	5.2513	5.2333	5.1302	5.0305	5.0067
pos_5221	Glutaminyllysine	metab_5220	-	HMDB0028802	319.133	pos	M+2Na-H	C11H22N4O4	3.4903	0.0450978	-	67.9	-8.21965	45234-03-5	-	-	-	-	-	-	Organic acids and derivatives	Carboxylic acids and derivatives	Amino acids, peptides, and analogues	4.4734	4.921	3.9311	4.5125	2.6771	3.4597	1.7662	1.6144	1.6202	1.6204	1.5889	1.6609	1.6279	1.6205	3.2677	1.6186	1.6212	4.4758	4.0693	4.0385	4.0335
pos_5264	3-Methyloxyindole	metab_5263	-	-	148.076	pos	M+H	C9H9NO	3.5508	0.0356908	58.7	-	1.08154	-	-	-	-	-	-	-	-	-	-	4.4718	4.4612	4.4016	4.4878	4.4022	4.5598	3.5928	3.7176	3.625	3.6191	3.6651	3.6383	3.7619	3.6386	3.8524	3.6311	3.631	3.6167	4.1691	4.1807	4.1499
pos_5288	Kudzusaponin SA1	metab_5287	-	HMDB0041240	857.429	pos	M+2Na-H	C42H68O15	3.5886	0.106942	-	61.1	2.01365	168288-04-8	-	-	-	-	-	-	Lipids and lipid-like molecules	Prenol lipids	Terpene glycosides	3.1653	3.1597	3.2459	3.1439	3.1392	3.1587	4.5009	4.5193	5.2279	4.4429	4.5941	4.6705	4.9011	5.4332	4.8816	5.8511	5.613	5.0829	4.918	4.901	4.8279
pos_5293	Phenyl-Leucine	metab_5292	-	HMDB0094662	456.283	pos	2M+ACN+H	C12H17NO2	3.5962	0.0455644	-	57.9	-7.34673	-	-	-	-	-	-	-	Organic acids and derivatives	Carboxylic acids and derivatives	Amino acids, peptides, and analogues	5.0041	4.98	4.8413	4.8534	4.9129	5.0474	4.7109	4.8168	4.9539	4.7284	4.3519	4.706	4.9215	5.136	4.2742	5.2546	5.1145	4.0438	4.9209	4.9011	4.8813
pos_5306	Norerythromycin	metab_5305	-	HMDB0061026	744.39	pos	M+K	C35H63NO13	3.6113	0.0774896	-	83.3	-4.53147	-	-	-	-	-	-	-	Organic oxygen compounds	Organooxygen compounds	Carbohydrates and carbohydrate conjugates	5.3613	5.4291	5.5661	5.5956	5.5812	5.2957	1.4334	1.4435	1.4492	1.4494	3.5939	3.3804	3.8946	1.4495	1.402	3.1488	1.4502	4.1762	5.0541	5.0578	4.9963
pos_5316	9-Carboxymethoxymethylguanine	metab_5315	-	HMDB0060805	262.054	pos	M+Na	C8H9N5O4	3.6416	0.0236248	-	73.9	-4.21208	-	-	-	-	-	-	-	Organoheterocyclic compounds	Imidazopyrimidines	Purines and purine derivatives	2.8621	2.8565	2.8223	2.8408	2.836	2.8555	4.2796	4.4734	5.065	2.7506	4.0151	4.2174	3.6536	4.1558	2.7015	4.0936	4.4269	2.7285	3.7188	3.7198	3.737
pos_5354	Convalloside	metab_5353	C19986	HMDB0034195	776.348	pos	M+ACN+Na	C35H52O15	3.7021	0.0197152	-	82.5	2.43948	13473-51-3	-	-	-	-	-	-	Lipids and lipid-like molecules	Steroids and steroid derivatives	Steroid lactones	2.5934	3.0888	2.5536	2.5721	2.5673	3.5576	5.3082	4.1829	4.9332	5.3061	6.0257	5.6607	4.496	4.5761	2.433	3.2371	4.18	5.0543	4.9478	4.946	4.9321
pos_5395	2-Aminoquinoline	metab_5394	-	HMDB0034175	145.076	pos	M+H	C9H8N2	3.7777	0.0132059	64.8	-	1.07091	580-22-3	-	-	-	-	-	-	Organoheterocyclic compounds	Quinolines and derivatives	Aminoquinolines and derivatives	4.8473	4.7705	4.8219	4.773	4.7935	4.9129	5.1539	5.0337	5.0973	5.0093	5.1566	5.1561	5.2313	5.2398	5.1242	5.2432	5.1992	5.0436	4.9272	4.9165	4.9253
pos_5409	S-(11-hydroxy-9-deoxy-delta12-PGD2)-glutathione	metab_5408	-	HMDB0013055	709.342	pos	M+ACN+Na	C30H51N3O10S	3.7929	0.0265305	-	51.4	-5.6643	-	-	-	-	-	-	-	Organic acids and derivatives	Carboxylic acids and derivatives	Amino acids, peptides, and analogues	5.2775	5.2982	5.3879	5.422	5.4379	5.2392	3.2433	3.2537	3.2597	3.2598	3.2275	3.3013	3.2675	3.2599	3.2106	3.258	3.2607	3.8489	4.9781	4.962	4.9559
pos_5487	Isopentenyladenine-9-N-glucoside	metab_5486	-	HMDB0012240	396.224	pos	M+CH3OH+H	C17H25N5O4	3.9291	0.153973	-	89.1	-1.05876	-	-	-	-	-	-	-	Organic oxygen compounds	Organooxygen compounds	Carbohydrates and carbohydrate conjugates	1.9672	3.0153	2.7528	1.946	2.5938	2.9221	3.9099	3.6984	4.0391	3.8236	4.1802	3.8501	4.2979	4.015	5.1274	4.0038	3.8255	4.6483	4.021	4.1536	4.1245
pos_5498	(15a,20R)-Dihydroxypregn-4-en-3-one 20-[glucosyl-(1->4)-6-acetyl-glucoside]	metab_5497	-	HMDB0033168	716.384	pos	M+NH4	C35H54O14	3.9442	0.0124117	-	58.5	-1.53104	-	-	-	-	-	-	-	Lipids and lipid-like molecules	Steroids and steroid derivatives	Steroidal glycosides	3.6721	3.5175	3.4832	3.5017	3.497	3.7594	4.3077	3.4054	3.4113	3.4115	4.0059	3.5067	5.5301	4.8735	5.4596	4.0663	4.8284	5.4532	4.6481	4.6572	4.6578
pos_5523	(-)-Stercobilin	metab_5522	-	HMDB0240259	617.332	pos	M+Na	C33H46N4O6	4.0048	0.0925253	-	59.7	0.981645	-	-	-	-	-	-	-	Organoheterocyclic compounds	Tetrapyrroles and derivatives	Bilirubins	5.122	5.1183	5.1026	5.2788	5.1932	5.0893	5.8659	5.4569	5.4814	5.8712	6.1315	5.932	4.7987	4.8736	3.3003	4.1696	4.9907	3.768	5.385	5.3356	5.3064
pos_5590	Ixabepilone	metab_5588	-	HMDB0015593	548.312	pos	M+ACN+H	C27H42N2O5S	4.1409	0.175096	-	63.1	-6.15517	219989-84-1	-	-	-	-	-	-	Phenylpropanoids and polyketides	Macrolides and analogues	Epothilones and analogues	4.5843	4.6905	4.7289	4.5866	5.1056	4.939	3.1537	3.1642	3.1701	3.1703	3.138	3.2117	3.7641	3.1704	4.1078	3.1684	3.1711	3.5911	4.3408	4.4909	4.4044
pos_5650	Indolelactic acid	metab_5648	C02043	HMDB0000671	206.082	pos	M+H	C11H11NO3	4.2846	0.0094659	88.6	-	2.09784	1821-52-9	-	-	map00380	Tryptophan metabolism	Metabolism	Amino acid metabolism	Organoheterocyclic compounds	Indoles and derivatives	Indolyl carboxylic acids and derivatives	4.5755	4.5937	4.399	4.5808	4.5116	4.7676	2.4235	3.1255	3.1673	2.5553	2.6664	2.4814	3.6851	3.527	3.1775	3.3433	3.3187	3.2189	4.2376	4.2439	4.2362
pos_5658	Shinflavanone	metab_5656	-	HMDB0041217;LMPK12140058	429.146	pos	M+K	C25H26O4	4.2997	0.0379026	-	70.5	0.200265	157414-03-4	-	-	-	-	-	-	Phenylpropanoids and polyketides	Flavonoids	Flavans	3.6713	3.6657	3.6314	3.6499	3.6452	3.6647	4.9944	5.2459	5.0254	4.3848	4.9038	4.6962	4.3315	4.7138	3.5289	4.3335	4.9661	4.5484	4.5015	4.4922	4.524
pos_5674	7-hydroxy-3-[4-hydroxy-3-(3-methylbut-2-enyl)phenyl]chromen-4-one	metab_5672	-	-	305.117	pos	M+H-H2O	C20H18O4	4.3374	0.0749892	51.1	-	0.0591985	-	-	-	-	-	-	-	-	-	-	4.3388	4.4323	4.4121	4.8796	4.6266	4.689	4.141	4.1514	4.1573	4.1575	4.1252	4.199	4.1652	4.1576	4.1083	4.1557	4.1584	4.1353	4.1805	4.2456	4.2115
pos_5688	Triethyl citrate	metab_5686	-	HMDB0034263	299.111	pos	M+Na	C12H20O7	4.3601	0.0881685	-	53.8	2.20863	77-93-0	-	-	-	-	-	-	Organic acids and derivatives	Carboxylic acids and derivatives	Tricarboxylic acids and derivatives	2.4964	2.4907	2.5302	2.475	2.4703	2.4898	3.9432	4.3125	4.5432	3.6676	3.487	3.9052	4.4196	3.8424	5.3119	5.3297	3.7272	4.3063	4.5395	4.4689	4.4822
pos_5705	PS(14:1(9Z)/22:5(7Z,10Z,13Z,16Z,19Z))	metab_5703	-	HMDB0112318	802.47	pos	M+Na	C42H70NO10P	4.3903	0.0616104	-	72.8	8.59646	-	-	-	-	-	-	-	Lipids and lipid-like molecules	Glycerophospholipids	Glycerophosphoserines	5.6697	5.7624	5.7774	5.7958	5.8285	5.5606	3.528	3.5385	3.5444	3.5446	3.5123	3.586	3.5522	3.5447	3.4953	3.5427	3.5454	3.5224	5.3279	5.2864	5.2791
pos_5724	3-methyl-2-Quinoxalinone	metab_5722	-	-	161.071	pos	M+H	C9H8N2O	4.4508	0.143275	55.9	-	1.04365	-	-	-	-	-	-	-	-	-	-	4.1098	4.0026	4.0646	4.0301	4.1267	4.231	4.2974	4.11	4.1061	4.0806	4.2471	4.2603	4.6064	4.1946	4.6296	4.4644	4.2627	4.1543	4.0087	4.0136	4.1151
pos_5767	Digoxigenin bisdigitoxoside	metab_5765	-	HMDB0060818	695.342	pos	M+2Na-H	C35H54O11	4.5945	0.0259201	-	50.8	5.75163	-	-	-	-	-	-	-	Lipids and lipid-like molecules	Steroids and steroid derivatives	Steroid lactones	3.6276	3.3782	3.4308	3.4473	3.7666	3.5174	5.9866	5.5032	5.7408	6.2947	5.6555	6.3164	5.622	6.0516	3.6339	4.6972	5.8313	3.221	5.574	5.592	5.5949
pos_5777	(23R)-Acetoxytomatine	metab_5775	-	HMDB0034485	568.767	pos	M+2Na	C52H85NO23	4.6247	0.0252307	-	52.4	3.31937	176181-33-2	-	-	-	-	-	-	Lipids and lipid-like molecules	Steroids and steroid derivatives	Steroidal glycosides	0.6226	0.6116	0.586	0.5998	3.2931	0.6109	4.9284	4.603	4.8247	4.7888	5.5006	5.0435	5.4877	5.1148	4.1205	3.6567	5.0207	5.8846	4.9951	4.9986	4.9779
pos_5806	Monoglucuronylglycyrrhetinic acid	metab_5804	-	HMDB0037827	629.371	pos	M+H-H2O	C36H54O10	4.7153	0.15555	-	70.4	3.54823	34096-83-8	-	-	-	-	-	-	Lipids and lipid-like molecules	Prenol lipids	Terpene glycosides	3.9523	3.7826	3.6824	3.6444	4.0601	3.9711	2.9733	2.9838	2.9897	2.9899	2.9576	3.0313	4.9901	3.6409	5.4419	2.988	3.9949	5.5169	4.4776	4.4072	4.3426
pos_5824	Glucopyranosylmoranoline	metab_5822	-	HMDB0059718	343.169	pos	M+NH4	C12H23NO9	4.7758	0.0531856	-	52.8	-4.95796	80312-32-9	-	-	-	-	-	-	Organic oxygen compounds	Organooxygen compounds	Carbohydrates and carbohydrate conjugates	4.3998	4.3499	4.5417	4.6598	4.4333	4.3513	4.2592	4.3049	4.082	3.5902	3.8117	3.7524	3.5978	4.3012	3.5409	3.64	3.936	3.568	4.223	4.1847	4.1826
pos_5833	Dodecanoic acid	metab_5831	C02679;C02530	LMFA01010012;HMDB0000638	218.212	pos	M+NH4	C12H24O2	4.8212	0.0224315	-	67.1	2.22207	143-07-7	Lipids;-	Fatty acids;-	map01100;map00061;map00100	Metabolic pathways;Fatty acid biosynthesis;Steroid biosynthesis	Metabolism;Metabolism;Metabolism	Global and overview maps;Lipid metabolism;Lipid metabolism	Lipids and lipid-like molecules	Fatty Acyls	Fatty acids and conjugates	5.6415	5.6629	5.8377	5.6956	5.8975	5.7446	5.7797	5.9054	6.0151	5.7403	5.8439	5.8983	5.648	5.7805	5.7167	5.7818	5.9044	5.7364	5.8079	5.7988	5.7884
pos_5877	Norcisapride	metab_5875	-	HMDB0061018	314.129	pos	M+H	C14H20ClN3O3	4.9951	0.0431123	-	57.9	8.43653	-	-	-	-	-	-	-	Organoheterocyclic compounds	Pyrroles	Substituted pyrroles	4.1414	4.1701	4.6204	4.295	4.4826	4.4262	4.5136	4.7101	4.7921	4.8157	4.5199	4.6879	4.9814	4.9766	4.3922	4.4766	4.7993	4.771	4.5885	4.6245	4.6168
pos_5903	P-CHLOROPHENYLALANINE	metab_5901	-	-	200.048	pos	M+H	C9H10ClNO2	5.1238	0.0422978	83.2	-	1.56647	-	-	-	-	-	-	-	-	-	-	4.6327	4.6032	4.5783	4.5813	4.6082	4.5649	4.7765	4.8226	4.8113	4.7432	4.7294	4.7823	4.78	4.7421	4.7153	4.7667	4.7272	4.7403	4.6784	4.7013	4.6652
pos_5936	LysoPC(22:6(4Z,7Z,10Z,13Z,16Z,19Z))	metab_5934	C04230	HMDB0010404	295.665	pos	M+H+Na	C30H50NO7P	5.2748	0.0562335	-	56	2.99971	-	Lipids	Phospholipids	map00564	Glycerophospholipid metabolism	Metabolism	Lipid metabolism	Lipids and lipid-like molecules	Glycerophospholipids	Glycerophosphocholines	3.2087	3.2031	3.1688	3.1873	3.1825	3.2021	4.7695	4.6249	4.6449	4.8105	4.6551	4.9215	3.1047	3.0972	3.0479	4.211	3.2155	3.0749	4.201	4.1521	4.1776
pos_5970	(S)-2,3,4,5-Tetrahydropiperidine-2-carboxylate	metab_5968	-	HMDB0012130	92.05	pos	M+H-2H2O	C6H9NO2	5.4714	0.117649	-	68.5	4.41335	-	-	-	-	-	-	-	Organic acids and derivatives	Carboxylic acids and derivatives	Amino acids, peptides, and analogues	2.6828	2.6772	2.643	2.6615	2.6567	2.6762	3.6749	3.6096	3.6029	3.2372	3.6863	3.7084	4.0782	3.9916	3.3882	3.8845	3.9901	3.5501	2.5944	2.6357	2.6949
pos_6008	UMBELLIFERONE	metab_6006	C09315	HMDB0029865	163.039	pos	M+H	C9H6O3	5.6456	0.0245713	63.6	-	0.885067	93-35-6	-	-	map01110	Biosynthesis of secondary metabolites	Metabolism	Global and overview maps	Phenylpropanoids and polyketides	Coumarins and derivatives	Hydroxycoumarins	4.2889	4.2516	4.2182	4.1973	4.2454	4.2084	4.4339	4.485	4.4447	4.4118	4.3927	4.4478	4.4718	4.3925	4.4155	4.4575	4.4625	4.436	4.3674	4.3671	4.3856
pos_6037	Corchoionoside B	metab_6035	-	HMDB0030975	433.203	pos	M+CH3OH+H	C19H28O9	5.7517	0.113181	-	69.4	-9.36618	189344-54-5	-	-	-	-	-	-	Lipids and lipid-like molecules	Fatty Acyls	Fatty acyl glycosides	3.0613	3.2293	2.805	3.1746	3.1563	3.5587	2.9993	2.7273	2.7332	2.7334	4.2591	2.7748	4.0249	4.023	5.0289	3.6852	3.833	4.426	4.1112	4.0268	4.0304
pos_6046	3-(3-oxo-1H-indol-2-ylidene)-1H-indol-2-one	metab_6044	-	-	263.082	pos	M+H	C16H10N2O2	5.7744	0.0204884	61.6	-	1.94131	-	-	-	-	-	-	-	-	-	-	4.8837	4.8043	5.3541	5.0783	5.1078	4.9647	5.5047	5.0561	4.7962	5.0705	5.4188	5.4297	5.5717	5.4521	5.6082	5.5631	5.5655	5.3129	5.3246	5.3083	5.3104
pos_6069	Jasmolone	metab_6067	-	HMDB0030039	219.077	pos	M+K	C11H16O2	5.8426	0.099322	-	55.5	-7.97827	54383-66-3	-	-	-	-	-	-	Organic oxygen compounds	Organooxygen compounds	Alcohols and polyols	3.4031	3.208	2.4841	2.452	2.4472	2.6975	4.8807	4.2421	4.4408	4.4313	4.9385	4.8301	5.0247	4.9234	4.4473	5.0787	4.8592	4.5299	3.3505	3.3599	3.4276
pos_6073	7-(4-Hydroxyphenyl)-1-phenyl-4-hepten-3-one	metab_6071	-	HMDB0033295	303.138	pos	M+Na	C19H20O2	5.8577	0.0293098	-	60.6	7.83715	100667-52-5	-	-	-	-	-	-	Phenylpropanoids and polyketides	Diarylheptanoids	Linear diarylheptanoids	4.1756	4.657	4.3903	4.8026	4.48	4.9161	2.5437	2.5541	2.5601	2.5602	2.528	2.6016	2.5783	2.6613	2.5111	2.5584	2.7024	3.2204	3.9545	3.9784	3.9745
pos_6091	N-Nonanoylglycine	metab_6089	-	HMDB0013279	198.149	pos	M+H-H2O	C11H21NO3	5.8879	0.0208864	-	78	1.07817	-	-	-	-	-	-	-	Organic acids and derivatives	Carboxylic acids and derivatives	Amino acids, peptides, and analogues	4.2645	4.3892	4.0025	4.3645	3.813	3.8457	3.8705	3.8962	3.9143	3.8717	3.8302	3.9425	3.9229	3.8598	3.9009	3.9111	3.8435	3.8936	3.9304	3.9485	3.9384
pos_6094	Ethyl 3-hydroxytridecanoate	metab_6092	-	HMDB0059866	300.254	pos	M+ACN+H	C15H30O3	5.8879	0.117736	-	83.8	1.42707	-	-	-	-	-	-	-	Lipids and lipid-like molecules	Fatty Acyls	Fatty alcohols	4.2139	4.3038	3.8934	4.9153	1.9485	2.6516	3.3429	3.7863	1.8638	1.864	1.8322	1.905	1.8716	3.0431	1.8155	1.8622	3.3245	1.8421	3.4045	3.3075	3.3345
pos_6168	MG(0:0/15:0/0:0)	metab_6166	-	HMDB0011532	334.295	pos	M+NH4	C18H36O4	6.0004	0.0307241	-	64.6	-0.901028	-	-	-	-	-	-	-	Lipids and lipid-like molecules	Glycerolipids	Monoradylglycerols	5.3673	5.2861	5.1983	5.2295	5.3005	5.1348	5.2936	5.4177	5.1255	5.2973	5.2103	5.042	5.3255	5.2527	5.2103	5.2117	5.244	5.1911	5.2855	5.2868	5.3091
pos_6173	Palmitoleoyl-EA	metab_6171	-	LMFA08040043	298.274	pos	M+H	C18H35NO2	6.0153	0.0570287	74.4	-	0.372769	-	-	-	-	-	-	-	-	-	-	5.3232	5.8561	5.733	5.658	5.4586	5.6764	6.1089	4.4103	4.2448	5.4499	4.1278	4.0634	4.341	4.3481	4.3073	4.1382	4.2608	4.3141	4.2321	4.2187	4.1836
pos_6228	Perillyl aldehyde	metab_6226	C02576	LMPR0102090010;HMDB0003647	151.112	pos	M+H	C10H14O	6.0675	0.0578115	64.4	-	0.435326	2111-75-3	-	-	map00903	Limonene and pinene degradation	Metabolism	Metabolism of terpenoids and polyketides	Lipids and lipid-like molecules	Prenol lipids	Monoterpenoids	5.0551	5.0116	4.9309	4.9408	4.9303	4.94	5.1701	5.2605	5.2368	5.2088	5.1866	5.2397	5.2438	5.1931	5.2214	5.2123	5.1983	5.255	5.0884	5.1056	5.1375
pos_6234	20-Tetracosene-1,18-diol	metab_6232	-	HMDB0040887	386.4	pos	M+NH4	C24H48O2	6.0675	0.034482	-	81.4	0.988897	151454-15-8	-	-	-	-	-	-	Lipids and lipid-like molecules	Fatty Acyls	Fatty alcohols	4.968	4.8511	5.0686	4.82	4.8917	4.9814	5.5293	5.1873	5.0317	5.5497	5.5772	5.5125	4.5864	5.1081	5.1771	4.7123	5.1959	5.1679	5.2195	5.1898	5.2088
pos_6264	Bovolide	metab_6262	-	HMDB0039159	181.122	pos	M+H	C11H16O2	6.0898	0.0339829	-	51.5	0.249108	774-64-1	-	-	-	-	-	-	Organoheterocyclic compounds	Dihydrofurans	Furanones	5.5728	5.5497	5.4899	5.4699	5.4676	5.4992	5.7297	5.8152	5.7799	5.7463	5.7356	5.7945	5.8078	5.7459	5.749	5.7852	5.7614	5.7647	5.6358	5.6583	5.664
pos_6277	Styrene	metab_6275	C19506;C07083	HMDB0034240	105.07	pos	M+H	C8H8	6.0973	0.00998536	70.5	-	3.88514	100-42-5	-	-	map01100;map01220;map00642;map01120;map00643	Metabolic pathways;Degradation of aromatic compounds;Ethylbenzene degradation;Microbial metabolism in diverse environments;Styrene degradation	Metabolism;Metabolism;Metabolism;Metabolism;Metabolism	Global and overview maps;Global and overview maps;Xenobiotics biodegradation and metabolism;Global and overview maps;Xenobiotics biodegradation and metabolism	Benzenoids	Benzene and substituted derivatives	Styrenes	6.3335	6.246	6.2278	6.2426	6.1196	6.2354	6.2326	6.2856	6.2538	6.3867	6.3633	6.4321	6.419	6.385	6.3403	6.4253	6.3391	6.345	6.3424	6.3345	6.3416
pos_6283	(3beta,22E)-26,27-Dinorergosta-5,22-dien-3-ol	metab_6281	-	HMDB0029863	371.327	pos	M+H	C26H42O	6.0973	0.0548618	63.2	-	-9.87827	38788-81-7	-	-	-	-	-	-	Lipids and lipid-like molecules	Steroids and steroid derivatives	Hydroxysteroids	1.4781	1.0969	1.4874	0.7514	0.7475	2.2666	4.4836	4.8535	5.0912	4.4253	3.4218	4.5337	4.555	5.2637	5.8314	5.5627	5.197	0.6833	4.9057	4.8737	4.8596
pos_6295	(S)-Ureidoglycolic acid	metab_6293	C00603	HMDB0001005	286.098	pos	2M+NH4	C3H6N2O4	6.1047	0.0149397	-	55.4	-6.41329	7424-03-05	-	-	map01100;map00230;map01120	Metabolic pathways;Purine metabolism;Microbial metabolism in diverse environments	Metabolism;Metabolism;Metabolism	Global and overview maps;Nucleotide metabolism;Global and overview maps	Organic acids and derivatives	Carboxylic acids and derivatives	Amino acids, peptides, and analogues	4.6189	4.5176	5.1838	4.8046	4.9939	4.7511	5.0037	4.8953	4.9209	5.1593	5.0736	5.0878	5.221	5.2005	5.03	4.9264	5.2286	5.1589	4.9664	4.964	4.9762
pos_6315	(3S,5R,6R,7E)-3,5,6-Trihydroxy-7-megastigmen-9-one	metab_6313	-	HMDB0038736	225.149	pos	M+H-H2O	C13H22O4	6.1197	0.0412301	-	74.1	0.681431	-	-	-	-	-	-	-	Lipids and lipid-like molecules	Prenol lipids	Sesquiterpenoids	5.3953	5.363	5.3214	5.2381	5.3155	5.3476	5.5516	5.6641	5.5835	5.5883	5.5562	5.6193	5.6354	5.5641	5.5563	5.6104	5.6038	5.587	5.4793	5.5102	5.5112
pos_6348	2,4,6-undecatrienal	metab_6346	-	LMFA06000069	165.128	pos	M+H	C11H16O	6.1496	0.0560556	64.3	-	0.918439	-	-	-	-	-	-	-	-	-	-	5.4268	5.3974	5.3756	5.3515	5.3735	5.3774	5.5617	5.6435	5.6118	5.5764	5.5782	5.6127	5.6433	5.6083	5.5673	5.626	5.6096	5.5983	5.4939	5.5243	5.5424
pos_6360	3-O-Acetylepisamarcandin	metab_6358	-	HMDB0031958	460.27	pos	M+NH4	C26H34O6	6.1571	0.208592	-	56.1	1.52257	61490-18-4	-	-	-	-	-	-	Phenylpropanoids and polyketides	Coumarins and derivatives	Not Available	6.3027	6.1824	6.2473	6.1489	6.2545	6.2796	6.2677	6.3095	6.2951	6.4084	6.4065	6.5175	6.4914	6.4691	6.4297	6.547	6.4613	6.5044	6.3619	6.326	6.4916
pos_6372	5,9:6,9-Diepoxy-3-megastigmene	metab_6370	-	HMDB0037776	209.154	pos	M+H	C13H20O2	6.172	0.0439967	69.5	-	1.04552	-	-	-	-	-	-	-	Lipids and lipid-like molecules	Fatty Acyls	Fatty acid esters	5.7321	5.6886	5.6852	5.6287	5.69	5.6856	5.8818	5.9572	5.9099	5.8616	5.8816	5.9193	5.9356	5.8919	5.8597	5.9195	5.8961	5.873	5.7865	5.8152	5.8232
pos_6378	12-Oxo-20-hydroxy-leukotriene B4	metab_6376	-	HMDB0012552;LMFA03020049	392.243	pos	M+ACN+H	C20H30O5	6.1795	0.152955	-	84	-0.231797	-	-	-	-	-	-	-	Lipids and lipid-like molecules	Fatty Acyls	Eicosanoids	4.7334	4.7928	5.1535	5.0547	4.5128	4.5796	3.2801	3.1896	3.1542	1.1257	2.9393	2.8743	2.7451	3.1993	1.0803	2.8356	2.3626	1.9956	4.1182	4.2451	4.1576
pos_6386	(Z)-7-Hexadecen-1,16-olide	metab_6384	-	HMDB0031086	270.243	pos	M+NH4	C16H28O2	6.1945	0.0918794	-	72.1	0.936837	123-69-3	-	-	-	-	-	-	Phenylpropanoids and polyketides	Macrolides and analogues	Not Available	5.3097	5.3601	5.3229	5.3294	5.2338	5.3025	5.4862	5.5494	5.4956	5.5077	5.5215	5.3645	5.4799	5.4873	5.4256	5.4193	5.4205	5.4302	5.3538	5.4239	5.426
pos_6418	Dihydrojasmonic acid	metab_6416	-	HMDB0033601	257.111	pos	M+2Na-H	C12H20O3	6.232	0.0615271	-	57	-7.58921	98674-52-3	-	-	-	-	-	-	Lipids and lipid-like molecules	Fatty Acyls	Lineolic acids and derivatives	3.5614	3.6505	4.2261	3.9392	4.0239	3.9249	4.6465	4.8326	4.9311	5.2392	4.7607	4.8318	4.9246	5.0148	3.9315	4.2169	4.9127	4.9425	4.6782	4.6651	4.716
pos_6422	13-Tetradecene-1,3-diyne-6,7-diol	metab_6420	-	HMDB0039539;LMFA05000589	221.154	pos	M+H	C14H20O2	6.2395	0.0588294	-	71.2	0.910355	122855-49-6	-	-	-	-	-	-	Lipids and lipid-like molecules	Fatty Acyls	Fatty alcohols	5.0094	4.9795	4.9819	4.8979	4.9978	4.9761	5.1794	5.2312	5.2034	5.1899	5.1937	5.2392	5.2437	5.1992	5.1572	5.2522	5.2191	5.2112	5.0862	5.1324	5.13
pos_6427	3,4,5-trihydroxy-6-[3-(2-phenylcyclobutyl)phenoxy]oxane-2-carboxylic acid	metab_6425	-	HMDB0134570	365.136	pos	M+H-2H2O	C22H24O7	6.247	0.0267433	-	65.1	-4.85443	-	-	-	-	-	-	-	Phenylpropanoids and polyketides	Stilbenes	Stilbene glycosides	5.1452	5.0594	5.0479	5.0246	5.1741	5.1284	5.2823	5.3895	5.3359	5.2886	5.2627	5.3364	5.3307	5.2771	5.245	5.2935	5.2988	5.2394	5.2388	5.2282	5.2155
pos_6453	Prostaglandin E2 ethanolamide	metab_6451	-	HMDB0013038	434.228	pos	M+K	C22H37NO5	6.2843	0.2113	-	78.5	-5.22631	-	-	-	-	-	-	-	Lipids and lipid-like molecules	Fatty Acyls	Eicosanoids	4.53	5.0442	3.7289	3.7474	4.724	5.2394	4.8456	4.5156	4.3766	5.5721	5.1448	4.9639	5.143	5.1143	5.7168	4.5414	5.0903	5.7091	4.2432	4.4038	4.4228
pos_6502	1,5-Dibutyl methyl hydroxycitrate	metab_6500	-	HMDB0040461	376.194	pos	M+ACN+H	C15H26O8	6.359	0.167773	-	58.5	-8.45843	-	-	-	-	-	-	-	Organic acids and derivatives	Carboxylic acids and derivatives	Tricarboxylic acids and derivatives	5.6247	5.5714	5.1919	5.4638	4.8115	4.9624	4.4644	4.0213	3.8121	4.591	4.4886	4.5412	4.7617	4.2393	5.026	3.8557	4.3615	4.8956	5.3232	5.2003	5.2039
pos_6544	11-Keto-beta-boswellic acid	metab_6542	-	HMDB0036671;LMPR0106180008	509.303	pos	M+K	C30H46O4	6.4113	0.186802	-	86.6	1.52279	17019-92-0	-	-	-	-	-	-	Lipids and lipid-like molecules	Prenol lipids	Triterpenoids	3.4859	3.9444	3.2849	3.0323	4.1709	3.7932	4.8452	4.3686	4.5434	4.7971	5.1412	4.8665	4.6813	5.7413	5.2466	5.4513	5.7938	4.5509	4.3984	4.5185	4.3721
pos_6549	Arginyl-Tryptophan	metab_6547	-	HMDB0028720	383.179	pos	M+Na	C17H24N6O3	6.4188	0.049651	-	67.4	-4.39725	-	-	-	-	-	-	-	Organic acids and derivatives	Carboxylic acids and derivatives	Amino acids, peptides, and analogues	5.9048	5.8401	5.7794	5.7334	5.7753	5.7932	5.5972	5.631	5.5771	5.6785	5.6555	5.7049	5.7559	5.735	5.8585	5.8002	5.7256	5.8115	5.9083	5.9015	5.8675
pos_6565	C16 Sphingosine	metab_6563	-	LMSP01040008	272.259	pos	M+H	C16H33NO2	6.4338	0.0951372	65.1	-	0.988046	-	-	-	-	-	-	-	-	-	-	5.0522	5.1113	5.4828	5.2043	5.3849	5.0716	5.0783	4.8939	4.9411	5.0942	5.0678	5.0704	4.9843	5.0301	4.9521	5.0084	5.1411	5.0928	5.1045	5.1741	5.1818
pos_6584	Cyclohexaneundecanoic acid	metab_6582	C12100	HMDB0030997	251.237	pos	M+H-H2O	C17H32O2	6.4562	0.0886754	-	52.5	0.800385	-	-	-	-	-	-	-	Lipids and lipid-like molecules	Fatty Acyls	Fatty acids and conjugates	5.5136	5.4213	4.9456	5.6976	4.2613	4.4819	3.6595	3.9833	3.9899	4.1465	4.0622	3.8019	4.1459	4.0047	4.904	4.0042	3.9739	4.5524	5.0286	5.0711	5.1059
pos_6642	N-Desmethyltramadol	metab_6640	-	HMDB0061007	521.336	pos	2M+Na	C15H23NO2	6.5382	0.118842	-	63.1	2.13294	75377-45-6	-	-	-	-	-	-	Benzenoids	Phenol ethers	Anisoles	5.1132	5.4945	5.7747	5.4505	5.7921	5.4059	3.1772	3.1876	3.3698	3.1937	3.1614	3.2352	3.2014	3.1938	4.9699	3.1919	3.1946	3.2749	5.0338	5.0729	5.135
pos_6770	Anandamide (20:l, n-9)	metab_6768	-	LMFA08040010	354.337	pos	M+H	C22H43NO2	6.7406	0.0127861	59.8	-	1.25924	-	-	-	-	-	-	-	-	-	-	3.8528	3.9137	3.9	3.921	3.8689	3.793	4.2236	5.0389	5.2009	4.5689	4.1463	4.8246	4.1655	4.1973	4.0851	4.4936	4.0664	4.0558	4.4694	4.4723	4.4616
pos_6830	1,1'-Ethylidenebistryptophan	metab_6828	-	HMDB0034899	399.179	pos	M+H-2H2O	C24H26N4O4	6.937	0.0285343	-	62.7	-4.98591	132685-02-0	-	-	-	-	-	-	Organoheterocyclic compounds	Indoles and derivatives	Indolyl carboxylic acids and derivatives	6.0602	5.9354	5.9552	5.9206	5.9483	5.9671	6.0709	6.2116	6.1644	6.1574	6.1746	6.2065	6.3109	6.1643	6.1492	6.1556	6.113	6.1998	6.0026	6.0258	6.0071
pos_6921	Isoeugenol formate	metab_6919	-	HMDB0037277	407.146	pos	2M+Na	C11H12O3	7.4266	0.011109	-	72	-1.67079	7774-96-1	-	-	-	-	-	-	Benzenoids	Phenol ethers	Anisoles	6.0691	5.9481	5.9404	5.9123	5.9349	5.9308	6.103	6.2365	6.2571	6.1986	6.3552	6.2071	6.2837	6.1756	6.2044	6.1434	6.1315	6.2211	5.9977	6.0058	5.9972
pos_6944	L-argininium(1+)	metab_6942	-	HMDB0062762	158.118	pos	M+H-H2O	C6H15N4O2+	7.5245	0.209997	-	60.5	8.66805	-	-	-	-	-	-	-	Organic acids and derivatives	Carboxylic acids and derivatives	Amino acids, peptides, and analogues	6.2711	6.2158	6.2139	6.1575	6.192	6.1772	6.323	6.3778	6.3321	6.281	6.2647	6.2902	6.2908	6.2439	6.2162	6.2586	6.2273	6.2036	6.3361	6.247	6.1521
pos_6953	Triphenylphosphine oxide	metab_6951	-	-	279.094	pos	M+H	C18H15OP	7.5772	0.0401874	77.4	-	1.53404	-	-	-	-	-	-	-	-	-	-	6.5717	6.5512	6.5274	6.4984	6.5373	6.5167	6.6937	6.7239	6.7006	6.6817	6.6639	6.7175	6.7197	6.664	6.6692	6.6941	6.6846	6.677	6.649	6.6145	6.6281
pos_6988	PG(a-13:0/i-12:0)	metab_6986	-	HMDB0116642	607.392	pos	M+H-H2O	C31H61O10P	7.7729	0.0366268	-	72.8	-7.23235	-	-	-	-	-	-	-	Lipids and lipid-like molecules	Glycerophospholipids	Glycerophosphoglycerols	5.6793	5.5913	5.5546	5.5366	5.5901	5.5929	5.6447	5.6471	5.6653	5.6443	5.6394	5.6197	5.6757	5.6023	5.6526	5.6325	5.6415	5.5916	5.6387	5.6068	5.6227
pos_7015	Fusarin C	metab_7013	C19243	HMDB0033337	470.157	pos	M+K	C23H29NO7	8.0671	0.285941	-	70	-1.2565	79748-81-5	-	-	-	-	-	-	Phenylpropanoids and polyketides	Depsides and depsidones	Not Available	5.6587	5.3922	5.3108	5.3979	5.3419	5.3854	5.629	5.811	6.0007	5.9937	6.2928	5.9687	6.0687	5.9907	6.0953	6.0557	6.007	6.1509	5.2739	5.4934	5.5274
pos_7050	Tipranavir	metab_7048	-	HMDB0015067	567.193	pos	M+H-2H2O	C31H33F3N2O5S	8.1951	0.0904347	-	51.4	0.825705	174484-41-4	-	-	-	-	-	-	Phenylpropanoids and polyketides	Diarylheptanoids	Linear diarylheptanoids	5.396	5.5435	4.6318	4.9035	5.5391	5.8214	4.9593	4.7193	4.8431	5.2162	5.2131	5.0089	5.3547	5.1973	5.469	4.8059	5.3854	5.6776	4.9201	4.9972	4.978
pos_7586	2-Methylpyridine	metab_7584	C14447	HMDB0061888	94.0657	pos	M+H	C6H7N	8.3082	0.0220171	60.1	-	6.28228	109-06-8	-	-	-	-	-	-	Organoheterocyclic compounds	Pyridines and derivatives	Methylpyridines	6.3147	6.2857	6.2798	6.2407	6.2847	6.2636	6.457	6.5189	6.4839	6.4666	6.449	6.4976	6.5026	6.4535	6.4361	6.4792	6.4648	6.4526	6.3888	6.3999	6.4079
pos_7605	5,10-Methylene-THF	metab_7603	C00143	HMDB0001533	499.205	pos	M+ACN+H	C20H23N7O6	8.2628	0.0347977	-	60	1.05532	31690-11-6	-	-	map01100;map00720;map01120;map01200;map00680;map00260;map00670	Metabolic pathways;Carbon fixation pathways in prokaryotes;Microbial metabolism in diverse environments;Carbon metabolism;Methane metabolism;Glycine, serine and threonine metabolism;One carbon pool by folate	Metabolism;Metabolism;Metabolism;Metabolism;Metabolism;Metabolism;Metabolism	Global and overview maps;Energy metabolism;Global and overview maps;Global and overview maps;Energy metabolism;Amino acid metabolism;Metabolism of cofactors and vitamins	Organoheterocyclic compounds	Pteridines and derivatives	Pterins and derivatives	5.929	6.0627	5.1377	5.3862	6.0278	6.2879	5.5733	5.3905	5.3959	5.7415	5.7048	5.5418	5.8376	5.6773	5.8903	5.3558	5.8829	6.1149	5.4534	5.4834	5.4662
pos_7610	7-Sulfocholic acid	metab_7608	-	HMDB0002421;LMST05020039	471.237	pos	M+H-H2O	C24H40O8S	8.2252	0.212094	-	57.6	-8.15581	60320-05-0	-	-	-	-	-	-	Lipids and lipid-like molecules	Steroids and steroid derivatives	Bile acids, alcohols and derivatives	5.2308	5.0002	4.9288	4.8979	4.8709	4.9027	5.0924	5.3415	5.5517	5.4599	5.8566	5.4525	5.704	5.4829	5.6204	5.3436	5.2396	5.6489	4.7686	4.9271	4.9503
pos_7638	Islanditoxin	metab_7636	-	HMDB0030458	635.18	pos	M+ACN+Na	C24H31Cl2N5O7	8.18	0.0899144	-	83.2	8.06536	10089-09-5	-	-	-	-	-	-	Organic acids and derivatives	Peptidomimetics	Hybrid peptides	5.3265	5.4633	4.4915	4.8208	5.4821	5.7689	4.8304	4.6894	4.6663	5.1683	5.1237	4.8942	5.3095	5.1217	5.3937	4.7469	5.364	5.6103	4.8549	4.9333	4.8997
pos_7641	Physagulin B	metab_7639	-	HMDB0041048	585.204	pos	M+K	C30H39ClO7	8.1725	0.086278	-	64.6	3.79166	146713-97-5	-	-	-	-	-	-	Lipids and lipid-like molecules	Steroids and steroid derivatives	Steroid lactones	5.2985	5.4758	5.1508	5.1976	5.4194	5.673	3.1733	3.1838	3.1897	3.1899	3.1576	3.2313	3.1975	3.19	3.1407	3.1881	3.1907	3.1677	4.8907	4.9396	4.9655
pos_7653	Dimethylethanolamine	metab_7651	C04308	HMDB0032231	90.092	pos	M+H	C4H11NO	8.15	0.02907	86.3	-	7.55648	108-01-0	-	-	map01100;map00564;map01110	Metabolic pathways;Glycerophospholipid metabolism;Biosynthesis of secondary metabolites	Metabolism;Metabolism;Metabolism	Global and overview maps;Lipid metabolism;Global and overview maps	Organic nitrogen compounds	Organonitrogen compounds	Amines	5.8435	5.8131	5.8081	5.7673	5.8099	5.7956	5.9786	6.0441	6.0117	5.9937	5.9754	6.029	6.0314	5.9783	5.9666	6.0059	5.9947	5.9801	5.9146	5.9284	5.9399
pos_7664	Melleolide M	metab_7662	-	HMDB0035068	453.167	pos	M+H	C23H29ClO7	8.0746	0.0505202	-	65.5	-1.52187	-	-	-	-	-	-	-	Lipids and lipid-like molecules	Prenol lipids	Sesquiterpenoids	6.5926	6.384	6.3448	6.3614	6.3472	6.357	6.5525	6.6928	6.8009	6.7704	7.0649	6.7615	6.8443	6.7748	6.8645	6.8279	6.777	6.9092	6.3756	6.4114	6.4164
pos_7782	N-Ethyl trans-2-cis-6-nonadienamide	metab_7780	C06551	LMFA08020193;HMDB0032273	164.144	pos	M+H-H2O	C11H19NO	7.4567	0.0226173	-	51	1.09599	608514-56-3	-	-	map01100;map01120;map00791	Metabolic pathways;Microbial metabolism in diverse environments;Atrazine degradation	Metabolism;Metabolism;Metabolism	Global and overview maps;Global and overview maps;Xenobiotics biodegradation and metabolism	Lipids and lipid-like molecules	Fatty Acyls	Fatty amides	6.5697	6.5347	6.5287	6.4928	6.5328	6.5185	6.6953	6.7563	6.7254	6.7047	6.6938	6.7432	6.7453	6.6969	6.6816	6.7247	6.7087	6.6992	6.6355	6.6447	6.6551
pos_7935	Squamolinone	metab_7933	-	HMDB0035236	559.435	pos	M+H-2H2O	C35H62O7	6.8691	0.227675	-	68.6	-0.517654	-	-	-	-	-	-	-	Lipids and lipid-like molecules	Fatty Acyls	Fatty alcohols	4.7762	4.9887	3.5621	5.2651	2.7758	3.2564	3.2801	3.5133	3.5311	3.221	3.3297	3.4827	3.0973	3.5289	3.1017	3.2025	3.218	3.4787	4.0352	4.1685	3.9834
pos_7973	Octadecanamide	metab_7971	C13846	LMFA08010003;HMDB0034146	325.322	pos	M+ACN+H	C18H37NO	6.778	0.0289102	-	72.5	0.734673	124-26-5	-	-	-	-	-	-	Organic acids and derivatives	Carboximidic acids and derivatives	Carboximidic acids	5.8617	5.6706	5.3682	5.6077	5.6619	5.7588	5.3129	5.3168	5.4274	5.3485	5.3029	5.4638	5.3324	5.2937	5.5398	5.7053	5.901	5.4606	5.5693	5.5823	5.5944
pos_7980	Humulol	metab_7978	-	HMDB0038213	240.232	pos	M+NH4	C15H26O	6.778	0.0566579	-	68.5	0.524329	24405-58-1	-	-	-	-	-	-	Lipids and lipid-like molecules	Prenol lipids	Sesquiterpenoids	5.2989	5.2724	5.1876	5.1872	5.3471	5.3085	5.2783	5.272	5.301	5.255	5.2712	5.14	5.2105	5.1813	5.2912	5.2797	5.3077	5.3736	5.2476	5.295	5.2615
pos_8020	(+)-4,11-Eudesmadien-3-one	metab_8018	-	HMDB0037061	219.175	pos	M+H	C15H22O	6.7255	0.0115337	62.8	-	1.19674	473-08-5	-	-	-	-	-	-	Lipids and lipid-like molecules	Prenol lipids	Sesquiterpenoids	5.2454	5.1887	5.3779	5.1382	5.2413	5.2721	5.2161	5.4056	5.4946	5.4647	5.3289	5.3526	4.9022	5.32	4.9353	5.2038	5.4224	5.3812	5.2729	5.2809	5.2718
pos_8076	Serratol	metab_8074	-	HMDB0039827	308.295	pos	M+NH4	C20H34O	6.6427	0.0525477	-	73.1	-0.243936	67814-27-1	-	-	-	-	-	-	Lipids and lipid-like molecules	Prenol lipids	Diterpenoids	5.788	5.8129	5.7193	5.7263	5.7998	5.8082	5.8956	5.9446	5.939	5.8874	5.9042	5.7892	5.8545	5.8401	5.87	5.8661	5.8507	5.9189	5.8464	5.8161	5.8612
pos_8082	5-Deoxymyricanone	metab_8080	-	HMDB0030799	382.204	pos	M+ACN+H	C21H24O4	6.6204	0.272484	-	82.9	8.76845	110007-10-8	-	-	-	-	-	-	Phenylpropanoids and polyketides	Diarylheptanoids	Cyclic diarylheptanoids	6.0467	5.9716	5.873	5.8379	5.8996	5.8813	6.0696	6.1393	6.1297	6.0405	6.0435	6.0704	6.0613	6.021	5.9763	6.0187	6.0039	5.9771	6.1902	5.9988	5.9954
pos_8084	5-Hexyl-3,4-dimethyl-2-furanundecanoic acid	metab_8082	-	HMDB0112074	406.33	pos	M+ACN+H	C23H40O3	6.6129	0.0198029	-	70.4	-5.45926	116627-35-1	-	-	-	-	-	-	Lipids and lipid-like molecules	Fatty Acyls	Fatty acids and conjugates	6.4425	6.4002	6.4072	6.3588	6.3958	6.3958	6.534	6.5714	6.5567	6.533	6.518	6.5891	6.578	6.5353	6.5308	6.5689	6.5196	6.5208	6.4824	6.497	6.4978
pos_8097	3-Methyl-2-cyclopenten-1-one	metab_8095	-	HMDB0031546	97.0653	pos	M+H	C6H8O	6.6129	0.0458408	64	-	5.10942	2758-18-1	-	-	-	-	-	-	Organic oxygen compounds	Organooxygen compounds	Carbonyl compounds	4.8635	4.8906	4.8763	4.841	4.8542	4.8707	5.0218	5.0759	5.0576	5.0144	5.0149	4.9859	5.0217	5.0097	5.0144	5.0337	5.0066	5.0295	4.9381	4.9561	4.9778
pos_8157	5-Butyl-4-ethyl-2-methyloxazole	metab_8155	-	HMDB0037885	150.128	pos	M+H-H2O	C10H17NO	6.5682	0.00919863	-	56.2	0.719511	84027-98-5	-	-	-	-	-	-	Organoheterocyclic compounds	Azoles	Oxazoles	6.2508	6.205	6.2123	6.1554	6.22	6.1973	6.4028	6.4565	6.4259	6.408	6.3863	6.448	6.4422	6.3953	6.3624	6.4192	6.4124	6.3932	6.3303	6.3368	6.3376
pos_8180	Squamostanal A	metab_8178	-	HMDB0029969	358.233	pos	M+ACN+Na	C18H30O3	6.5532	0.0742675	-	59.2	-6.4518	156764-90-8	-	-	-	-	-	-	Lipids and lipid-like molecules	Fatty Acyls	Fatty alcohols	6.0426	6.0323	6.1528	6.1143	6.1166	6.0934	5.4187	5.3244	5.3787	5.4826	5.377	5.5242	5.031	5.2109	4.7716	5.0867	5.2356	4.7004	5.7821	5.8284	5.8455
pos_8226	10-Oxo-11-octadecen-13-olide	metab_8224	-	HMDB0029786	312.254	pos	M+NH4	C18H30O3	6.5159	0.0524595	-	62.7	2.11481	-	-	-	-	-	-	-	Phenylpropanoids and polyketides	Macrolides and analogues	Not Available	6.4113	6.5083	6.4316	6.4787	6.4539	6.5135	4.9753	5.023	4.9763	4.9786	4.911	5.1013	5.0684	4.9984	5.0041	5.0393	5.0074	4.9832	6.1261	6.1716	6.1535
pos_8365	2,3,23-Triacetylsericic acid	metab_8363	-	HMDB0034503	595.362	pos	M+H-2H2O	C36H54O9	6.4263	0.0500798	-	63.7	-2.11638	58096-15-4	-	-	-	-	-	-	Lipids and lipid-like molecules	Prenol lipids	Triterpenoids	5.5994	5.7044	5.6154	6.017	5.8643	5.5865	4.4108	4.4492	4.4934	4.4238	4.4672	4.3709	5.7474	5.4717	4.5725	5.0955	5.5009	5.5	5.4661	5.4765	5.4342
pos_8381	(2'E,4'Z,7'Z,8E)-Colnelenic acid	metab_8379	C16320	HMDB0030996	607.394	pos	2M+Na	C18H28O3	6.4188	0.0585222	-	59.4	-5.7599	52591-16-9	-	-	map00592;map01110	alpha-Linolenic acid metabolism;Biosynthesis of secondary metabolites	Metabolism;Metabolism	Lipid metabolism;Global and overview maps	Lipids and lipid-like molecules	Fatty Acyls	Fatty acids and conjugates	6.0687	6.0749	5.8544	5.8685	5.8331	5.8953	4.6371	4.5543	4.528	5.0274	4.7735	4.8702	5.0297	4.991	5.6458	5.2246	4.9942	5.3903	5.7894	5.7886	5.7442
pos_8382	16-Acetylpriverogenin A	metab_8380	-	HMDB0034529	553.329	pos	M+K	C32H50O5	6.4188	0.032977	-	50.8	0.504655	26339-85-5	-	-	-	-	-	-	Lipids and lipid-like molecules	Prenol lipids	Triterpenoids	5.9226	6.2825	5.6594	5.723	5.7617	6.0672	3.2928	3.4711	3.8253	4.2008	3.2771	3.3509	3.3171	3.3095	3.8211	3.6593	3.3993	3.6513	5.3743	5.4023	5.3942
pos_8386	(S)-[8]-Gingerol	metab_8384	C17495	HMDB0033615	386.229	pos	M+ACN+Na	C19H30O4	6.4188	0.095799	-	68.4	-5.20041	23513-08-8	-	-	-	-	-	-	Benzenoids	Phenols	Methoxyphenols	4.2363	4.3246	4.9125	4.4197	5.0798	4.3869	4.5508	5.6063	5.8207	4.9368	4.1996	5.3295	3.6018	4.1563	3.1671	4.2899	4.4764	1.5005	4.8798	4.959	4.9015
pos_8388	3b,17b-Dihydroxyetiocholane	metab_8386	-	HMDB0000369	325.274	pos	M+CH3OH+H	C19H32O2	6.4188	0.054467	-	73.4	-0.463088	6038-31-9	-	-	-	-	-	-	Lipids and lipid-like molecules	Steroids and steroid derivatives	Androstane steroids	4.9553	5.0489	4.6834	5.3109	4.4606	4.6625	4.5935	4.6532	4.5905	4.5611	4.5629	4.5949	4.5935	4.5703	4.7837	4.582	4.5957	4.6077	4.712	4.7489	4.7571
pos_8394	8Z,11Z,14Z-heptadecatrienoic acid	metab_8392	C16344	LMFA01030756	265.216	pos	M+H	C17H28O2	6.4188	0.0763205	69.6	-	0.963825	-	-	-	map00592	alpha-Linolenic acid metabolism	Metabolism	Lipid metabolism	-	-	-	5.3807	5.4888	5.0831	5.8992	4.5952	4.7408	4.3061	4.3281	4.2792	4.1282	4.2532	4.2917	4.371	4.2775	4.6827	4.3044	4.2623	4.4275	5.0991	5.1613	5.1536
pos_8438	Lagerstroemine	metab_8436	-	HMDB0030229	460.206	pos	M+Na	C26H31NO5	6.3963	0.176098	-	81.2	-8.9981	10247-53-7	-	-	-	-	-	-	Phenylpropanoids and polyketides	Macrolides and analogues	Not Available	3.3342	3.1832	3.1489	3.1674	3.1626	3.1822	5.6755	5.4192	5.3143	5.5947	5.608	5.6074	5.317	5.4002	3.2745	5.1754	5.4331	4.4319	4.907	4.914	4.77
pos_8443	Tanacetol B	metab_8441	-	HMDB0035075	360.213	pos	M+ACN+Na	C17H28O4	6.3963	0.0483549	-	84.8	-6.7288	86787-28-2	-	-	-	-	-	-	Lipids and lipid-like molecules	Prenol lipids	Sesquiterpenoids	3.0097	3.2643	3.163	3.0994	3.8244	3.0031	4.8613	5.9651	6.1916	5.2787	4.4947	5.673	4.0016	4.6326	3.6404	4.6751	4.734	3.4605	5.0966	5.1348	5.1017
pos_8470	(1R,2R)-3-oxo-2-pentyl-cyclopentanehexanoic acid	metab_8468	-	LMFA02010014	269.21	pos	M+H	C16H28O3	6.3814	0.0333069	70.3	-	-5.78577	-	-	-	-	-	-	-	-	-	-	5.7193	5.7306	5.5777	5.8873	5.432	5.4412	5.6326	5.6716	5.673	5.6188	5.5951	5.6738	5.6493	5.6177	5.7313	5.64	5.6292	5.6485	5.639	5.65	5.6676
pos_8530	LysoPE(14:0/0:0)	metab_8528	-	HMDB0011500	408.252	pos	M+H-H2O	C19H40NO7P	6.3515	0.216595	-	67.3	1.4665	-	-	-	-	-	-	-	Lipids and lipid-like molecules	Glycerophospholipids	Glycerophosphoethanolamines	3.7789	3.9187	3.7212	3.1925	3.921	4.0092	5.1202	5.0403	4.9638	5.2731	5.0605	5.1663	4.6799	4.8433	5.7572	4.9142	4.9727	5.0662	4.6041	4.5042	4.6944
pos_8536	CerP(d18:1/16:0)	metab_8534	-	LMSP02050002;HMDB0010700	600.469	pos	M+H-H2O	C34H68NO6P	6.344	0.0165667	-	60.8	-9.59896	-	-	-	-	-	-	-	Lipids and lipid-like molecules	Sphingolipids	Phosphosphingolipids	5.9746	6.0081	6.0176	5.9288	6.0118	5.9643	6.0943	6.1526	6.1456	6.1337	6.1443	6.1407	6.1955	6.1459	6.179	6.1584	6.1588	6.1308	6.0943	6.0944	6.0818
pos_8548	LysoPC(28:1(5Z))	metab_8546	-	HMDB0029221	644.496	pos	M+H-H2O	C36H72NO7P	6.3365	0.0309647	-	65	-8.68754	-	-	-	-	-	-	-	Lipids and lipid-like molecules	Glycerophospholipids	Glycerophosphocholines	5.7246	5.7053	5.6704	5.6543	5.7651	5.7036	5.8498	5.9666	5.8766	5.8795	5.8493	5.8717	5.9088	5.8418	5.813	5.8569	5.807	5.8621	5.7848	5.7801	5.8052
pos_8549	Phytolaccinic acid	metab_8547	-	HMDB0034640	561.32	pos	M+2Na-H	C31H48O6	6.3365	0.0232349	-	60.4	7.06178	54928-05-1	-	-	-	-	-	-	Lipids and lipid-like molecules	Prenol lipids	Triterpenoids	3.8757	4.398	4.9066	5.4206	4.6772	4.4492	3.4745	3.485	3.5615	3.4911	3.4588	3.5325	5.8701	5.9662	4.2874	5.7881	5.9616	4.7552	5.2903	5.2718	5.2882
pos_8589	Polysorbate 60	metab_8587	-	HMDB0037183	479.256	pos	M+2Na-H	C22H42O8	6.3142	0.147396	-	73.6	-6.9002	9005-67-8	-	-	-	-	-	-	Lipids and lipid-like molecules	Fatty Acyls	Fatty acid esters	3.3557	2.9258	2.8915	3.5604	2.9052	4.2212	2.8033	3.7969	4.3174	2.8199	3.5391	4.0865	4.2168	5.9158	4.2699	5.1348	6.0013	2.7977	4.8784	4.9956	4.9014
pos_8594	Floionolic acid	metab_8592	C19621	LMFA02000147;HMDB0034295	355.248	pos	M+Na	C18H36O5	6.3142	0.0380283	-	60.5	8.3392	17705-68-9	-	-	map00073	Cutin, suberine and wax biosynthesis	Metabolism	Lipid metabolism	Lipids and lipid-like molecules	Fatty Acyls	Fatty acids and conjugates	4.2695	4.2427	4.2036	4.1166	4.3458	4.4756	5.0986	5.7415	5.7083	5.1391	4.6856	5.3357	4.8276	5.0315	4.4224	5.4615	5.1186	4.8019	4.9828	5.004	5.0156
pos_8666	Phytosphingosine	metab_8664	C12144	LMSP01030001;HMDB0004610	340.285	pos	M+Na	C18H39NO3	6.2843	0.124669	-	61.7	7.86991	554-62-1	-	-	map00600;map01100	Sphingolipid metabolism;Metabolic pathways	Metabolism;Metabolism	Lipid metabolism;Global and overview maps	Organic nitrogen compounds	Organonitrogen compounds	Amines	5.3245	5.2989	5.4721	5.3272	5.6	5.295	4.4898	4.2275	4.3599	4.4866	4.5759	4.5365	4.491	4.3796	4.3085	4.3914	4.3197	4.4384	5.0272	5.1273	5.1223
pos_8710	Methyltestosterone	metab_8708	C07198	HMDB0015655	320.256	pos	M+NH4	C20H30O2	6.2694	0.0171734	-	64.8	-7.83067	58-18-4	-	-	-	-	-	-	Lipids and lipid-like molecules	Steroids and steroid derivatives	Androstane steroids	7.3448	7.3519	7.2751	7.2941	7.2197	7.222	7.3265	7.4371	7.4002	7.2699	7.2955	7.2134	7.3391	7.2749	7.2652	7.1829	7.2208	7.2365	7.2987	7.2923	7.2838
pos_8714	1-Nonanol	metab_8712	C14696	HMDB0031265;LMFA05000092	186.185	pos	M+ACN+H	C9H20O	6.2694	0.0772453	-	66.5	0.660663	143-08-8	-	-	-	-	-	-	Lipids and lipid-like molecules	Fatty Acyls	Fatty alcohols	5.4404	5.5725	5.5639	5.5348	5.5248	5.5585	5.7686	5.879	5.8418	5.758	5.7767	5.6758	5.7759	5.8166	5.7222	5.7299	5.6983	5.6536	5.631	5.689	5.692
pos_8750	Ramipril Diketopiperazine	metab_8748	-	HMDB0060869	381.215	pos	M+H-H2O	C23H30N2O4	6.247	0.0888526	-	63.9	-5.33454	-	-	-	-	-	-	-	Organic acids and derivatives	Carboxylic acids and derivatives	Amino acids, peptides, and analogues	3.5844	3.5947	3.7625	3.6798	3.2427	3.4803	5.415	5.1334	5.0892	5.3442	5.5154	5.3827	5.3016	5.3064	4.5087	5.1491	5.3921	5.145	5.0024	5.0559	5.0789
pos_8804	Palmitoleamide	metab_8802	-	LMFA08010010	254.248	pos	M+H	C16H31NO	6.217	0.0532695	66.8	-	0.969784	-	-	-	-	-	-	-	-	-	-	4.9729	5.0143	4.9968	4.9697	4.9461	4.9715	5.2331	5.2452	5.2211	5.1587	5.1567	5.0734	5.1288	5.1406	5.0461	5.094	5.1074	5.0559	5.0026	5.0398	5.046
pos_8827	N-Linoleoyl GABA	metab_8825	-	HMDB0062334	383.328	pos	M+NH4	C22H39NO3	6.1945	0.0451619	-	65.2	3.58016	-	-	-	-	-	-	-	Organic acids and derivatives	Carboxylic acids and derivatives	Amino acids, peptides, and analogues	4.739	4.8159	5.055	4.8118	5.0463	4.8946	4.8303	4.7015	4.6743	4.9034	4.7699	4.8938	4.6323	4.7019	4.5972	4.8944	4.7439	4.549	4.8109	4.7832	4.8216
pos_8834	2,6-Di-tert-butyl-4-ethylphenol	metab_8832	-	HMDB0040179	252.232	pos	M+NH4	C16H26O	6.1945	0.100132	-	74.5	1.20024	4130-42-1	-	-	-	-	-	-	Benzenoids	Benzene and substituted derivatives	Phenylpropanes	4.8717	5.0414	4.8365	4.9268	4.6881	4.7072	4.8291	4.9265	4.8837	4.828	4.8616	4.6764	4.8876	4.8531	4.7579	4.7217	4.7828	4.7646	4.7642	4.8128	4.8516
pos_8843	L-N-(1H-Indol-3-ylacetyl)aspartic acid	metab_8841	-	HMDB0038666	291.095	pos	M+H	C14H14N2O5	6.1871	0.16532	-	63.9	-7.73908	2456-73-7	-	-	-	-	-	-	Organic acids and derivatives	Carboxylic acids and derivatives	Amino acids, peptides, and analogues	3.3723	3.3125	4.1663	3.5138	3.9858	3.905	4.7806	4.8705	4.9648	5.2479	4.7829	4.9001	4.9056	4.9913	4.1329	4.3656	4.9073	4.9098	4.624	4.7145	4.7696
pos_8854	3-Oxodecanoic acid	metab_8852	-	HMDB0010724	231.095	pos	M+2Na-H	C10H18O3	6.1795	0.0546662	-	57.5	-7.96316	-	-	-	-	-	-	-	Organic acids and derivatives	Keto acids and derivatives	Medium-chain keto acids and derivatives	4.2688	4.1695	4.6067	4.2855	4.5573	4.5138	4.856	4.7196	4.8269	4.8982	4.8737	4.8677	5.1062	5.1371	4.7798	4.7128	5.0462	5.0395	4.767	4.7882	4.8143
pos_8861	Tryptophyl-Hydroxyproline	metab_8859	-	HMDB0029084	356.103	pos	M+K	C16H19N3O4	6.172	0.0153331	-	65.9	8.61532	-	-	-	-	-	-	-	Organic acids and derivatives	Carboxylic acids and derivatives	Amino acids, peptides, and analogues	4.9475	4.9232	5.2615	5.0444	5.123	5.0586	5.5122	5.1097	4.7671	5.1709	5.5538	5.4451	5.208	5.1617	5.2897	5.2014	5.2612	5.1004	5.2107	5.2232	5.2133
pos_8865	7,10-Hexadecadiynoic acid	metab_8863	-	LMFA01030492	249.185	pos	M+H	C16H24O2	6.172	0.0728288	74.4	-	-1.54035	-	-	-	-	-	-	-	-	-	-	5.3006	5.5193	4.9186	5.4662	4.7534	4.7833	4.8419	4.9173	4.8549	4.8466	4.8466	4.8632	4.943	4.8713	5.3793	4.8742	4.847	5.6102	5.0767	5.1144	5.14
pos_8867	Gamma-Cadinene	metab_8865	C20173	HMDB0038207	205.195	pos	M+H	C15H24	6.172	0.110078	78.2	-	1.07117	483-74-9	-	-	-	-	-	-	Lipids and lipid-like molecules	Prenol lipids	Sesquiterpenoids	4.7401	4.9358	4.4959	4.9836	4.2474	4.3862	3.7672	3.7205	3.7134	3.6381	3.7752	3.7999	3.9232	3.6872	4.1528	3.7606	3.7651	4.0084	4.3379	4.3959	4.4341
pos_8878	10-Epijunenol	metab_8876	-	HMDB0034982	240.232	pos	M+NH4	C15H26O	6.1646	0.041055	-	54.6	0.785673	62358-38-7	-	-	-	-	-	-	Lipids and lipid-like molecules	Prenol lipids	Sesquiterpenoids	5.708	5.7056	5.6741	5.6139	5.6556	5.6326	5.7894	5.8788	5.8341	5.8287	5.8346	5.8711	5.8782	5.8257	5.8229	5.8739	5.842	5.8207	5.7545	5.7827	5.7881
pos_8882	Formononetin 7-(2-p-hydroxybenzoylglucoside)	metab_8880	-	HMDB0038773	515.137	pos	M+H-2H2O	C29H26O11	6.1571	0.166466	-	69.2	6.59368	122130-27-2	-	-	-	-	-	-	Phenylpropanoids and polyketides	Isoflavonoids	Isoflavonoid O-glycosides	5.6606	5.4717	5.5675	5.4515	5.6208	5.5504	5.6697	5.6874	5.6858	5.832	5.8135	5.8604	5.7816	5.8087	5.7122	5.7645	5.7119	5.7119	5.7757	5.6886	5.6344
pos_8901	Alpha-Methylstyrene	metab_8899	C14395	HMDB0059899	119.086	pos	M+H	C9H10	6.1571	0.071726	55.4	-	2.38494	-	-	-	-	-	-	-	Benzenoids	Benzene and substituted derivatives	Phenylpropenes	6.2489	6.1782	6.2705	6.2127	6.2493	6.2002	6.256	6.2644	6.2555	6.3777	6.4218	6.4784	6.4016	6.4028	6.3436	6.4391	6.3467	6.3615	6.2921	6.3134	6.3529
pos_8917	Muricatacin	metab_8915	-	HMDB0038685;LMFA05000682	326.269	pos	M+ACN+H	C17H32O3	6.1422	0.0329329	-	50.1	1.44745	134698-86-5	-	-	-	-	-	-	Lipids and lipid-like molecules	Fatty Acyls	Fatty alcohols	5.4093	5.3396	5.3413	5.809	5.103	4.8501	3.1171	3.113	3.2961	2.9938	2.9615	3.0353	3.402	2.9939	3.1135	2.992	3.1646	3.5052	4.8527	4.8762	4.8507
pos_8997	2-Undecen-1-ol	metab_8995	-	LMFA05000622;HMDB0034856	358.368	pos	2M+NH4	C11H22O	6.1047	0.023008	-	68.1	1.36539	37617-03-1	-	-	-	-	-	-	Lipids and lipid-like molecules	Fatty Acyls	Fatty alcohols	6.131	6.0579	6.0081	6.2192	6.3571	6.1209	6.2603	6.0482	6.0234	6.3671	6.3434	6.3596	5.6938	5.8876	5.8256	5.8803	6.0165	5.9371	6.2071	6.2266	6.2136
pos_9044	Omega-hydroxyfinasteride	metab_9042	-	HMDB0061030	392.291	pos	M+NH4	C22H34N2O3	6.0898	0.0235783	-	57.8	0.536105	-	-	-	-	-	-	-	Lipids and lipid-like molecules	Steroids and steroid derivatives	Androstane steroids	5.4889	5.5698	5.8408	5.6469	5.899	5.7377	4.5425	4.7391	3.594	3.7847	4.1245	3.9911	4.1399	4.5115	5.0931	3.8079	4.5196	4.706	5.316	5.3362	5.3235
pos_9143	Nonadecanoic acid	metab_9141	C16535	HMDB0000772;LMFA01010019	316.321	pos	M+NH4	C19H38O2	6.0525	0.0322291	-	66.5	0.648177	646-30-0	-	-	-	-	-	-	Lipids and lipid-like molecules	Fatty Acyls	Fatty acids and conjugates	5.998	6.0644	5.9584	5.9811	6.0669	6.0498	6.1837	6.1074	6.1386	6.145	6.1143	6.1794	6.0991	6.0684	6.0485	6.103	6.0941	6.1041	6.1455	6.1472	6.1703
pos_9147	6-Methylthioguanine	metab_9145	-	-	182.05	pos	M+H	C6H7N5S	6.0525	0.0683914	79.7	-	0.648546	-	-	-	-	-	-	-	-	-	-	4.9692	4.9903	5.1087	4.9278	5.1699	4.9981	4.7829	5.033	4.9878	4.7931	4.3048	4.9628	4.904	4.9137	5.059	4.9173	4.8141	4.5918	4.8897	4.9186	4.9491
pos_9158	Phytol	metab_9156	C01389	HMDB0002019;LMPR0104010002	314.342	pos	M+NH4	C20H40O	6.045	0.0215335	-	53.8	-0.0467585	150-86-7	-	-	-	-	-	-	Lipids and lipid-like molecules	Prenol lipids	Diterpenoids	5.5275	5.456	5.648	5.4491	5.5116	5.5363	6.1694	5.7928	5.7058	6.1638	6.1619	6.1331	5.3363	5.8683	5.8269	5.5424	5.9042	5.841	5.8124	5.802	5.8207
pos_9166	Indoleacetaldehyde	metab_9164	C00637	HMDB0001190	382.155	pos	2M+ACN+Na	C10H9NO	6.0377	0.00653458	-	52.7	6.78356	2591-98-2	-	-	map01100;map00380	Metabolic pathways;Tryptophan metabolism	Metabolism;Metabolism	Global and overview maps;Amino acid metabolism	Organoheterocyclic compounds	Indoles and derivatives	Indoles	6.4277	6.409	6.5857	6.4071	6.5638	6.4849	5.8598	5.7621	5.3497	6.0225	5.4923	5.9928	6.024	6.0334	5.6575	6.027	5.9485	5.894	6.1984	6.1985	6.1936
pos_9193	Hyrtial	metab_9191	-	LMPR0105060003	359.291	pos	M+H	C24H38O2	6.0228	0.0363973	79.3	-	-9.48428	-	-	-	-	-	-	-	-	-	-	4.0539	3.8137	4.1473	4.0335	3.1364	4.1282	5.2985	5.2522	5.4681	5.3438	5.3661	5.2887	5.3371	5.4047	5.6719	5.2967	5.3499	5.1952	5.2833	5.2964	5.2648
pos_9206	Oleyl alcohol	metab_9204	-	LMFA05000684;HMDB0029632	286.311	pos	M+NH4	C18H36O	6.0153	0.0186174	-	56.1	0.552307	143-28-2	-	-	-	-	-	-	Lipids and lipid-like molecules	Fatty Acyls	Fatty alcohols	5.8159	5.7591	6.0307	5.8465	5.9362	5.871	6.2372	5.9765	5.9407	6.2552	6.2666	6.2462	5.6801	6.0413	6.0061	5.9091	6.0917	5.9989	6.0088	6.0242	6.021
pos_9213	Ricinoleic acid	metab_9211	C08365	HMDB0034297;LMFA02000184	316.285	pos	M+NH4	C18H34O3	6.0079	0.0575895	-	59	1.87733	141-22-0	-	-	-	-	-	-	Lipids and lipid-like molecules	Fatty Acyls	Fatty acids and conjugates	5.4085	5.5902	5.5345	5.4358	5.6804	5.4069	5.1168	5.1601	5.1433	5.2199	5.2229	5.1884	5.2461	5.1879	5.3038	5.1927	5.1655	5.2668	5.33	5.3771	5.3701
pos_9214	16-Hydroxy hexadecanoic acid	metab_9212	C18218	HMDB0006294	290.269	pos	M+NH4	C16H32O3	6.0079	0.0185695	-	78.8	-0.105609	-	-	-	map01100;map00073	Metabolic pathways;Cutin, suberine and wax biosynthesis	Metabolism;Metabolism	Global and overview maps;Lipid metabolism	Lipids and lipid-like molecules	Fatty Acyls	Fatty acids and conjugates	6.4602	6.3474	6.2917	6.3473	6.2846	6.2667	6.4777	6.5025	6.43	6.4671	6.4313	6.4184	6.535	6.4491	6.3653	6.4103	6.461	6.4053	6.3957	6.4118	6.4051
pos_9217	2-pentyl-6-propylpiperidin-4-ol	metab_9215	-	-	214.217	pos	M+H	C13H27NO	6.0079	0.0205468	50.7	-	0.694254	-	-	-	-	-	-	-	-	-	-	4.8966	5.4874	5.663	5.3531	5.9597	5.481	2.9033	2.9137	2.9197	2.9199	2.8876	2.9613	2.9275	2.9199	2.9109	2.918	3.3451	2.9758	5.2583	5.2681	5.2761
pos_9249	Ceratodictyol	metab_9247	-	-	348.311	pos	M+NH4	C19H38O4	5.9783	0.111726	80.9	-	0.466905	-	-	-	-	-	-	-	-	-	-	4.6864	4.7273	4.9228	4.7259	4.8752	4.765	4.8228	4.7213	4.6382	4.6979	4.8908	4.8626	4.5088	4.371	4.5207	4.4345	4.802	4.5531	4.7111	4.6433	4.74
pos_9252	Camalexin	metab_9250	C21721	HMDB0038631	201.048	pos	M+H	C11H8N2S	5.9783	0.0329015	58.2	-	0.613589	135531-86-1	-	-	-	-	-	-	Organoheterocyclic compounds	Indoles and derivatives	Indoles	4.4208	4.3372	4.6507	4.3727	4.5398	4.7115	4.8568	5.1534	5.2806	5.1195	4.8874	5.0152	5.3601	5.3036	4.6805	4.7718	5.1614	5.2137	4.9407	4.964	4.967
pos_9269	Pentadecanoic acid	metab_9267	C16537	HMDB0000826;LMFA01010015	260.259	pos	M+NH4	C15H30O2	5.9633	0.051922	-	50.8	1.86363	1002-84-2	-	-	-	-	-	-	Lipids and lipid-like molecules	Fatty Acyls	Fatty acids and conjugates	5.0432	4.9949	5.2372	5.0359	5.1473	5.0815	5.4187	5.3337	5.4328	5.3924	5.4912	5.455	4.9368	5.2948	5.1565	5.2563	5.3694	5.1574	5.2179	5.2511	5.2616
pos_9277	Sphingosine 1-phosphate	metab_9275	C06124	HMDB0000277	397.283	pos	M+NH4	C18H38NO5P	5.9557	0.145171	-	71.9	1.76462	26993-30-6	-	-	map01100;map05152;map00600	Metabolic pathways;Tuberculosis;Sphingolipid metabolism	Metabolism;Human Diseases;Metabolism	Global and overview maps;Infectious diseases: Bacterial;Lipid metabolism	Lipids and lipid-like molecules	Sphingolipids	Phosphosphingolipids	3.4479	3.4423	3.408	3.4265	3.4217	3.4413	4.6453	4.6903	4.9761	4.6744	4.6211	4.7355	3.3439	4.4726	3.5105	4.092	4.5614	3.8078	4.2229	4.3091	4.3499
pos_9317	Scopoletin	metab_9315	C01752	HMDB0034344	385.092	pos	2M+H	C10H8O4	5.9255	0.0549117	51.6	-	1.7318	92-61-5	-	-	map01110	Biosynthesis of secondary metabolites	Metabolism	Global and overview maps	Phenylpropanoids and polyketides	Coumarins and derivatives	Hydroxycoumarins	5.0308	4.9599	4.9116	4.9381	4.9933	4.9404	5.1	5.1849	5.1271	5.113	5.1199	5.1773	5.1733	5.1101	5.0587	5.1268	5.1252	5.1264	5.0326	5.0736	5.0755
pos_9333	Octadecanedioic acid	metab_9331	-	LMFA01170029;HMDB0000782	356.28	pos	M+ACN+H	C18H34O4	5.9029	0.1459	59.4	-	2.01032	871-70-5	-	-	-	-	-	-	Lipids and lipid-like molecules	Fatty Acyls	Fatty acids and conjugates	4.411	4.4964	4.3087	4.9593	3.8675	3.6784	3.4789	3.4932	3.5447	3.4868	3.6385	3.3108	3.277	3.5697	3.7903	3.4906	3.5291	3.6439	3.9204	3.9917	4.0483
pos_9342	13-Hydroxy-9-methoxy-10-oxo-11-octadecenoic acid	metab_9340	-	HMDB0040901	384.275	pos	M+ACN+H	C19H34O5	5.8954	0.185145	-	56.2	1.69917	150147-08-3	-	-	-	-	-	-	Lipids and lipid-like molecules	Fatty Acyls	Lineolic acids and derivatives	4.7467	4.9904	4.3107	4.9563	3.1097	2.8276	1.0112	1.0207	1.026	1.0262	0.997	1.064	1.0331	1.0263	2.7675	1.0246	1.027	2.037	3.7504	3.7732	3.8941
pos_9376	Didemethylcitalopram	metab_9374	C16609	HMDB0060472	360.15	pos	M+ACN+Na	C18H17FN2O	5.8577	0.0280628	-	50.8	6.37184	-	-	-	-	-	-	-	Benzenoids	Benzene and substituted derivatives	Phenylbutylamines	2.9738	2.9681	2.9339	2.9524	2.9476	2.9671	3.4796	2.8561	2.862	2.8622	4.0481	3.1661	5.5732	5.4633	4.8497	5.3027	5.4285	4.5062	4.4972	4.5022	4.5202
pos_9381	AICAR	metab_9379	C04677;C04051	HMDB0001517	361.049	pos	M+Na	C9H15N4O8P	5.8501	0.157398	-	63.8	-7.40173	3031-94-5	-	-	map01100;map00340;map01110;map00230;map01130	Metabolic pathways;Histidine metabolism;Biosynthesis of secondary metabolites;Purine metabolism;Biosynthesis of antibiotics	Metabolism;Metabolism;Metabolism;Metabolism;Metabolism	Global and overview maps;Amino acid metabolism;Global and overview maps;Nucleotide metabolism;Global and overview maps	Nucleosides, nucleotides, and analogues	Imidazole ribonucleosides and ribonucleotides	1-ribosyl-imidazolecarboxamides	3.4271	3.4215	3.3872	3.4057	3.4009	3.4205	3.8618	3.3094	4.1502	4.0518	4.4138	4.5103	4.0262	4.2856	4.0724	3.9005	4.2291	4.8482	4.0732	4.127	4.2074
pos_9389	Phenylalanylphenylalanine	metab_9387	-	HMDB0013302	295.145	pos	M+H-H2O	C18H20N2O3	5.8274	0.0421018	-	76.2	1.43366	2577-40-4	-	-	-	-	-	-	Organic acids and derivatives	Carboxylic acids and derivatives	Amino acids, peptides, and analogues	4.2586	4.2106	4.2442	4.2615	4.2757	4.4122	4.5717	4.4524	4.5162	4.4366	4.593	4.531	4.653	4.7218	4.7585	4.7211	4.7546	4.678	4.5241	4.5482	4.5126
pos_9440	3b-Hydroxy-5-cholenoic acid	metab_9438	-	HMDB0000308	438.297	pos	M+ACN+Na	C24H38O3	5.7366	0.168686	-	84.3	-1.02152	5255-17-4	-	-	-	-	-	-	Lipids and lipid-like molecules	Steroids and steroid derivatives	Bile acids, alcohols and derivatives	4.3783	4.5652	4.2418	5.016	3.1662	3.1857	3.0642	3.0746	3.0806	3.0808	3.0485	3.1222	3.0884	3.0809	3.0315	3.0789	3.0816	3.0586	3.2553	3.2656	3.382
pos_9456	CAY10580	metab_9454	-	-	342.264	pos	M+H	C19H35NO4	5.6911	0.0824381	76.1	-	1.7918	-	-	-	-	-	-	-	-	-	-	4.5984	4.6514	4.0217	4.8203	2.6175	2.6371	2.5158	2.5262	2.5321	2.5323	2.5001	2.5736	2.5399	2.5324	3.7762	2.5305	2.5331	3.4509	3.8214	3.8258	3.8842
pos_9462	Vomifoliol 9-[glucosyl-(1->4)-xylosyl-(1->6)-glucoside]	metab_9460	-	HMDB0038449	722.324	pos	M+ACN+H	C30H48O17	5.6759	0.239997	-	67.3	1.16543	141947-49-1	-	-	-	-	-	-	Organic oxygen compounds	Organooxygen compounds	Carbohydrates and carbohydrate conjugates	3.8857	4.261	4.9932	5.5424	5.0589	5.1648	3.7575	3.7679	3.7739	3.7741	3.7417	3.8155	3.7817	3.7741	3.7248	3.7722	3.7749	3.7519	4.6508	4.6593	4.4581
pos_9477	2-Hydroxymyristic acid	metab_9475	-	LMFA01050484;HMDB0002261	286.238	pos	M+ACN+H	C14H28O3	5.6154	0.0327011	-	71.6	1.8026	2507-55-3	-	-	-	-	-	-	Lipids and lipid-like molecules	Fatty Acyls	Fatty acids and conjugates	4.5375	4.6225	3.8479	4.9171	2.7224	2.8145	2.5047	2.2342	2.1905	2.4456	2.2248	2.4919	2.4862	2.634	3.1531	2.1889	2.1916	2.6782	3.5951	3.5681	3.5745
pos_9487	2-Methylfuran	metab_9485	-	HMDB0013749	83.0499	pos	M+H	C5H6O	5.6002	0.0321692	64.9	-	8.88902	534-22-5	-	-	-	-	-	-	Organoheterocyclic compounds	Heteroaromatic compounds	Not Available	4.3849	4.3215	4.3615	4.3207	4.3531	4.3632	4.1566	4.234	4.1782	4.1566	4.1261	4.1662	4.1709	4.1433	4.1158	4.1719	4.1533	4.1174	4.2321	4.2049	4.2248
pos_9488	Glycochenodeoxycholic acid 3-glucuronide	metab_9486	C03033	HMDB0002579;LMST05010048	643.383	pos	M+NH4	C32H51NO11	5.5851	0.0404654	-	62.5	4.0712	79254-98-1	-	-	map01100;map00040	Metabolic pathways;Pentose and glucuronate interconversions	Metabolism;Metabolism	Global and overview maps;Carbohydrate metabolism	Lipids and lipid-like molecules	Steroids and steroid derivatives	Steroidal glycosides	2.2404	1.8787	2.0886	2.434	2.3247	2.1249	5.4687	5.1616	5.21	5.4192	5.5337	5.4818	4.852	5.5009	1.7258	5.0425	5.4862	1.7524	5.0211	4.989	4.9934
pos_9494	Methionyl-Valine	metab_9492	-	HMDB0028986	231.117	pos	M+H-H2O	C10H20N2O3S	5.5699	0.0140647	-	54.1	1.71799	-	-	-	-	-	-	-	Organic acids and derivatives	Carboxylic acids and derivatives	Amino acids, peptides, and analogues	6.0703	5.9521	6.076	6.0789	6.0416	6.0852	3.8079	3.7125	4.3108	2.841	3.1364	3.3264	2.5476	4.4963	2.4908	4.7512	4.3528	2.5178	5.5241	5.5119	5.518
pos_9525	Deoxyloganic acid	metab_9523	C11647	HMDB0037028	738.319	pos	2M+NH4	C16H24O9	5.426	0.256842	-	90.5	0.991792	92842-56-3	-	-	-	-	-	-	Lipids and lipid-like molecules	Prenol lipids	Terpene glycosides	3.9757	4.2248	4.9366	5.5046	5.0329	5.0736	3.3947	3.4051	3.4111	3.4113	3.379	3.4527	3.4189	3.4114	3.362	3.4094	3.4121	3.3891	4.611	4.4741	4.3956
pos_9550	Dulcoside A	metab_9548	-	HMDB0036708	806.41	pos	M+NH4	C38H60O17	5.2975	0.0198753	-	59.7	-8.79455	64432-06-0	-	-	-	-	-	-	Lipids and lipid-like molecules	Prenol lipids	Terpene glycosides	1.8652	1.8098	1.7761	1.7943	1.7896	1.8089	5.8609	5.7624	5.8071	5.2913	5.0961	5.5432	5.1953	5.5806	1.6574	5.1531	5.6749	1.6839	5.2138	5.2122	5.198
pos_9565	N6-cis-p-Coumaroylserotonin	metab_9563	-	HMDB0038340	340.166	pos	M+NH4	C19H18N2O3	5.2673	0.0225288	-	82.6	1.98553	-	-	-	-	-	-	-	Organoheterocyclic compounds	Indoles and derivatives	Tryptamines and derivatives	3.9818	3.9647	4.0517	4.0454	4.0821	4.1948	4.4084	4.4417	4.6024	4.7062	4.6456	4.5088	4.737	4.8111	4.7226	4.3029	4.7044	4.9435	4.5328	4.5409	4.5523
pos_9649	2,5-Dimethylbenzaldehyde	metab_9647	-	-	135.081	pos	M+H	C9H10O	4.9346	0.0710438	95.2	-	1.46901	-	-	-	-	-	-	-	-	-	-	3.272	3.4443	4.0991	3.4181	4.3782	3.4027	3.9573	3.7443	4.4291	3.5286	3.5848	3.7144	3.8317	3.5593	3.4516	4.0122	3.5422	3.5962	3.8644	3.8354	3.8026
pos_9660	(S)-Nerolidol 3-O-[a-L-rhamnopyranosyl-(1->2)-b-D-glucopyranoside]	metab_9658	-	HMDB0040844	572.346	pos	M+ACN+H	C27H46O10	4.9044	0.0199345	-	69.7	5.30384	130466-30-7	-	-	-	-	-	-	Lipids and lipid-like molecules	Fatty Acyls	Fatty acyl glycosides	3.7822	3.5328	3.5802	3.736	3.8732	3.4507	6.7109	6.5757	6.5061	6.4564	6.1873	6.5297	6.0958	6.565	3.4676	6.1703	6.7264	5.1694	6.1568	6.146	6.1398
pos_9692	4,5-Dihydroniveusin A	metab_9690	-	HMDB0032844	441.147	pos	M+2Na-H	C20H28O8	4.7758	0.0231946	-	70.2	-7.69635	98204-96-7	-	-	-	-	-	-	Lipids and lipid-like molecules	Prenol lipids	Terpene lactones	5.6388	5.6343	5.7713	5.8221	5.6889	5.6216	5.4241	5.5907	5.3528	4.9375	5.0007	5.0814	3.8487	5.5439	2.9092	5.0126	5.1578	2.9363	5.4905	5.4778	5.4706
pos_9714	2-(4-Methyl-5-thiazolyl)ethyl formate	metab_9712	-	HMDB0032420	213.07	pos	M+ACN+H	C7H9NO2S	4.7078	0.0369955	-	64.5	2.32507	90731-56-9	-	-	-	-	-	-	Organoheterocyclic compounds	Azoles	Thiazoles	4.0509	4.5764	4.9381	3.6461	4.4961	5.0994	3.5393	3.5498	3.5557	3.5559	3.5236	3.5974	3.5636	3.556	3.5067	3.5541	3.5568	3.5337	4.43	4.3978	4.4159
pos_9759	Tacrolimus	metab_9757	C01375	HMDB0015002;LMPK04000003	848.453	pos	M+2Na-H	C44H69NO12	4.5945	0.0289682	-	87.4	-0.356336	104987-11-3	-	-	map01052	Type I polyketide structures	Metabolism	Metabolism of terpenoids and polyketides	Phenylpropanoids and polyketides	Macrolide lactams	Not Available	5.3322	5.3236	5.2	5.1875	5.3667	5.4702	3.7313	2.8644	2.8703	2.8705	2.8382	3.7171	2.8781	2.8706	2.8213	2.8687	2.8713	2.8483	4.8358	4.8268	4.8108
pos_9797	Withaperuvin H	metab_9795	-	HMDB0034061	592.269	pos	2M+3H2O+2H	C30H42O9S	4.4886	0.0505027	-	51.8	3.45658	-	-	-	-	-	-	-	Lipids and lipid-like molecules	Steroids and steroid derivatives	Steroid lactones	5.2434	5.3389	5.2449	5.3333	5.3865	5.3799	2.0603	2.0707	2.0765	2.0767	2.0447	2.1179	2.0843	2.0768	2.0279	2.0749	2.0776	2.0547	4.9955	4.9835	4.9525
pos_9841	Lipoyllysine	metab_9839	-	HMDB0012996	335.147	pos	M+H	C14H26N2O3S2	4.3752	0.0260846	-	72	2.21537	20902-53-8	-	-	-	-	-	-	Organoheterocyclic compounds	Dithiolanes	Lipoamides	4.5878	4.6276	5.1466	4.8685	4.9464	4.5593	2.8228	3.8664	3.5921	3.1393	3.0722	3.3127	3.6802	2.8394	4.495	3.7924	3.6196	3.8751	4.5292	4.5074	4.5241
pos_9853	Isopentenyl adenosine	metab_9851	C16427	-	336.167	pos	M+H	C15H21N5O4	4.3525	0.0324617	77.2	-	2.0737	-	-	-	map01110	Biosynthesis of secondary metabolites	Metabolism	Global and overview maps	-	-	-	5.7565	5.9849	5.954	5.8117	6.0074	5.8659	5.4842	5.5585	5.3116	5.5255	5.4179	5.539	5.6119	5.5614	5.0378	5.4223	5.5681	5.4679	5.7478	5.7212	5.7271
pos_9873	3,4,5-trihydroxy-6-(2-hydroxy-3-methoxyphenoxy)oxane-2-carboxylic acid	metab_9871	-	HMDB0128036	358.112	pos	M+ACN+H	C13H16O9	4.3223	0.0187472	-	58.1	-5.47953	-	-	-	-	-	-	-	Organic oxygen compounds	Organooxygen compounds	Carbohydrates and carbohydrate conjugates	4.7072	4.6814	4.9411	4.6958	4.8316	4.815	4.3227	4.3332	4.3391	4.3393	4.307	4.3808	4.347	4.3394	4.2901	4.3375	4.3402	4.3171	4.368	4.3559	4.3715
pos_9875	Physalolactone B 3-glucoside	metab_9873	-	HMDB0034201	627.351	pos	M+H-2H2O	C36H54O11	4.3148	0.0351374	-	63.6	-2.12108	82087-30-7	-	-	-	-	-	-	Lipids and lipid-like molecules	Steroids and steroid derivatives	Steroid lactones	5.1204	5.2219	4.9548	5.1027	5.1721	5.1893	6.1921	5.9387	5.9376	6.3538	5.851	6.4267	6.2704	6.6567	4.33	5.8146	6.5443	5.853	5.9835	5.9599	5.9553
pos_9880	(2-oxo-2,3-dihydro-1H-indol-3-yl)acetic acid	metab_9878	-	-	174.055	pos	M+H-H2O	C10H9NO3	4.3072	0.052876	63.5	-	1.15155	-	-	-	-	-	-	-	-	-	-	4.104	4.0029	3.876	4.3692	3.9659	4.1321	3.2112	3.208	3.3776	3.3238	3.3929	3.3797	3.4659	3.3382	3.2188	3.5079	3.4347	3.3402	3.7683	3.7916	3.8142
pos_9893	Descladinose roxithromycin	metab_9891	-	HMDB0060814	701.421	pos	M+Na	C33H62N2O12	4.277	0.110056	-	82	2.7105	-	-	-	-	-	-	-	Organic oxygen compounds	Organooxygen compounds	Carbohydrates and carbohydrate conjugates	5.432	5.5241	5.5423	5.5349	5.5315	5.2744	3.135	0.9501	1.2383	3.2377	3.2434	3.4153	2.0942	2.4033	0.912	0.9539	1.932	1.0969	5.0909	5.005	5.0169
pos_9911	Isatin	metab_9909	C11129	-	148.039	pos	M+H	C8H5NO2	4.2543	0.0856222	83.2	-	0.917302	-	-	-	-	-	-	-	-	-	-	3.5601	3.464	3.4805	3.4468	3.4134	3.5573	3.9857	3.9969	3.9803	3.7596	4.0957	3.9997	4.3812	4.2905	4.0634	4.1709	4.2883	4.2334	3.7506	3.8186	3.8146
pos_9999	Coroloside	metab_9997	-	HMDB0033703	631.346	pos	M+H-2H2O	C35H54O12	4.0804	0.0558286	-	52.5	-2.05623	57361-71-4	-	-	-	-	-	-	Lipids and lipid-like molecules	Steroids and steroid derivatives	Steroid lactones	3.5747	3.0526	3.3495	3.3806	3.9663	3.6928	5.5328	5.1444	5.1548	5.4433	5.7962	5.5114	4.2002	5.2672	3.1496	4.6603	5.2377	2.5894	4.9922	4.9633	4.9443
pos_10006	Vinaginsenoside R1	metab_10004	-	HMDB0034624	887.474	pos	M+2Na-H	C44H74O15	4.0653	0.0678587	-	58.8	0.346711	156980-41-5	-	-	-	-	-	-	Lipids and lipid-like molecules	Prenol lipids	Terpene glycosides	5.3975	5.4969	5.5362	5.5216	5.6634	5.2964	4.3218	4.3323	4.3382	4.3384	4.3061	4.3799	4.3461	4.3385	4.5602	4.3366	4.3393	4.3162	5.1817	5.1748	5.1265
pos_10017	Nb-Feruloyltryptamine	metab_10015	-	HMDB0041519	301.134	pos	M+H-2H2O	C20H20N2O3	4.0502	0.105352	-	62.7	1.82751	53905-13-8	-	-	-	-	-	-	Phenylpropanoids and polyketides	Cinnamic acids and derivatives	Hydroxycinnamic acids and derivatives	3.7835	3.8925	4.4825	4.129	4.3383	4.3034	4.3586	4.4688	4.5373	4.351	4.2964	4.3833	4.7455	4.798	4.4404	4.3908	4.7208	4.4318	4.4692	4.3983	4.3867
pos_10049	N-gamma-Glutamyl-S-(1-propenyl)cysteine	metab_10047	-	HMDB0038553	291.101	pos	M+H	C11H18N2O5S	4.0048	0.0727337	52.7	-	1.63647	91216-96-5	-	-	-	-	-	-	Organic acids and derivatives	Carboxylic acids and derivatives	Amino acids, peptides, and analogues	4.3152	4.6682	4.5377	4.4207	4.0686	4.2687	2.6342	2.6447	2.6506	2.6508	2.6185	2.6921	2.6584	2.6508	2.6016	2.6489	2.6516	2.6286	4.0759	4.0696	4.0171
pos_10059	Coumarin	metab_10057	C05851	HMDB0001218	147.044	pos	M+H	C9H6O2	3.9821	0.0816941	69	-	1.22479	91-64-5	-	-	map01110	Biosynthesis of secondary metabolites	Metabolism	Global and overview maps	Phenylpropanoids and polyketides	Coumarins and derivatives	Not Available	4.0979	3.856	4.4241	4.1176	4.328	4.2078	2.8495	3.5468	3.4075	2.9256	2.844	3.112	3.05	2.9749	2.7802	3.4018	3.2036	3.2618	3.8458	3.9146	3.8996
pos_10104	3-propan-2-yl-2,3,6,7,8,8a-hexahydropyrrolo[1,2-a]pyrazine-1,4-dione	metab_10102	-	-	229.155	pos	M+CH3OH+H	C10H16N2O2	3.914	0.0729412	65.9	-	1.32279	-	-	-	-	-	-	-	-	-	-	4.1787	4.1985	4.1821	4.2395	4.1792	4.2303	4.7412	4.5926	4.6111	4.6533	4.9828	4.7451	4.4734	4.3367	4.139	4.4602	4.3802	4.6041	4.4606	4.4529	4.4011
pos_10114	Tragopogonsaponin L	metab_10112	-	HMDB0037926	458.261	pos	M+2H	C50H74O15	3.8989	0.0302722	-	53.4	4.25613	-	-	-	-	-	-	-	Lipids and lipid-like molecules	Prenol lipids	Triterpenoids	5.0943	5.0406	4.9159	5.059	5.0962	5.1328	4.0164	3.509	3.2898	4.2128	5.3092	4.3124	3.9736	4.0607	3.3087	3.6095	3.9353	4.6566	4.645	4.6527	4.6705
pos_10145	Testosterone enanthate	metab_10143	C08157	LMST02020075;HMDB0005814	445.267	pos	M+2Na-H	C26H40O3	3.8458	0.0572542	-	52	-4.88311	315-37-7	-	-	-	-	-	-	Lipids and lipid-like molecules	Steroids and steroid derivatives	Steroid esters	4.527	4.5825	4.5588	4.5973	4.628	4.6271	3.6915	4.0473	3.6986	3.8911	3.4509	3.8661	4.3205	4.1032	5.1334	4.0311	3.8784	4.6877	4.4603	4.4877	4.4382
pos_10163	Oxindole	metab_10161	C12312	-	134.06	pos	M+H	C8H7NO	3.8156	0.0170123	93.1	-	1.66346	-	-	-	map01110	Biosynthesis of secondary metabolites	Metabolism	Global and overview maps	-	-	-	4.0902	4.0515	4.045	4.0365	4.0004	4.0523	4.4987	4.5864	4.6827	4.3778	4.4985	4.511	4.9167	4.8452	5.4811	4.7682	4.7801	4.9544	4.6504	4.6547	4.6402
pos_10195	Betavulgaroside VIII	metab_10193	-	HMDB0034816	471.226	pos	M+2H	C46H68O20	3.7702	0.021056	-	58.5	6.5397	178535-52-9	-	-	-	-	-	-	Lipids and lipid-like molecules	Prenol lipids	Terpene glycosides	4.7145	4.9227	4.982	4.9276	5.0029	4.8455	4.1039	3.8246	3.7936	4.3025	4.1741	4.2148	4.8567	4.2599	5.1118	4.1513	3.9944	5.1912	4.6976	4.7006	4.6834
pos_10214	6,6'-(1,2-phenylene)bis(1,3,5-triazine-2,4-diamine)	metab_10212	-	-	297.133	pos	M+H	C12H12N10	3.7475	0.0269959	66.5	-	1.97984	-	-	-	-	-	-	-	-	-	-	4.719	4.0579	4.3258	4.2494	4.6506	4.4218	4.7343	5.0742	4.5945	5.0527	4.6103	4.6836	4.5365	4.7884	4.5333	4.9451	4.7888	4.7288	4.669	4.6491	4.6487
pos_10248	Vinaginsenoside R13	metab_10246	-	HMDB0040783	491.286	pos	M+2H	C48H84O20	3.7021	0.0832059	-	56.8	1.7048	156398-72-0	-	-	-	-	-	-	Lipids and lipid-like molecules	Prenol lipids	Triterpenoids	4.585	4.6422	4.4394	4.7884	4.7264	4.7358	4.4629	3.7847	4.1839	4.4554	5.9863	4.8939	2.996	3.8886	2.9392	2.9866	3.5532	5.2858	4.8683	4.8167	4.8001
pos_10267	Febuxostat	metab_10265	-	-	299.085	pos	M+H-H2O	C16H16N2O3S	3.6794	0.0246536	51.4	-	1.73893	-	-	-	-	-	-	-	-	-	-	4.292	4.4019	3.9938	4.6193	4.1622	4.5349	4.6405	4.9215	4.8459	4.4514	4.5229	4.6209	5.0484	4.2073	3.4248	5.0583	4.1404	3.7993	4.6202	4.5999	4.6045
pos_10274	Canavalioside	metab_10272	-	HMDB0036317	588.306	pos	M+ACN+H	C26H42O12	3.6643	0.0386215	-	55.1	8.62198	316141-31-8	-	-	-	-	-	-	Lipids and lipid-like molecules	Prenol lipids	Terpene glycosides	3.9533	3.2332	3.5779	3.5309	3.8985	3.9692	4.9656	4.4432	3.9387	4.5834	5.5674	4.6835	3.7594	3.5694	3.1411	3.1254	3.7037	3.4981	4.3364	4.3336	4.3637
pos_10311	Ceanothine E	metab_10309	-	HMDB0029342	632.315	pos	M+ACN+Na	C34H40N4O4	3.6113	0.0446327	-	69	-9.76686	23926-98-9	-	-	-	-	-	-	Organic acids and derivatives	Carboxylic acids and derivatives	Amino acids, peptides, and analogues	3.6843	3.3345	3.3002	3.3402	3.314	3.7081	6.0979	5.9324	6.0847	5.8986	6.1739	6.0194	5.9598	6.1887	3.2123	5.8018	6.1298	5.0931	5.6781	5.6661	5.6399
pos_10369	Papaveraldine	metab_10367	-	HMDB0030322	336.124	pos	M+H-H2O	C20H19NO5	3.5357	0.0771381	-	58.5	1.75223	522-57-6	-	-	-	-	-	-	Organoheterocyclic compounds	Isoquinolines and derivatives	Benzylisoquinolines	4.4829	4.3235	4.4355	4.3655	4.3895	4.5063	4.6387	4.6126	4.7469	4.5922	4.6023	4.6671	4.7073	4.8046	4.8205	4.8236	4.7893	4.6434	4.6361	4.6496	4.5848
pos_10371	L,L-Cyclo(leucylprolyl)	metab_10369	-	HMDB0034276	211.144	pos	M+H	C11H18N2O2	3.5357	0.00857576	64.7	-	1.74794	2873-36-1	-	-	-	-	-	-	Organic acids and derivatives	Carboxylic acids and derivatives	Amino acids, peptides, and analogues	6.0092	5.9494	5.9886	5.9676	5.9763	6.098	6.1685	6.1207	6.2366	6.0958	6.1247	6.1773	6.2519	6.3039	6.314	6.3288	6.2934	6.2158	6.1455	6.1517	6.1449
pos_10420	Hydratopyrrhoxanthinol	metab_10418	-	HMDB0036842	553.336	pos	M+H-2H2O	C37H48O6	3.4676	0.0329319	-	71	7.67894	120416-68-4	-	-	-	-	-	-	Lipids and lipid-like molecules	Prenol lipids	Terpene lactones	3.2981	3.2607	2.9152	2.2638	2.5149	2.6486	5.986	5.9549	5.8991	5.8761	5.6716	5.9272	5.387	5.4174	4.4961	5.896	5.5538	5.5336	5.4864	5.4631	5.4607
pos_10422	N-di-Demethyl roxithromycin	metab_10420	-	HMDB0060612	415.256	pos	M+H+Na	C40H74N2O14	3.4676	0.0390794	-	88.5	2.04415	-	-	-	-	-	-	-	Organic oxygen compounds	Organooxygen compounds	Carbohydrates and carbohydrate conjugates	4.5103	4.696	4.5611	4.5196	4.6776	5.048	3.0247	3.0352	3.4717	3.6587	3.009	3.7671	4.39	3.8129	4.4514	3.6511	3.3472	4.7436	4.3593	4.3794	4.3932
pos_10460	Chondrillasterol 3-[glucosyl-(1->2)-glucosyl-(1->2)-glucoside]	metab_10458	-	HMDB0033887	450.27	pos	M+2H	C47H78O16	3.4222	0.11461	-	61.3	-3.6694	-	-	-	-	-	-	-	Lipids and lipid-like molecules	Steroids and steroid derivatives	Stigmastanes and derivatives	4.9593	4.8173	4.4563	5.2795	4.6524	5.184	3.5758	2.9775	2.9834	4.1405	4.7074	4.2763	4.7769	4.0237	5.0275	2.9818	3.9589	4.0933	4.7148	4.6751	4.6146
pos_10463	S-Phenylmercapturic acid	metab_10461	-	HMDB0042011	281.096	pos	M+ACN+H	C11H13NO3S	3.4222	0.0316886	-	52.8	2.61039	4775-80-8	-	-	-	-	-	-	Organic acids and derivatives	Carboxylic acids and derivatives	Amino acids, peptides, and analogues	4.3245	4.0862	4.454	4.3296	4.7548	4.5339	2.7791	2.7895	2.7954	2.7956	2.7634	2.8371	2.8033	2.7957	2.7465	2.7938	2.7965	2.7735	4.1338	4.1331	4.1571
pos_10474	Niazimicin A	metab_10472	-	HMDB0031944	322.108	pos	M+H-2H2O	C16H23NO6S	3.4071	0.00531648	-	57.6	-7.50652	147821-49-6	-	-	-	-	-	-	Organic oxygen compounds	Organooxygen compounds	Carbohydrates and carbohydrate conjugates	3.9852	4.1632	4.1994	4.2241	4.4484	4.1592	3.7902	2.718	2.7239	4.5908	4.0212	4.4848	4.3302	4.8837	5.0268	4.2802	4.4681	4.4464	4.3998	4.397	4.3952
pos_10485	Mytilus Small cardioactive peptide	metab_10483	-	HMDB0040914	591.829	pos	M+H+Na	C56H85N15O12	3.392	0.0160909	-	57.8	9.4372	150213-97-1	-	-	-	-	-	-	Organic Polymers	Polypeptides	Not Available	5.6952	5.7235	5.373	5.4758	5.4397	5.6826	3.1457	3.1562	3.1621	3.502	3.8943	3.4362	3.3236	3.7845	3.113	3.1612	3.2265	3.7243	5.1704	5.1822	5.183
pos_10563	Neryl rhamnosyl-glucoside	metab_10561	-	HMDB0029349	504.276	pos	M+ACN+H	C22H38O10	3.3012	0.143814	-	53.7	-9.01188	84534-31-6	-	-	-	-	-	-	Lipids and lipid-like molecules	Prenol lipids	Terpene glycosides	3.6162	3.7457	3.4748	3.3394	3.9591	4.2141	4.6997	4.6567	4.8372	4.7085	4.5629	4.83	4.5226	4.7644	3.561	4.6587	4.7297	4.7041	4.2595	4.3549	4.3834
pos_10570	2,5-Dibutyl-4-methyloxazole	metab_10568	-	HMDB0037898	178.159	pos	M+H-H2O	C12H21NO	3.3012	0.00341388	-	55.5	1.2038	88300-08-7	-	-	-	-	-	-	Organoheterocyclic compounds	Azoles	Oxazoles	4.8196	4.8071	4.76	4.7622	4.7866	4.7711	4.9765	5.0298	5.0059	4.9788	4.9715	5.0086	5.0114	4.9705	4.9591	5.0027	4.9864	4.9879	4.9111	4.9102	4.9082
pos_10588	PI(14:1(9Z)/14:1(9Z))	metab_10586	-	LMGP06010891	751.437	pos	M+H	C37H67O13P	3.2785	0.0456551	59.3	-	-3.24224	-	-	-	-	-	-	-	-	-	-	2.6976	2.9814	3.0838	2.3045	3.1854	2.7664	6.2372	6.3927	6.4732	6.1931	5.7681	6.3317	6.3664	6.6721	4.823	6.313	6.6036	5.6803	6.0951	6.0751	6.0554
pos_10596	4-Pyridoxic acid	metab_10594	C00847	HMDB0000017	148.039	pos	M+H-2H2O	C8H9NO4	3.2785	0.0188808	62.1	-	0.649036	82-82-6	-	-	map01100;map00750;map01120	Metabolic pathways;Vitamin B6 metabolism;Microbial metabolism in diverse environments	Metabolism;Metabolism;Metabolism	Global and overview maps;Metabolism of cofactors and vitamins;Global and overview maps	Organoheterocyclic compounds	Pyridines and derivatives	Pyridinecarboxylic acids and derivatives	3.4262	3.3736	3.3516	3.3197	3.4077	3.2982	4.2828	4.4133	4.5262	4.0213	4.2809	4.3056	4.4679	4.5349	4.2248	4.5178	4.5027	4.2926	3.6981	3.7088	3.7143
pos_10622	DIPHENYLUREA	metab_10620	-	-	213.103	pos	M+H	C13H12N2O	3.2471	0.0684441	58	-	1.80852	-	-	-	-	-	-	-	-	-	-	4.2236	4.2397	4.3198	4.3211	4.3911	4.3678	4.1816	4.2509	4.3663	4.1097	4.0784	4.3037	4.3499	4.3293	4.5173	4.7014	4.4836	3.9434	4.3517	4.2922	4.3261
pos_10654	Angiotensin IV	metab_10652	C15849	HMDB0001038	410.193	pos	M+2Na	C40H54N8O8	3.2168	0.0369083	-	52.1	1.44563	12676-15-2	Hormones and transmitters	Peptide hormones	-	-	-	-	Nucleosides, nucleotides, and analogues	Purine nucleotides	Purine deoxyribonucleotides	4.8045	4.8958	4.9766	4.9088	5.131	5.0637	3.3857	3.3309	3.7244	3.4712	1.8056	3.2122	4.1366	3.6939	3.8206	2.6566	3.3646	3.932	4.629	4.6191	4.5974
pos_10694	Miraxanthin-III	metab_10692	C08556	-	331.13	pos	M+H	C17H18N2O5	3.1791	0.0177578	62.8	-	2.23055	-	-	-	-	-	-	-	-	-	-	5.8046	5.7346	5.5241	6.1273	5.0357	4.8364	4.7148	4.7253	4.7312	4.7314	4.6991	4.7729	4.739	4.7315	4.6821	4.7296	4.7322	4.7092	4.7934	4.8066	4.7932
pos_10743	3-Hydroxylidocaine	metab_10741	C16560	HMDB0060655	233.165	pos	M+H-H2O	C14H22N2O2	3.1337	0.0444956	-	56.4	1.62798	-	-	-	-	-	-	-	Organic acids and derivatives	Carboxylic acids and derivatives	Amino acids, peptides, and analogues	4.5415	4.6255	4.5986	4.7647	4.6579	4.5997	2.5153	2.5258	2.5317	2.5319	3.0597	2.5732	3.2607	2.6115	3.997	2.8664	2.5327	3.8638	4.2505	4.2667	4.2281
pos_10762	4-Aminophenylalanine	metab_10760	C12033	-	181.097	pos	M+H	C9H12N2O2	3.1185	0.0319463	56.5	-	1.43668	-	-	-	-	-	-	-	-	-	-	4.782	4.6275	4.5295	4.7627	4.6976	4.8044	4.0235	4.0427	4.105	3.9601	4.0158	3.9845	4.0975	4.0647	4.0283	4.1053	4.1146	4.047	4.3013	4.2842	4.2739
pos_10804	Phthalic anhydride	metab_10802	-	-	149.024	pos	M+H	C8H4O3	3.072	0.0864768	57.5	-	1.36084	-	-	-	-	-	-	-	-	-	-	4.3687	4.0453	4.0595	3.9038	4.1659	3.9297	4.2155	4.4904	4.1506	4.477	4.1079	4.2221	4.1663	4.2377	4.31	4.55	4.307	4.2391	4.2669	4.2181	4.1942
pos_10823	Prenyl-L-cysteine	metab_10821	C06751	-	190.09	pos	M+H	C8H15NO2S	3.0568	0.0378829	66.7	-	1.42009	-	-	-	-	-	-	-	-	-	-	3.9834	4.6269	4.5546	3.8087	4.461	4.8592	2.8404	3.4979	3.8339	2.2504	2.7033	1.9201	2.994	2.6954	2.5554	2.5561	2.2119	2.794	4.2288	4.2339	4.2029
pos_10837	L-phenylalanyl-L-proline	metab_10835	-	-	263.14	pos	M+H	C14H18N2O3	3.0417	0.018456	95.3	-	2.7707	-	-	-	-	-	-	-	-	-	-	6.9414	6.9916	6.9903	7.0927	7.0137	7.0223	6.2022	6.1043	6.5008	6.5236	5.9847	6.4674	6.9821	6.661	7.3104	6.4569	6.493	7.2865	6.8977	6.8877	6.8819
pos_10876	Hexanoylcarnitine	metab_10874	-	HMDB0000705;LMFA07070070	301.213	pos	M+ACN+H	C13H25NO4	3.004	0.0046231	-	55.2	2.35689	6418-78-6	-	-	-	-	-	-	Lipids and lipid-like molecules	Fatty Acyls	Fatty acid esters	4.374	4.6523	4.4091	4.871	4.5016	4.9396	1.4604	1.4705	1.4762	1.4764	1.4452	1.5165	1.8172	3.1094	1.4289	2.6832	1.4772	2.777	4.0805	4.0772	4.0808
pos_10929	3,3'-Thiobispropanoic acid	metab_10927	-	HMDB0031162	220.064	pos	M+ACN+H	C6H10O4S	2.9662	0.0877126	-	61.5	2.33844	111-17-1	-	-	-	-	-	-	Organic acids and derivatives	Carboxylic acids and derivatives	Dicarboxylic acids and derivatives	3.7572	2.7397	3.8067	4.145	4.2043	3.2482	3.7397	4.7466	3.9346	3.1218	2.5224	4.0159	2.9167	3.4561	2.5055	3.1384	3.8894	3.2527	3.9402	3.9899	4.0163
pos_10930	3-Indoleacetic Acid	metab_10928	C00954	-	176.071	pos	M+H	C10H9NO2	2.9662	0.0771592	69.7	-	1.37268	-	-	-	map01100;map00380	Metabolic pathways;Tryptophan metabolism	Metabolism;Metabolism	Global and overview maps;Amino acid metabolism	-	-	-	4.273	4.1606	4.0579	4.0736	4.0445	4.1283	4.7426	4.3965	4.5041	4.464	4.9507	4.6549	5.0427	4.8577	4.8802	4.8631	4.7479	4.6748	4.1892	4.1244	4.1451
pos_10941	Citreoviridin C	metab_10939	-	HMDB0030523	435.236	pos	M+CH3OH+H	C23H30O6	2.951	0.131476	-	76.8	-4.47876	74145-78-1	-	-	-	-	-	-	Organoheterocyclic compounds	Pyrans	Pyranones and derivatives	3.8448	3.6933	3.5839	3.5236	3.7611	3.6641	4.8011	4.5276	4.0525	4.2717	4.9003	4.387	4.5764	4.0957	5.1273	3.7744	4.2964	5.0454	4.3508	4.3856	4.2712
pos_10944	Entacapone	metab_10942	C07943	HMDB0012226	270.09	pos	M+H-2H2O	C14H15N3O5	2.951	0.0208548	-	61.2	7.82375	130929-57-6	-	-	-	-	-	-	Phenylpropanoids and polyketides	Cinnamic acids and derivatives	Hydroxycinnamic acids and derivatives	4.783	5.0271	4.6787	5.0333	4.7271	5.2922	2.9531	3.1871	3.425	3.8667	3.5903	3.6326	4.3956	4.1656	2.9204	4.4425	4.0632	3.6364	4.9245	4.935	4.9425
pos_10974	Leucyl-Glutamate	metab_10972	-	HMDB0028928	261.145	pos	M+H	C11H20N2O5	2.9283	0.102596	-	54.2	2.12673	-	-	-	-	-	-	-	Organic acids and derivatives	Carboxylic acids and derivatives	Amino acids, peptides, and analogues	4.598	4.5411	4.659	4.6876	4.8087	4.7742	3.923	3.4502	3.8068	3.1735	3.6938	3.2529	3.0735	3.2719	3.9996	3.0548	2.9233	3.0435	4.3248	4.3251	4.2452
pos_10987	Gamma-Aminobutyryl-lysine	metab_10985	-	HMDB0001959	273.193	pos	M+ACN+H	C10H21N3O3	2.9131	0.018173	-	50.8	2.13605	22468-02-6	-	-	-	-	-	-	Organic acids and derivatives	Peptidomimetics	Hybrid peptides	4.0007	3.5197	3.515	3.5065	2.9311	3.5573	4.5856	4.3793	4.611	4.6485	4.6427	4.6818	4.8827	4.8336	4.6576	4.7695	4.7537	4.883	4.4871	4.4997	4.5017
pos_10994	Hydroxydestruxin B	metab_10992	-	HMDB0040135	654.351	pos	M+2Na-H	C30H51N5O8	2.898	0.164544	-	97.7	9.93489	-	-	-	-	-	-	-	Organic acids and derivatives	Peptidomimetics	Depsipeptides	2.6273	2.6217	3.3084	3.325	2.6012	2.6207	2.5923	2.5099	3.1077	2.7506	3.3595	2.785	4.8906	4.1248	5.6561	3.5793	4.011	4.9956	4.2209	4.3636	4.2883
pos_11002	Cyclocalopin D	metab_11000	-	HMDB0039813	270.088	pos	M+H+Na	C23H32O13	2.898	0.00576934	-	54.6	-8.29704	-	-	-	-	-	-	-	Organic oxygen compounds	Organooxygen compounds	Carbohydrates and carbohydrate conjugates	4.6316	4.8759	4.5621	4.8556	4.4762	5.051	5.0543	4.8844	4.9669	5.0023	5.0674	5.0935	4.6554	4.709	2.9589	4.904	4.7436	3.6676	4.8598	4.8551	4.856
pos_11025	Xi-Linalool 3-[rhamnosyl-(1->6)-glucoside]	metab_11023	-	HMDB0030422	507.213	pos	M+2Na-H	C22H38O10	2.8677	0.0355839	-	71.5	-9.49744	84534-33-8	-	-	-	-	-	-	Lipids and lipid-like molecules	Fatty Acyls	Fatty acyl glycosides	3.3903	3.3237	2.9346	3.183	3.1593	3.8606	5.2514	4.3331	4.6604	4.474	5.3116	4.7105	4.3389	5.0207	3.9562	4.2463	5.1234	4.6472	4.5944	4.6125	4.5818
pos_11027	Azaspiracid 4	metab_11025	-	HMDB0038232	422.743	pos	M+2H	C46H69NO13	2.8677	0.0403763	-	70.1	-5.73281	-	-	-	-	-	-	-	Organoheterocyclic compounds	Azaspirodecane derivatives	Not Available	3.3782	3.6534	3.8868	3.8669	3.378	3.7121	5.3402	5.2355	4.8587	5.2071	5.2133	5.2377	4.0237	4.9205	4.7315	4.8518	5.0123	4.0782	4.718	4.7135	4.6853
pos_11065	Lyciumin D	metab_11063	-	HMDB0040695	450.717	pos	M+2H	C45H57N9O11	2.8368	0.0190405	-	88.9	1.88069	150415-40-0	-	-	-	-	-	-	Organic acids and derivatives	Carboxylic acids and derivatives	Amino acids, peptides, and analogues	3.9205	4.1613	3.8454	4.2176	3.6427	3.9647	4.7274	4.3905	4.6452	5.1205	4.7137	4.9153	5.4274	5.1381	4.8808	3.7232	4.9328	5.6202	5.9906	5.9747	5.9789
pos_11066	Hovenidulcioside B1	metab_11064	-	HMDB0041548	428.238	pos	M+2H	C44H70O16	2.8368	0.0297711	-	87.2	-4.99263	174902-16-0	-	-	-	-	-	-	Lipids and lipid-like molecules	Prenol lipids	Terpene glycosides	5.0935	5.3226	5.1531	5.0017	4.9416	5.2497	3.5046	3.1214	3.5242	3.0711	3.6073	3.6787	3.926	3.6508	4.2911	4.013	3.6494	3.8309	4.908	4.9328	4.9144
pos_11078	Arginyl-Hydroxyproline	metab_11076	-	HMDB0028710	613.284	pos	2M+K	C11H21N5O4	2.8218	0.0974646	-	51.4	4.00178	-	-	-	-	-	-	-	Organic acids and derivatives	Carboxylic acids and derivatives	Amino acids, peptides, and analogues	2.6195	2.1898	2.5881	2.3546	2.1694	2.4629	4.9437	3.3005	3.5707	4.8679	5.5297	4.9623	5.0342	3.8442	5.5722	2.0827	3.9483	5.3286	4.7759	4.7931	4.7108
pos_11117	Valyl-Proline	metab_11115	-	HMDB0029135	470.298	pos	2M+ACN+H	C10H18N2O3	2.7915	0.0488383	-	63.1	2.44111	-	-	-	-	-	-	-	Organic acids and derivatives	Carboxylic acids and derivatives	Amino acids, peptides, and analogues	4.992	4.9833	4.8601	5.0404	4.9895	5.1908	3.376	2.476	3.3893	3.5002	3.757	3.7814	4.0656	3.8713	4.5992	2.7024	3.3924	4.5886	4.7453	4.7086	4.7096
pos_11143	Flavine mononucleotide (FMN)	metab_11141	-	-	457.113	pos	M+H	C17H21N4O9P	2.7688	0.0569231	56.6	-	2.38182	-	-	-	-	-	-	-	-	-	-	4.563	4.6748	4.719	4.8239	4.8715	4.8526	5.0278	5.2339	5.1932	4.9963	4.4746	4.8869	5.0693	4.8969	4.4762	5.0534	5.0939	4.7895	5.0298	5.048	4.9988
pos_11144	Glycyl-Isoleucine	metab_11142	-	HMDB0028844	440.251	pos	2M+ACN+Na	C8H16N2O3	2.7688	0.0492196	-	59.8	9.06857	-	-	-	-	-	-	-	Organic acids and derivatives	Carboxylic acids and derivatives	Amino acids, peptides, and analogues	2.4382	2.4326	2.3984	2.4169	2.7461	2.4316	5.2026	5.1488	5.1757	5.2407	4.9672	5.2303	5.0525	4.8886	4.665	5.1539	4.8375	4.7739	4.7748	4.7457	4.7336
pos_11152	Canesceol	metab_11150	-	HMDB0034084	296.145	pos	M+H+Na	C29H44O11	2.7688	0.0355007	-	64.8	8.52379	82228-15-7	-	-	-	-	-	-	Lipids and lipid-like molecules	Steroids and steroid derivatives	Steroid lactones	4.4316	4.4055	4.1457	4.9144	3.6294	3.3221	5.7602	5.6323	5.5661	5.7374	5.4576	5.7596	4.7918	4.7399	0.5907	5.5451	4.8557	4.4612	5.0819	5.108	5.0813
pos_11173	Phenylbutyrylglutamine	metab_11171	-	HMDB0011687	275.14	pos	M+H-H2O	C15H20N2O4	2.7537	0.143545	-	53.9	1.64879	-	-	-	-	-	-	-	Organic acids and derivatives	Carboxylic acids and derivatives	Amino acids, peptides, and analogues	4.1667	4.4567	4.2011	4.631	4.3784	4.842	2.8	2.8105	3.183	3.0682	3.149	3.155	3.1467	3.2335	3.4191	3.5223	3.2328	3.1038	4.0393	4.1487	4.1559
pos_11196	N-Cinnamoylglycine	metab_11194	-	-	188.071	pos	M+H-H2O	C11H11NO3	2.7386	0.0376946	73.9	-	1.27194	-	-	-	-	-	-	-	-	-	-	4.9823	5.0233	5.0353	5.0452	5.0832	5.1069	4.3084	4.1924	4.3662	4.466	4.3459	4.3884	4.6158	4.3992	4.6778	4.3089	4.3729	4.7916	4.8189	4.8216	4.7917
pos_11213	20-Carboxy-leukotriene B4	metab_11211	C05950	LMFA03020016;HMDB0006059	331.187	pos	M+H-2H2O	C20H30O6	2.7235	0.0300438	-	62.4	-9.54691	80434-82-8	-	-	map00590	Arachidonic acid metabolism	Metabolism	Lipid metabolism	Lipids and lipid-like molecules	Fatty Acyls	Fatty acids and conjugates	4.407	4.6978	4.4723	4.9091	4.6257	4.9785	1.7184	1.7286	1.7344	1.7346	1.7029	1.7754	1.7421	1.7347	1.6863	1.7328	1.7355	1.7129	4.1	4.0821	4.0748
pos_11219	Myricanol 5-laminaribioside	metab_11217	-	HMDB0036528	724.317	pos	M+ACN+H	C33H46O15	2.716	0.214621	-	73.2	-0.898006	137578-55-3	-	-	-	-	-	-	Lipids and lipid-like molecules	Prenol lipids	Triterpenoids	3.1233	3.1176	3.0834	3.1019	3.0971	3.1167	4.5996	4.2393	3.5553	4.5654	5.4129	4.9447	3.0193	3.0118	2.9625	3.0099	3.0126	2.9895	4.0394	4.2181	4.0998
pos_11239	Tyramine glucuronide	metab_11237	C03033	HMDB0010328	278.103	pos	M+H-2H2O	C14H19NO7	2.7084	0.0170124	-	73.3	1.84556	27972-85-6	-	-	map01100;map00040	Metabolic pathways;Pentose and glucuronate interconversions	Metabolism;Metabolism	Global and overview maps;Carbohydrate metabolism	Organic oxygen compounds	Organooxygen compounds	Carbohydrates and carbohydrate conjugates	5.1361	5.2751	5.3451	5.0501	5.324	5.2848	3.1363	3.5667	4.2675	3.352	1.4743	3.2543	2.698	3.95	1.4579	4.0197	4.0158	3.3841	4.8477	4.8595	4.846
pos_11417	L-beta-aspartyl-L-phenylalanine	metab_11415	-	HMDB0011167	281.114	pos	M+H	C13H16N2O5	2.5777	0.0160105	62	-	1.55504	-	-	-	-	-	-	-	Organic acids and derivatives	Peptidomimetics	Hybrid peptides	4.27	4.2494	4.3057	4.2158	4.2503	4.3999	4.3551	4.8831	5.0625	4.3434	4.2079	4.6387	4.172	4.6872	4.2961	5.1984	4.8788	4.0286	4.582	4.5694	4.5809
pos_11423	Capsianoside V	metab_11421	-	HMDB0030737	547.31	pos	M+CH3OH+H	C26H42O10	2.5702	0.0532814	-	64.1	-2.97199	121924-06-9	-	-	-	-	-	-	Lipids and lipid-like molecules	Prenol lipids	Terpene glycosides	3.8694	3.7392	3.3945	3.6106	3.9294	4.0898	3.6359	3.2926	3.2985	4.0594	4.205	3.9515	4.6675	4.313	5.5195	3.2968	4.0296	5.332	4.4686	4.5096	4.4719
pos_11508	Tetrangulol	metab_11506	C12397	-	305.081	pos	M+H	C19H12O4	2.5174	0.0223152	62.4	-	-0.0216849	-	-	-	map01130;map01057	Biosynthesis of antibiotics;Biosynthesis of type II polyketide products	Metabolism;Metabolism	Global and overview maps;Metabolism of terpenoids and polyketides	-	-	-	4.6231	4.8007	4.2978	4.5948	4.5856	4.9648	2.6004	2.6109	3.2173	2.617	2.5847	2.6584	2.6246	2.6586	2.5678	3.0107	2.6979	2.5948	3.9222	3.9281	3.9411
pos_11514	Prostaglandin E2 p-benzamidophenyl ester	metab_11512	-	-	530.295	pos	M+H-H2O	C33H41NO6	2.5087	0.0491716	57.6	-	9.40286	-	-	-	-	-	-	-	-	-	-	5.0248	5.0749	5.0301	5.2747	5.1193	5.2744	3.0463	3.0567	3.1038	3.0629	3.335	3.388	4.1832	3.1409	4.877	3.6376	3.3694	4.3185	4.7738	4.7585	4.7313
pos_11542	Domoic acid	metab_11540	C13732	HMDB0033939	294.134	pos	M+H-H2O	C15H21NO6	2.4936	0.0457258	-	52.8	2.28792	14277-97-5	-	-	-	-	-	-	Organic acids and derivatives	Carboxylic acids and derivatives	Amino acids, peptides, and analogues	4.9465	4.9685	4.7561	4.81	4.8602	5.1419	3.1875	3.6382	4.0681	3.4021	2.9773	3.051	4.3449	4.1964	3.5453	4.2987	4.0599	3.7583	4.4155	4.4097	4.3782
pos_11607	(S)-a-Amino-2,5-dihydro-5-oxo-4-isoxazolepropanoic acid N2-glucoside	metab_11605	-	HMDB0029404	348.114	pos	2M+3H2O+2H	C12H18N2O9	2.4482	0.00396099	-	74.6	3.76621	29790-46-3	-	-	-	-	-	-	Organic oxygen compounds	Organooxygen compounds	Carbohydrates and carbohydrate conjugates	3.6117	3.6061	3.5718	3.5903	3.5856	3.6051	5.4273	5.1498	5.2364	5.4318	5.4421	5.4902	5.2013	5.4532	3.4509	5.3306	5.4373	5.0994	4.9983	4.9964	4.9998
pos_11803	Phenylacetylglycine	metab_11801	C05598	HMDB0000821	235.108	pos	M+ACN+H	C10H11NO3	2.3205	0.101964	59.4	-	-0.320276	500-98-1	-	-	map00360	Phenylalanine metabolism	Metabolism	Amino acid metabolism	Organic acids and derivatives	Carboxylic acids and derivatives	Amino acids, peptides, and analogues	4.975	5.1079	5.203	5.2356	5.2916	5.1379	3.0394	3.0499	3.0558	3.056	3.0237	3.0974	3.0636	3.0561	4.1435	3.0542	3.0568	3.399	4.7813	4.6948	4.7624
pos_11830	Indole	metab_11828	C00463;C19907	HMDB0000738	118.065	pos	M+H	C8H7N	2.306	0.0295542	87.9	-	2.83941	120-72-9	-	-	map01100;map00400;map01110;map00380	Metabolic pathways;Phenylalanine, tyrosine and tryptophan biosynthesis;Biosynthesis of secondary metabolites;Tryptophan metabolism	Metabolism;Metabolism;Metabolism;Metabolism	Global and overview maps;Amino acid metabolism;Global and overview maps;Amino acid metabolism	Organoheterocyclic compounds	Indoles and derivatives	Indoles	6.7356	6.7075	6.7237	6.6462	6.7165	6.723	6.7914	6.8392	6.8176	6.808	6.8033	6.8261	6.7991	6.7931	6.7625	6.814	6.8003	6.8042	6.7677	6.7685	6.7901
pos_11894	Serotonin	metab_11892	C00780	HMDB0000259	159.092	pos	M+H-H2O	C10H12N2O	2.2545	0.0223525	69.8	-	0.954826	50-67-9	Peptides;Hormones and transmitters	Amines;Neurotransmitters	map01100;map00380	Metabolic pathways;Tryptophan metabolism	Metabolism;Metabolism	Global and overview maps;Amino acid metabolism	Organoheterocyclic compounds	Indoles and derivatives	Tryptamines and derivatives	6.1361	6.1361	6.1847	6.1036	6.197	6.2178	5.6767	5.4458	5.7036	5.6789	5.6393	5.6117	5.657	5.7068	5.7715	5.6625	5.7765	5.7276	5.9986	5.9793	5.9908
pos_11895	4-formyl Indole	metab_11893	-	-	146.06	pos	M+H	C9H7NO	2.2545	0.00387701	99.3	-	0.746774	-	-	-	-	-	-	-	-	-	-	6.4981	6.5064	6.5469	6.4742	6.5647	6.5874	6.032	5.8112	6.0738	6.0397	6.0033	5.9766	6.0292	6.0805	6.1436	6.0382	6.1484	6.1052	6.356	6.3527	6.3547
pos_11916	Everolimus	metab_11914	-	HMDB0015529	501.778	pos	M+2Na	C53H83NO14	2.2396	0.234792	-	51.7	-4.06727	159351-69-6	-	-	-	-	-	-	Phenylpropanoids and polyketides	Macrolide lactams	Not Available	1.7558	2.2066	2.5924	2.3317	3.1969	3.2079	5.3689	4.91	4.7027	5.2017	5.6501	5.0382	4.8782	5.0611	3.9495	4.6337	5.259	5.1113	4.6852	4.621	4.4755
pos_11921	Miraxanthin-V	metab_11919	C08557	-	347.124	pos	M+H	C17H18N2O6	2.2396	0.121354	58.9	-	1.3751	-	-	-	map01110	Biosynthesis of secondary metabolites	Metabolism	Global and overview maps	-	-	-	5.2249	5.1364	4.9305	5.5546	4.3249	3.8604	2.8987	2.9092	2.9151	2.9153	2.883	2.9567	3.3611	3.2778	2.9445	3.6746	2.9161	2.9569	3.8797	3.9859	3.9432
pos_11928	PG(22:6(4Z,7Z,10Z,13Z,16Z,19Z)/22:6(4Z,7Z,10Z,13Z,16Z,19Z))	metab_11926	-	LMGP04010977;HMDB0116605	445.254	pos	M+H+Na	C50H75O10P	2.2321	0.133227	-	50.1	1.92891	-	-	-	-	-	-	-	Lipids and lipid-like molecules	Glycerophospholipids	Glycerophosphoglycerols	4.7123	4.725	4.4428	4.792	4.7316	4.7822	4.5647	4.8022	4.8029	4.1512	4.5456	4.5418	3.9867	4.5282	5.2584	4.9378	4.5715	5.1427	4.7691	4.6849	4.6623
pos_11940	Diphthamide	metab_11938	C02872	HMDB0060473	343.162	pos	M+2Na-H	C13H24N5O3+	2.2246	0.0231062	-	70.3	9.78089	-	-	-	-	-	-	-	Organic acids and derivatives	Carboxylic acids and derivatives	Amino acids, peptides, and analogues	4.1889	4.1908	4.0357	4.1751	4.0519	4.175	4.0341	4.2998	4.4887	3.8068	3.8398	4.0909	4.3885	4.6236	4.1169	5.2043	4.7019	3.9724	4.3576	4.3464	4.3664
pos_11958	2,3-Dihydro-5-methyl-1H-pyrrolizine-7-carboxaldehyde	metab_11956	-	HMDB0040029	191.118	pos	M+ACN+H	C9H11NO	2.217	0.0411747	-	71.8	0.427074	97073-07-9	-	-	-	-	-	-	Organoheterocyclic compounds	Pyrrolizines	Not Available	4.76	4.8412	4.8826	4.9909	4.9162	4.7906	2.9541	2.9294	2.6894	3.1505	2.7029	3.0564	3.4665	2.8667	3.6054	2.712	2.4158	3.658	4.5109	4.4969	4.4753
pos_11996	Cyclo-prolylglycine	metab_11994	-	-	187.108	pos	M+CH3OH+H	C7H10N2O2	2.1943	0.0695386	50.8	-	1.5917	-	-	-	-	-	-	-	-	-	-	4.8554	4.9138	4.9159	4.9206	4.9341	4.9903	4.313	4.3492	4.4389	4.25	4.27	4.2975	4.353	4.1658	4.4643	4.2603	4.1161	4.3882	4.6973	4.6504	4.6423
pos_12095	Frangulanine	metab_12093	C10003	HMDB0030199	251.174	pos	M+2H	C28H44N4O4	2.134	0.108054	-	73.4	-6.60897	25350-22-5	-	-	-	-	-	-	Organic acids and derivatives	Carboxylic acids and derivatives	Amino acids, peptides, and analogues	4.671	4.7861	4.8647	4.7157	4.8792	4.7832	0.1678	0.4061	0.1731	3.0054	0.1628	0.3354	3.3254	3.0636	3.7913	0.6113	0.7424	3.3506	4.3812	4.4327	4.4755
pos_12122	Isoleucyl-Isoleucine	metab_12120	-	HMDB0028910	227.176	pos	M+H-H2O	C12H24N2O3	2.1189	0.144139	-	86.2	2.03891	-	-	-	-	-	-	-	Organic acids and derivatives	Carboxylic acids and derivatives	Amino acids, peptides, and analogues	4.3852	4.4216	4.2975	4.4755	4.358	4.4473	3.8744	3.7955	3.7623	3.7796	3.8003	3.7202	4.2234	3.9236	4.9065	3.7117	3.8419	4.59	4.3503	4.2755	4.2277
pos_12167	Tryptophyl-Histidine	metab_12165	-	HMDB0029085	324.146	pos	M+H-H2O	C17H19N5O3	2.0964	0.0589433	-	55.9	1.70579	-	-	-	-	-	-	-	Organic acids and derivatives	Carboxylic acids and derivatives	Amino acids, peptides, and analogues	4.4003	4.4274	4.5108	4.443	4.5715	4.6082	4.6537	4.5311	4.6786	4.5923	4.5715	4.7023	4.7897	4.7813	4.8547	4.8619	4.7799	4.6695	4.6739	4.6718	4.6277
pos_12184	Glucosyl passiflorate	metab_12182	-	HMDB0038141	360.202	pos	M+H+Na	C37H60O12	2.0806	0.164026	-	56.9	-2.04953	1392-82-1	-	-	-	-	-	-	Lipids and lipid-like molecules	Prenol lipids	Terpene glycosides	5.1074	5.1857	5.1099	5.0046	5.1039	5.2283	2.8804	2.6316	2.8818	3.2191	2.5871	3.0666	4.1057	3.5514	3.9237	3.3113	3.173	4.4242	4.7837	4.6983	4.6443
pos_12195	Beta-Solanine	metab_12193	-	HMDB0033696	372.717	pos	M+H+Na	C39H63NO11	2.0731	0.0330655	-	53.3	-3.74607	61877-94-9	-	-	-	-	-	-	Lipids and lipid-like molecules	Steroids and steroid derivatives	Steroidal glycosides	5.233	5.288	5.5094	5.2972	5.777	5.4372	3.2353	3.322	3.5066	3.9961	3.4206	3.9141	3.9093	3.8744	4.8022	3.7648	3.8014	4.629	5.1224	5.113	5.1411
pos_12206	2-Aminoacetophenone	metab_12204	-	HMDB0032628	177.102	pos	M+ACN+H	C8H9NO	2.0731	0.0587555	52.8	-	1.44554	613-89-8	-	-	-	-	-	-	Organic oxygen compounds	Organooxygen compounds	Carbonyl compounds	3.9275	3.82	3.9688	3.6948	4.2579	4.4367	4.236	3.9957	3.941	4.3235	4.4682	4.2141	4.3675	4.481	3.2063	4.0952	4.4547	4.3061	4.2109	4.1949	4.1605
pos_12218	Indole-3-methyl acetate	metab_12216	-	HMDB0029738	190.086	pos	M+H	C11H11NO2	2.0655	0.0888082	71.7	-	1.20241	1912-33-0	-	-	-	-	-	-	Organoheterocyclic compounds	Indoles and derivatives	Indolyl carboxylic acids and derivatives	3.9671	3.9118	3.742	3.7169	3.7901	3.8505	4.4531	3.9837	4.186	4.1599	4.6176	4.303	4.6249	4.4887	4.7812	4.4498	4.3948	4.3182	3.9194	3.9128	3.8477
pos_12236	Hexaglutamyl folate	metab_12234	-	HMDB0006563	566.163	pos	M+2Na	C44H54N12O21	2.0504	0.084116	-	74.3	-4.38292	35409-55-3	-	-	-	-	-	-	Organic acids and derivatives	Carboxylic acids and derivatives	Amino acids, peptides, and analogues	4.3103	4.3047	4.2704	4.2889	4.2841	4.3037	5.1659	5.5883	5.7309	4.8757	4.1835	5.2461	4.4023	4.8168	4.1494	4.7845	4.976	4.1764	4.401	4.4212	4.3491
pos_12350	Opiorphin	metab_12348	-	HMDB0059792	347.193	pos	M+2H	C29H48N12O8	1.9894	0.0469041	-	55.8	0.0347261	-	-	-	-	-	-	-	Organic acids and derivatives	Carboxylic acids and derivatives	Amino acids, peptides, and analogues	5.0747	5.1266	5.0589	5.1153	5.0519	5.1782	4.4153	4.528	4.3691	4.6141	4.264	4.5057	4.7018	4.7523	4.3949	4.289	4.479	4.4585	4.8241	4.8649	4.8468
pos_12488	PGP(18:0/18:1(11Z))	metab_12486	-	HMDB0013505	451.254	pos	M+2Na	C42H82O13P2	1.9292	0.134715	-	75.4	7.32075	-	-	-	-	-	-	-	Lipids and lipid-like molecules	Glycerophospholipids	Glycerophosphoglycerophosphates	3.9151	3.5265	3.137	3.7254	3.016	3.8641	5.0318	4.7514	4.3553	5.2544	5.1805	5.2343	4.645	4.6918	4.3586	4.471	4.8433	4.9425	4.4641	4.3984	4.5163
pos_12513	Prolyl-Glutamate	metab_12511	-	HMDB0029016	227.103	pos	M+H-H2O	C10H16N2O5	1.9205	0.0561576	-	68	0.77081	-	-	-	-	-	-	-	Organic acids and derivatives	Carboxylic acids and derivatives	Amino acids, peptides, and analogues	3.8247	3.7828	3.852	3.7646	3.8497	3.8775	4.5867	4.6377	4.6454	4.3334	4.3975	4.2425	4.3403	4.5097	3.9533	4.7385	4.6248	4.1205	4.2922	4.2452	4.259
pos_12545	Corchoroside B	metab_12543	-	HMDB0030343	260.15	pos	M+2H	C29H42O8	1.9054	0.110394	-	58.7	-4.87442	35536-76-6	-	-	-	-	-	-	Lipids and lipid-like molecules	Steroids and steroid derivatives	Steroidal glycosides	4.8694	4.8444	4.6653	4.7938	4.8561	5.0899	2.455	2.4654	2.4713	3.0377	3.1994	2.5128	3.3499	2.9733	3.4157	2.4697	2.4723	3.4676	4.3711	4.2904	4.2903
pos_12577	Aminoacetone	metab_12575	C01888	HMDB0002134	74.0608	pos	M+H	C3H7NO	1.8903	0.0974463	90.2	-	9.95518	298-08-8	-	-	map00260	Glycine, serine and threonine metabolism	Metabolism	Amino acid metabolism	Organic oxygen compounds	Organooxygen compounds	Carbonyl compounds	4.9927	5.0212	5.022	4.9887	5.056	5.0373	4.7574	4.8215	4.7665	4.7201	4.6951	4.7346	4.7698	4.7039	4.8044	4.7081	4.7034	4.7341	4.9353	4.882	4.8529
pos_12593	(R)-Mandelamide	metab_12591	C07301	-	152.071	pos	M+H	C8H9NO2	1.8828	0.0646407	54.5	-	1.14143	-	-	-	map00627;map01120	Aminobenzoate degradation;Microbial metabolism in diverse environments	Metabolism;Metabolism	Xenobiotics biodegradation and metabolism;Global and overview maps	-	-	-	4.9297	4.9328	4.8213	4.9311	5.2139	4.9823	4.0874	4.1286	4.136	4.0379	4.0319	4.0694	4.0597	4.0867	3.9916	4.1213	4.1194	3.9983	4.7667	4.7119	4.7308
pos_12637	D-Biotin	metab_12635	C00120	-	245.096	pos	M+H	C10H16N2O3S	1.8451	0.141712	66.4	-	2.67661	-	Vitamins and Cofactors	Cofactors	map01100;map00780;map02010	Metabolic pathways;Biotin metabolism;ABC transporters	Metabolism;Metabolism;Environmental Information Processing	Global and overview maps;Metabolism of cofactors and vitamins;Membrane transport	-	-	-	4.2732	4.5358	4.5408	3.9494	4.3692	4.8671	3.3839	2.6529	3.3208	3.263	2.6267	3.314	3.779	3.628	3.9066	3.4728	3.1226	4.1257	4.4246	4.3062	4.3448
pos_12651	N(2)-phenylacetyl-L-glutaminate	metab_12649	-	HMDB0062645	592.241	pos	2M+ACN+Na	C13H16N2O4	1.8289	0.0637072	-	59.1	6.38535	-	-	-	-	-	-	-	Organic acids and derivatives	Carboxylic acids and derivatives	Amino acids, peptides, and analogues	5.2523	5.1865	4.96	5.0536	5.0864	5.4195	3.0828	3.7073	3.135	3.071	3.6647	3.4531	3.0787	3.0711	3.0218	3.786	3.4201	3.0488	4.7792	4.774	4.728
pos_12660	Capryloylglycine	metab_12658	-	HMDB0000832	202.144	pos	M+H	C10H19NO3	1.8289	0.0392223	51.7	-	1.24756	14246-53-8	-	-	-	-	-	-	Organic acids and derivatives	Carboxylic acids and derivatives	Amino acids, peptides, and analogues	4.6265	4.6119	4.4105	4.8995	4.7534	5.1319	2.385	2.3955	2.5216	2.4015	2.3694	2.4429	4.2018	4.4864	2.4511	4.4433	4.3311	2.3794	4.4266	4.3964	4.3986
pos_12661	Validamycin A	metab_12659	C12112	HMDB0036592	515.247	pos	M+NH4	C20H35NO13	1.8214	0.0551947	-	61.8	5.4192	37248-47-8	-	-	map01130;map00525	Biosynthesis of antibiotics;Acarbose and validamycin biosynthesis	Metabolism;Metabolism	Global and overview maps;Biosynthesis of other secondary metabolites	Organic oxygen compounds	Organooxygen compounds	Carbohydrates and carbohydrate conjugates	4.2986	4.3077	4.0799	4.6107	4.1612	4.298	5.3245	5.0859	5.0068	5.514	5.3449	5.3688	5.6332	5.4177	4.7243	4.7767	5.3967	5.9774	5.1864	5.1416	5.1507
pos_12683	Ethyl beta-D-glucopyranoside	metab_12681	-	HMDB0029968	458.225	pos	2M+ACN+H	C8H16O6	1.8063	0.0843338	-	64	5.24855	3198-49-0	-	-	-	-	-	-	Organic oxygen compounds	Organooxygen compounds	Carbohydrates and carbohydrate conjugates	4.7316	4.727	4.9614	5.3085	5.0088	5.0932	3.6182	3.0717	2.8716	3.3164	2.9433	2.9132	3.3183	3.2711	4.6255	3.9007	3.3201	3.9209	4.6058	4.6779	4.6584
pos_12694	Amaranthussaponin IV	metab_12692	-	HMDB0041344	489.226	pos	M+H+Na	C47H70O20	1.7988	0.0430987	-	78.4	9.7919	139742-12-4	-	-	-	-	-	-	Organoheterocyclic compounds	Azoles	Triazoles	4.2626	4.4932	4.6597	4.489	4.3508	4.2289	6.0391	5.9507	6.0984	6.0431	6.1197	6.1011	5.6816	6.1935	4.4876	5.9459	6.1493	4.5386	5.4817	5.4808	5.5133
pos_12708	Isoleucyl-Asparagine	metab_12706	-	HMDB0028902	228.135	pos	M+H-H2O	C10H19N3O4	1.7913	0.0330238	-	68.3	1.16128	-	-	-	-	-	-	-	Organic acids and derivatives	Carboxylic acids and derivatives	Amino acids, peptides, and analogues	4.9948	5.0803	5.0474	5.0866	5.1306	5.1237	2.8914	3.4855	3.8157	3.285	3.2237	3.2811	4.0195	3.3071	4.5416	3.387	3.5256	4.1784	4.7726	4.7531	4.7449
pos_12720	Pteroyltriglutamic acid	metab_12718	-	HMDB0001902	372.598	pos	M+2Na	C29H33N9O12	1.7837	0.0675244	-	55.1	-9.34604	89-38-3	-	-	-	-	-	-	Organic acids and derivatives	Carboxylic acids and derivatives	Amino acids, peptides, and analogues	3.7929	3.7872	3.753	3.7715	3.7667	3.7862	4.8079	5.2813	5.4969	4.5476	4.0072	4.951	4.57	4.7714	3.632	4.8296	4.8508	3.659	3.8248	3.7838	3.8416
pos_12747	Dephospho-CoA	metab_12745	C00882	HMDB0001373;LMFA07050315	688.158	pos	M+H	C21H35N7O13P2S	1.7611	0.00825066	93.7	-	2.45827	3633-59-8	-	-	map01100;map00770	Metabolic pathways;Pantothenate and CoA biosynthesis	Metabolism;Metabolism	Global and overview maps;Metabolism of cofactors and vitamins	Nucleosides, nucleotides, and analogues	Purine nucleotides	Purine ribonucleotides	3.7569	4.143	4.3462	3.4276	4.621	4.7719	5.1057	4.8604	4.795	4.8587	5.1058	5.226	5.2956	4.8201	4.719	3.3356	5.1922	5.7083	5.2449	5.2493	5.2422
pos_12853	Aucubin	metab_12851	C09771	LMPR0102070006;HMDB0036562	369.113	pos	M+Na	C15H22O9	1.6855	0.0731855	-	52.4	-8.45122	479-98-1	-	-	-	-	-	-	Lipids and lipid-like molecules	Prenol lipids	Terpene glycosides	5.533	5.5578	5.5022	5.3758	5.4462	5.5603	5.3979	5.4235	5.5602	5.3145	5.2122	5.3239	5.5786	5.5868	5.347	5.5328	5.6252	5.3554	5.4711	5.4843	5.4228
pos_12860	Protoanemonin	metab_12858	C07090	HMDB0060503	138.055	pos	M+ACN+H	C5H4O2	1.6855	0.0257112	-	53.8	1.14253	-	-	-	map00361;map01120	Chlorocyclohexane and chlorobenzene degradation;Microbial metabolism in diverse environments	Metabolism;Metabolism	Xenobiotics biodegradation and metabolism;Global and overview maps	Organoheterocyclic compounds	Dihydrofurans	Furanones	5.776	5.831	5.8401	5.6517	5.8368	5.9408	5.5496	5.5152	5.2342	5.39	5.6972	5.3851	5.1158	5.2057	4.844	5.1679	5.2479	5.0331	5.6678	5.6667	5.6864
pos_12880	Sarcodon scabrosus Depsipeptide	metab_12878	-	HMDB0041421	530.247	pos	M+2Na-H	C23H39N3O8	1.6639	0.138274	-	61.4	3.67702	-	-	-	-	-	-	-	Organic acids and derivatives	Peptidomimetics	Depsipeptides	5.6271	5.5647	5.7393	5.7484	5.7987	5.7758	0.0051	0.0053	0.0053	0.0053	0.005	0.0059	0.0054	0.0053	0.0048	0.0053	0.0054	3.1789	5.3638	5.2814	5.2503
pos_12899	Thymidine	metab_12897	C00214	HMDB0000273	243.098	pos	M+H	C10H14N2O5	1.6565	0.0641547	60.2	-	1.80973	50-89-5	Nucleic acids	Nucleosides	map00240;map01100	Pyrimidine metabolism;Metabolic pathways	Metabolism;Metabolism	Nucleotide metabolism;Global and overview maps	Nucleosides, nucleotides, and analogues	Pyrimidine nucleosides	Pyrimidine 2'-deoxyribonucleosides	3.4082	3.0344	3.9215	3.61	3.8822	0.416	3.5468	4.0371	3.9024	4.0032	3.1995	4.3881	4.0545	4.1115	5.2803	4.4829	3.8039	4.5855	4.1662	4.2185	4.1779
pos_12930	Kynurenine	metab_12928	C01718;C00328	-	209.092	pos	M+H	C10H12N2O3	1.6414	0.0631013	82.4	-	1.47572	-	-	-	map01100;map00380	Metabolic pathways;Tryptophan metabolism	Metabolism;Metabolism	Global and overview maps;Amino acid metabolism	-	-	-	4.5916	4.5684	4.536	4.5362	4.5425	4.5955	4.917	4.8293	4.8825	4.7479	4.8775	4.9161	4.9833	4.9735	5.0776	5.1366	5.0565	4.9281	4.7139	4.7652	4.7585
pos_12931	5-Hydroxyindoleacetic acid	metab_12929	C05635	HMDB0000763	192.066	pos	M+H	C10H9NO3	1.6414	0.0570642	80.7	-	1.21005	54-16-0	-	-	map01100;map00380	Metabolic pathways;Tryptophan metabolism	Metabolism;Metabolism	Global and overview maps;Amino acid metabolism	Organoheterocyclic compounds	Indoles and derivatives	Indolyl carboxylic acids and derivatives	4.3975	4.3398	4.3724	4.3285	4.3592	4.4405	4.5895	4.4255	4.6297	4.3665	4.4629	4.5555	4.6602	4.6787	4.7714	4.8193	4.7219	4.565	4.4606	4.4749	4.4261
pos_12945	Gamma-Glutamylmethionine	metab_12943	-	HMDB0034367	279.101	pos	M+H	C10H18N2O5S	1.6263	0.0221157	50.9	-	2.02811	17663-87-5	-	-	-	-	-	-	Organic acids and derivatives	Carboxylic acids and derivatives	Amino acids, peptides, and analogues	6.2123	6.2984	6.4119	6.1808	6.4046	6.3455	4.7462	4.9457	5.5406	4.657	4.2976	4.9285	4.5473	5.1785	4.4363	5.2914	5.2703	4.691	5.9903	6.0055	5.9878
pos_12975	Cappariloside B	metab_12973	-	HMDB0034938	535.131	pos	M+K	C22H28N2O11	1.596	0.0408249	-	76.7	-3.67449	229483-42-5	-	-	-	-	-	-	Organic oxygen compounds	Organooxygen compounds	Carbohydrates and carbohydrate conjugates	5.4003	5.6132	5.054	5.2999	5.2627	5.4883	5.5197	4.9615	5.4443	5.9033	5.8888	5.5507	5.6456	6.0065	4.0829	5.6252	5.8124	6.145	5.6192	5.6162	5.648
pos_13003	6-O-Methylguanine	metab_13001	-	-	166.073	pos	M+H	C6H7N5O	1.5722	0.0433127	80.9	-	1.77532	-	-	-	-	-	-	-	-	-	-	5.1865	5.238	5.445	5.2856	5.2848	5.0484	5.5372	5.6205	5.1707	5.7205	5.3871	5.7073	5.614	5.6486	5.423	5.7001	5.4654	5.26	5.4371	5.4142	5.4
pos_13044	L-Cys-Gly	metab_13042	-	-	179.049	pos	M+H	C5H10N2O3S	1.5496	0.0234638	88.6	-	1.16321	-	-	-	-	-	-	-	-	-	-	4.5287	4.8197	4.2915	4.4311	4.5995	4.926	1.5041	1.5143	2.1215	1.5202	1.4889	1.6336	1.5276	1.5203	1.4725	1.9497	1.521	1.4987	4.2638	4.2544	4.2747
pos_13066	S-(3-Methylbutanoyl)-dihydrolipoamide-E	metab_13064	C15975;C05119	HMDB0006867	355.151	pos	M+ACN+Na	C13H25NO2S2	1.5345	0.096819	-	63.7	7.70984	-	-	-	map01100;map00280	Metabolic pathways;Valine, leucine and isoleucine degradation	Metabolism;Metabolism	Global and overview maps;Amino acid metabolism	Lipids and lipid-like molecules	Fatty Acyls	Fatty acyl thioesters	4.345	4.5206	4.0358	4.3381	4.1112	4.8883	2.3548	2.3821	2.8549	2.3713	2.3392	2.4126	4.1512	4.8541	2.3223	4.5766	4.767	2.3492	4.216	4.1835	4.1316
pos_13116	3,14-Dihydroxy-11,13-dihydrocostunolide	metab_13114	-	HMDB0035647	330.167	pos	M+ACN+Na	C15H22O4	1.5033	0.0592874	-	68.3	-3.50786	102518-83-2	-	-	-	-	-	-	Lipids and lipid-like molecules	Prenol lipids	Terpene lactones	3.9365	3.8772	3.9256	4.1574	4.033	3.8516	4.0811	4.0837	3.9803	3.8692	3.4169	3.8956	4.6407	4.2861	4.8166	4.4733	4.3627	4.8956	4.2595	4.2083	4.2305
pos_13131	N-Acetyl-DL-Glutamic acid	metab_13129	C00624	-	420.162	pos	2M+ACN+H	C7H11NO5	1.4882	0.0463078	62.6	-	2.76538	-	-	-	map01100;map00220;map01110;map01210;map01230;map01130	Metabolic pathways;Arginine biosynthesis;Biosynthesis of secondary metabolites;2-Oxocarboxylic acid metabolism;Biosynthesis of amino acids;Biosynthesis of antibiotics	Metabolism;Metabolism;Metabolism;Metabolism;Metabolism;Metabolism	Global and overview maps;Amino acid metabolism;Global and overview maps;Global and overview maps;Global and overview maps;Global and overview maps	-	-	-	4.9863	4.9253	4.6408	5.1232	4.6409	4.7999	4.3819	4.3924	4.3983	4.3985	4.3662	4.4399	4.4061	4.3986	4.3492	4.3966	4.3993	4.3763	4.4471	4.4151	4.4529
pos_13200	Deoxynivalenol	metab_13198	C09747	HMDB0036156	310.14	pos	2M+3H2O+2H	C15H20O6	1.404	0.0675669	-	59.7	9.45854	51481-10-8	-	-	-	-	-	-	Lipids and lipid-like molecules	Prenol lipids	Sesquiterpenoids	5.6759	5.7221	5.7032	5.6746	5.7267	5.7998	3.8793	3.4415	3.2766	3.9995	4.0177	3.7457	4.672	4.1631	5.3473	3.9396	3.9279	5.0357	5.4476	5.3997	5.3959
pos_13201	N-gamma-Glutamyl-S-propylcysteine	metab_13199	-	HMDB0039096	293.114	pos	M+H	C11H20N2O5S	1.404	0.0662666	53.7	-	-9.75136	91212-00-9	-	-	-	-	-	-	Organic acids and derivatives	Carboxylic acids and derivatives	Amino acids, peptides, and analogues	5.2081	5.2543	5.247	5.2089	5.2596	5.323	3.0038	2.5756	2.5815	3.2683	3.4303	3.2414	4.1928	3.553	4.841	3.5176	3.2119	4.4991	4.9732	4.9332	4.9182
pos_13280	5-Methyl-2-furaldehyde	metab_13278	C11115	-	111.044	pos	M+H	C6H6O2	1.2971	0.0225403	69.9	-	3.93265	-	-	-	-	-	-	-	-	-	-	4.881	4.8351	4.5707	4.7216	4.7291	4.946	4.4663	4.7375	4.7789	4.3699	4.3434	4.4711	4.4019	4.5324	4.2592	4.5193	4.5452	4.3224	4.6821	4.7004	4.6855
pos_13318	1,2-Propanediol, 3-[[2-(2-methoxyphenoxy)ethyl]amino]	metab_13316	-	-	242.139	pos	M+H	C12H19NO4	1.2294	0.0160055	74	-	1.26477	-	-	-	-	-	-	-	-	-	-	5.1597	4.9239	4.6488	5.24	4.4299	4.3514	2.1964	2.2068	2.8173	2.2129	2.1808	2.2542	3.0461	2.213	3.4446	2.2111	2.4343	3.438	4.3464	4.349	4.3358
pos_13326	Aminofructose 6-phosphate	metab_13324	C12214	HMDB0060436	224.034	pos	M+H-2H2O	C6H14NO8P	1.2219	0.0439846	-	56	9.92731	-	-	-	map01130;map01051	Biosynthesis of antibiotics;Biosynthesis of ansamycins	Metabolism;Metabolism	Global and overview maps;Metabolism of terpenoids and polyketides	Organic oxygen compounds	Organooxygen compounds	Carbohydrates and carbohydrate conjugates	4.1419	4.0536	4.2297	4.1257	4.2556	4.1145	4.6367	4.8041	4.9139	4.6778	4.4126	4.8784	4.7702	4.8405	4.2857	5.0119	4.6641	4.2758	4.5515	4.5758	4.5894
pos_13344	1-(beta-D-Ribofuranosyl)-1,4-dihydronicotinamide	metab_13342	C15497	HMDB0011648	257.113	pos	M+H	C11H16N2O5	1.207	0.0744258	62.1	-	0.723555	-	-	-	-	-	-	-	Organic oxygen compounds	Organooxygen compounds	Carbohydrates and carbohydrate conjugates	4.7985	4.5688	4.7737	4.9083	4.707	4.709	4.4819	4.4059	4.5362	4.7649	4.965	4.6596	3.9615	4.6599	3.7678	4.3212	4.6727	4.9423	4.6208	4.6511	4.5863
pos_13348	L-prolyl-L-proline	metab_13346	-	HMDB0011180	195.113	pos	M+H-H2O	C10H16N2O3	1.207	0.0254308	-	67.2	1.18606	-	-	-	-	-	-	-	Organic acids and derivatives	Carboxylic acids and derivatives	Amino acids, peptides, and analogues	5.8046	5.7223	5.6737	6.0194	5.6614	5.7821	5.7198	5.7417	5.8263	5.7284	5.6766	5.7998	5.8998	5.9291	5.9	5.9182	5.88	5.8257	5.8061	5.7842	5.793
pos_13389	Erinapyrone A	metab_13387	-	HMDB0041426	187.035	pos	M+2Na-H	C7H10O3	1.1617	0.0629511	-	51	6.54566	146064-66-6	-	-	-	-	-	-	Organoheterocyclic compounds	Pyrans	Pyranones and derivatives	4.6128	4.5958	4.5748	4.5404	4.6048	4.6425	4.1037	4.0882	4.0617	4.0347	3.7618	4.031	3.7648	3.9816	3.1431	3.9713	3.9157	3.1701	4.3843	4.4384	4.4065
pos_13398	5'-xanthylate(2-)	metab_13396	-	HMDB0062755	382.074	pos	M+NH4	C10H13N4O9P	1.1542	0.0383786	-	61.2	-3.99487	-	-	-	-	-	-	-	Nucleosides, nucleotides, and analogues	Purine nucleotides	Purine ribonucleotides	5.3927	5.6326	5.7014	4.639	5.4048	6.1519	3.8225	5.0211	5.439	2.7367	2.7045	3.8486	2.7444	3.1441	2.6876	3.7395	3.9705	2.7146	5.4898	5.4589	5.486
pos_13439	Cyclo	metab_13437	-	-	228.171	pos	M+NH4	C11H18N2O2	1.0959	0.0111997	50.6	-	1.10395	-	-	-	-	-	-	-	-	-	-	5.1466	5.0449	5.0008	5.0429	5.0604	5.1817	5.2064	5.162	5.3065	5.1989	5.2168	5.2793	5.3633	5.4188	5.5047	5.473	5.3998	5.3335	5.2311	5.2256	5.2353
pos_13461	N-Acetyl-4-O-acetylneuraminic acid	metab_13459	C04015	HMDB0000796	316.101	pos	M+H-2H2O	C13H21NO10	1.0811	0.0414291	-	56.2	-5.77728	16655-75-7	-	-	-	-	-	-	Organic oxygen compounds	Organooxygen compounds	Carbohydrates and carbohydrate conjugates	5.2625	5.0522	4.7688	5.0218	5.0247	5.2866	3.7371	3.8601	4.1892	3.4124	4.5304	3.6387	3.4201	3.4125	3.4842	3.4106	3.7398	4.0683	4.9378	4.9684	4.9375
pos_13489	5-Hydroxytryptophol glucuronide	metab_13487	-	HMDB0013200	403.147	pos	M+ACN+Na	C16H21NO7	1.0588	0.0422337	-	66.3	-3.01947	-	-	-	-	-	-	-	Organic oxygen compounds	Organooxygen compounds	Carbohydrates and carbohydrate conjugates	5.7061	5.6852	5.7376	5.7072	5.873	5.5906	5.4689	5.4794	5.4853	5.4855	5.4532	5.527	5.4932	5.4856	5.4362	5.4837	5.4864	5.4633	5.7455	5.7351	5.7095
pos_13496	2,3-Dihydro-3-hydroxy-6-methoxy-2,2-dimethyl-4H-1-benzopyran-4-one	metab_13494	-	HMDB0041379	261.054	pos	M+K	C12H14O4	1.0513	0.0427616	-	52.1	9.22737	31298-69-8	-	-	-	-	-	-	Organoheterocyclic compounds	Benzopyrans	1-benzopyrans	5.3598	5.1111	5.1569	5.4742	5.1299	4.6321	4.4424	4.4529	4.4588	4.459	4.4267	4.5005	4.4666	4.4591	4.4097	4.4571	4.4598	4.4368	4.5098	4.4756	4.4811
pos_13497	(S)-ATPA	metab_13495	C13733	-	229.119	pos	M+H	C10H16N2O4	1.0513	0.0135644	65.5	-	1.24953	-	-	-	-	-	-	-	-	-	-	6.4411	6.461	6.5704	6.5434	6.5935	6.5349	5.6491	5.6642	5.712	5.7442	5.4432	5.6629	6.2311	5.8662	6.5354	5.7259	5.7965	6.3699	6.3404	6.3349	6.3467
pos_13507	Ribosylimidazoleacetic acid	metab_13505	-	-	259.093	pos	M+H	C10H14N2O6	1.0364	0.0270826	56.3	-	1.16136	-	-	-	-	-	-	-	-	-	-	5.0406	5.1023	5.146	5.1442	5.1966	5.0762	5.0148	5.0191	5.333	5.4081	5.0849	5.3766	5.2974	5.6023	5.6373	5.5	5.4042	5.4337	5.2959	5.2746	5.277
pos_13519	Piperidine	metab_13517	C01746	HMDB0034301	86.0969	pos	M+H	C5H11N	1.0291	0.00571919	76.8	-	6.13716	110-89-4	-	-	-	-	-	-	Organoheterocyclic compounds	Piperidines	Not Available	7.3733	7.3665	7.4172	7.344	7.4433	7.4262	7.0547	7.0389	7.2116	7.0204	6.9527	7.0719	7.2061	7.2011	7.24	7.2274	7.2132	7.1452	7.2972	7.2963	7.2925
pos_13522	Valyl-Threonine	metab_13520	-	HMDB0029137	241.116	pos	M+Na	C9H18N2O4	1.0146	0.099536	-	55.3	1.21361	-	-	-	-	-	-	-	Organic acids and derivatives	Carboxylic acids and derivatives	Amino acids, peptides, and analogues	4.7939	4.8751	4.9426	4.9144	4.991	4.9515	2.6921	2.7026	2.7085	2.7664	2.6764	2.7501	3.9872	2.7088	4.3354	2.7068	2.7095	3.8184	4.471	4.5577	4.5163
pos_13533	Clitocine	metab_13531	-	HMDB0033718	252.073	pos	M+H-2H2O	C9H13N5O6	0.9997	0.047731	-	59.3	0.449162	105798-74-1	-	-	-	-	-	-	Organic oxygen compounds	Organooxygen compounds	Carbohydrates and carbohydrate conjugates	5.5323	5.3747	5.1811	5.3259	5.2151	5.5548	5.1529	4.9555	5.0612	4.7775	5.1592	4.8045	4.7164	4.98	4.4554	4.9455	5.0741	4.9712	5.2166	5.212	5.2495
pos_13551	5-Methylcytosine	metab_13549	C02376	HMDB0002894	126.066	pos	M+H	C5H7N3O	0.9847	0.0352949	53.2	-	1.26976	554-01-8	-	-	map00240	Pyrimidine metabolism	Metabolism	Nucleotide metabolism	Organoheterocyclic compounds	Diazines	Pyrimidines and pyrimidine derivatives	4.8613	4.8972	5.0843	4.9505	4.9264	4.6912	4.809	4.8784	4.7552	4.8327	5.088	4.7253	5.1187	4.902	4.6059	5.0182	4.788	4.7554	4.9241	4.9007	4.93
pos_13556	Pterine	metab_13554	C00715	-	164.057	pos	M+H	C6H5N5O	0.9773	0.0325385	73.8	-	1.36728	-	-	-	-	-	-	-	-	-	-	4.9518	4.9983	4.8866	4.8757	4.8725	4.8437	5.1241	4.7689	4.8237	4.3668	4.9145	4.5693	4.0805	4.8625	3.8702	4.7115	4.8628	4.1819	4.798	4.7868	4.8148
pos_13562	Glutaminylvaline	metab_13560	-	HMDB0028810	228.134	pos	M+H-H2O	C10H19N3O4	0.9698	0.0123977	-	65.6	0.926581	31189-73-8	-	-	-	-	-	-	Organic acids and derivatives	Carboxylic acids and derivatives	Amino acids, peptides, and analogues	5.96	6.016	6.0438	5.9892	6.0788	6.0701	4.2166	4.0008	3.9638	4.3703	4.3668	4.31	4.9985	4.53	5.5603	4.1074	4.3968	5.191	5.717	5.7073	5.7081
pos_13568	4-Hydroxybenzaldehyde	metab_13566	C00633	HMDB0011718	123.044	pos	M+H	C7H6O2	0.9698	0.0054163	91.1	-	1.78066	123-08-0	-	-	map01100;map00627;map00623;map01120	Metabolic pathways;Aminobenzoate degradation;Toluene degradation;Microbial metabolism in diverse environments	Metabolism;Metabolism;Metabolism;Metabolism	Global and overview maps;Xenobiotics biodegradation and metabolism;Xenobiotics biodegradation and metabolism;Global and overview maps	Organic oxygen compounds	Organooxygen compounds	Carbonyl compounds	6.5824	6.5771	6.6179	6.5301	6.6529	6.6404	6.3427	6.3519	6.5287	6.286	6.2129	6.3418	6.4503	6.4689	6.4978	6.5106	6.4934	6.3745	6.5216	6.5187	6.5234
pos_13569	Phenylacetaldehyde	metab_13567	C00601	HMDB0006236	121.065	pos	M+H	C8H8O	0.9698	0.0245604	87.1	-	2.22565	122-78-1	-	-	map01100;map00360;map01120;map00643	Metabolic pathways;Phenylalanine metabolism;Microbial metabolism in diverse environments;Styrene degradation	Metabolism;Metabolism;Metabolism;Metabolism	Global and overview maps;Amino acid metabolism;Global and overview maps;Xenobiotics biodegradation and metabolism	Benzenoids	Benzene and substituted derivatives	Phenylacetaldehydes	5.4962	5.4804	5.5298	5.4504	5.5659	5.5457	5.2683	5.2759	5.4368	5.2105	5.1011	5.2558	5.3722	5.3851	5.4078	5.418	5.4009	5.2782	5.4447	5.4318	5.4236
pos_13582	Phenylenediamine	metab_13580	C02454	-	109.076	pos	M+H	C6H8N2	0.9549	0.0038537	80.9	-	3.69307	-	-	-	-	-	-	-	-	-	-	5.6465	5.6433	5.8123	5.7597	5.6966	5.6877	3.7408	3.8393	3.785	3.78	3.855	3.8007	3.7631	3.6668	3.5912	3.7389	3.6339	3.709	5.387	5.3901	5.3896
pos_13615	1-Anilino-9,10-dioxo-2-anthroic acid	metab_13613	-	-	344.091	pos	M+H	C21H13NO4	0.9325	0.111036	70.7	-	-0.761899	-	-	-	-	-	-	-	-	-	-	5.1093	4.8771	4.983	4.8251	5.0968	5.038	4.9232	4.823	4.8484	4.6061	5.1508	4.6784	4.5124	4.4701	4.3584	4.4058	4.7248	5.085	4.982	4.8952	4.9076
pos_13689	Deoxyadenosine monophosphate	metab_13687	C00360	HMDB0000905	332.076	pos	M+H	C10H14N5O6P	0.9102	0.0355917	79.9	-	1.26362	653-63-4	Nucleic acids	Nucleotides	map01100;map00230	Metabolic pathways;Purine metabolism	Metabolism;Metabolism	Global and overview maps;Nucleotide metabolism	Nucleosides, nucleotides, and analogues	Purine nucleotides	Purine deoxyribonucleotides	4.8775	4.7724	5.1141	4.9157	5.2123	4.8056	5.8443	5.9232	6.3147	5.5967	5.4066	6.0321	5.8024	6.0589	5.6366	6.04	5.9591	5.7111	5.702	5.6742	5.7005
pos_13705	Dimethyl (R)-pyrrolidine-1,2-dicarboxylate	metab_13703	-	-	188.092	pos	M+H	C8H13NO4	0.9102	0.044405	50.7	-	1.0743	-	-	-	-	-	-	-	-	-	-	4.8358	4.6203	4.6316	5.5292	4.6848	4.4528	3.5676	3.6702	3.5982	3.4893	3.5399	3.5371	3.6251	3.8273	3.1416	3.8229	3.6055	3.3666	4.4841	4.5217	4.4965
pos_13706	L-Arginine	metab_13704	C00062	HMDB0000517	175.119	pos	M+H	C6H14N4O2	0.9102	0.170248	84.6	-	0.790376	74-79-3	Peptides	Amino acids	map01100;map00220;map01110;map00472;map02010;map00330;map00331;map01230;map00970;map00261;map01130;map05132	Metabolic pathways;Arginine biosynthesis;Biosynthesis of secondary metabolites;D-Arginine and D-ornithine metabolism;ABC transporters;Arginine and proline metabolism;Clavulanic acid biosynthesis;Biosynthesis of amino acids;Aminoacyl-tRNA biosynthesis;Monobactam biosynthesis;Biosynthesis of antibiotics;Salmonella infection	Metabolism;Metabolism;Metabolism;Metabolism;Environmental Information Processing;Metabolism;Metabolism;Metabolism;Genetic Information Processing;Metabolism;Metabolism;Human Diseases	Global and overview maps;Amino acid metabolism;Global and overview maps;Metabolism of other amino acids;Membrane transport;Amino acid metabolism;Biosynthesis of other secondary metabolites;Global and overview maps;Translation;Biosynthesis of other secondary metabolites;Global and overview maps;Infectious diseases: Bacterial	Organic acids and derivatives	Carboxylic acids and derivatives	Amino acids, peptides, and analogues	6.284	6.2808	6.3082	6.4106	6.3658	6.2783	4.9081	4.8569	4.8703	5.279	4.8942	5.1324	5.5487	5.2255	6.0127	5.0926	5.0625	5.7507	6.0328	6.1376	6.1822
pos_13729	Adenosine 3'-monophosphate	metab_13727	C01367	-	348.071	pos	M+H	C10H14N5O7P	0.9028	0.0688397	99.1	-	1.33959	-	-	-	map00230	Purine metabolism	Metabolism	Nucleotide metabolism	-	-	-	5.113	5.0231	5.1454	5.0466	5.2313	5.1254	5.4175	5.564	6.0463	5.1059	5.2578	5.5335	5.3937	5.6122	4.9503	5.4117	5.6048	5.1634	5.3818	5.3219	5.3561
pos_13730	Fenugreekine	metab_13728	-	HMDB0039421	332.562	pos	M+2H	C21H27N7O14P2	0.9028	0.190987	-	59.1	0.944125	55069-02-8	-	-	-	-	-	-	Organoheterocyclic compounds	Pyridines and derivatives	Not Available	3.8238	4.0843	4.2072	3.9876	4.2656	3.7107	5.1078	4.8984	5.7429	4.5438	5.0483	5.2925	4.1726	5.272	3.5564	4.295	5.2444	4.1222	4.8234	4.7154	4.8844
pos_13746	4-Methyl-L-glutamate	metab_13744	C06234	-	162.076	pos	M+H	C6H11NO4	0.8953	0.0577206	54.6	-	0.580088	-	-	-	map00660	C5-Branched dibasic acid metabolism	Metabolism	Carbohydrate metabolism	-	-	-	4.7709	4.7065	4.7241	4.6913	4.7791	4.8496	4.3152	4.5991	4.9604	4.3144	3.9554	4.5017	4.1386	4.6266	3.9651	4.8798	4.7066	4.3673	4.6501	4.6012	4.6373
pos_13749	Pyrrolidine	metab_13747	-	HMDB0031641	72.0815	pos	M+H	C4H9N	0.8953	0.00852503	81.1	-	9.73557	123-75-1	-	-	-	-	-	-	Organoheterocyclic compounds	Pyrrolidines	Not Available	6.442	6.4325	6.4686	6.423	6.4875	6.5116	6.0329	6.065	6.2074	5.9755	5.8713	6.0336	6.1764	6.1784	6.2508	6.2183	6.194	6.0995	6.3309	6.3372	6.3374
pos_13795	(-)-Dioxibrassinin	metab_13793	-	HMDB0038634	306.998	pos	M+K	C11H12N2O2S2	0.8421	0.0575064	-	57.5	2.44023	133761-64-5	-	-	-	-	-	-	Organic acids and derivatives	Carboxylic acids and derivatives	Amino acids, peptides, and analogues	4.7412	4.7674	4.5387	4.5506	4.4563	4.5833	4.8308	4.8858	3.9028	4.9683	4.3829	4.6666	4.463	4.0891	3.4121	4.689	3.9419	3.411	4.473	4.5229	4.5026
pos_13833	(R)-(+)-2-Pyrrolidone-5-carboxylic acid	metab_13831	C02237	-	130.05	pos	M+H	C5H7NO3	0.7593	0.00692147	89.9	-	1.80539	-	-	-	map00471	D-Glutamine and D-glutamate metabolism	Metabolism	Metabolism of other amino acids	-	-	-	6.5339	6.4808	6.4774	6.4168	6.4916	6.5759	6.3318	6.3715	6.5181	6.2531	6.3132	6.3454	6.4424	6.4714	6.4458	6.495	6.4994	6.3851	6.4525	6.4509	6.4467
pos_13845	Isonicotinic acid	metab_13843	C07446;C16623	HMDB0060665	124.04	pos	M+H	C6H5NO2	0.7293	0.0145778	78.5	-	1.95771	55-22-1	-	-	-	-	-	-	Organoheterocyclic compounds	Pyridines and derivatives	Pyridinecarboxylic acids and derivatives	6.3529	6.2753	6.2003	6.1559	6.1947	6.3804	7.0317	7.0814	7.0641	6.7221	7.1917	6.8391	6.7582	6.9003	6.1437	6.8278	6.9398	7.0779	6.7725	6.7725	6.7834
pos_13851	Sn-glycero-3-Phosphoethanolamine	metab_13849	C01233	HMDB0059660	238.045	pos	M+Na	C5H14NO6P	0.7143	0.0406172	-	53.8	1.35325	-	-	-	map00565;map00564	Ether lipid metabolism;Glycerophospholipid metabolism	Metabolism;Metabolism	Lipid metabolism;Lipid metabolism	Lipids and lipid-like molecules	Glycerophospholipids	Glycerophosphoethanolamines	5.1054	5.0251	4.9948	5.0396	5.0217	5.1925	4.4458	4.4911	4.4788	4.4248	4.4161	4.1227	4.6142	4.3105	4.0442	4.4116	4.4276	4.6692	4.8559	4.8211	4.8343
pos_13856	Glycerophosphate	metab_13854	C00093	-	216.985	pos	M+2Na-H	C3H9O6P	0.6993	0.0366003	76.9	-	1.32496	-	-	-	map01100;map00564;map01110;map00561;map02010	Metabolic pathways;Glycerophospholipid metabolism;Biosynthesis of secondary metabolites;Glycerolipid metabolism;ABC transporters	Metabolism;Metabolism;Metabolism;Metabolism;Environmental Information Processing	Global and overview maps;Lipid metabolism;Global and overview maps;Lipid metabolism;Membrane transport	-	-	-	4.1523	4.1466	4.1123	4.1308	4.1261	4.1456	4.2397	4.1283	4.2148	4.2291	4.2079	4.1428	4.4177	4.0407	4.0117	4.1452	4.1155	5.0386	4.1064	4.0902	4.0746
pos_13869	Benzofuran	metab_13867	C14512	HMDB0032929	119.049	pos	M+H	C8H6O	0.6843	0.0317319	64.2	-	0.481622	271-89-6	-	-	-	-	-	-	Organoheterocyclic compounds	Benzofurans	Not Available	5.4033	5.397	5.4432	5.3713	5.4893	5.4953	4.9996	5.084	5.2848	4.9678	4.8395	5.0429	5.1569	5.1643	5.176	5.2339	5.1968	5.0728	5.2743	5.293	5.3013
pos_13904	7-Methylguanine	metab_13902	C02242;C04153	HMDB0000897	166.072	pos	M+H	C6H7N5O	0.6621	0.0529426	78.4	-	0.425406	578-76-7	-	-	-	-	-	-	Organoheterocyclic compounds	Imidazopyrimidines	Purines and purine derivatives	5.1114	5.0653	5.1155	5.0127	5.1375	4.9592	5.1437	5.3539	5.2017	5.2738	4.75	5.2507	5.2151	5.155	4.5472	5.2485	5.1143	4.6456	5.0682	5.1085	5.1089
pos_13911	N-acetyl-S-(3-oxo-3-carboxy-n-propyl)cysteine	metab_13909	-	HMDB0002194	228.033	pos	M+H-2H2O	C9H13NO6S	0.6621	0.0639806	-	69.7	0.785235	622368-00-7	-	-	-	-	-	-	Organic acids and derivatives	Carboxylic acids and derivatives	Amino acids, peptides, and analogues	5.0894	5.3442	5.6087	5.1581	5.361	5.2215	4.8935	4.904	4.9099	4.9101	4.8778	4.9516	4.9178	4.9102	4.8608	4.9083	4.911	4.8879	4.9331	4.9882	4.9561
pos_13918	Hypoxanthine	metab_13916	C00262	HMDB0000157	137.046	pos	M+H	C5H4N4O	0.6621	0.0621465	92.9	-	0.692324	68-94-0	-	-	map01100;map00230	Metabolic pathways;Purine metabolism	Metabolism;Metabolism	Global and overview maps;Nucleotide metabolism	Organoheterocyclic compounds	Imidazopyrimidines	Purines and purine derivatives	6.9899	6.9634	6.9641	6.9566	7.0106	7.0761	7.0818	7.185	7.1517	6.916	7.0939	7.0049	7.0318	7.0475	6.7708	7.1424	7.056	7.0254	7.0031	7.0395	7.0565
pos_13948	Canavanine	metab_13946	C00308	HMDB0002706	391.146	pos	2M+K	C5H12N4O3	0.6472	0.0638538	-	56.6	3.98626	543-38-4	-	-	-	-	-	-	Organic acids and derivatives	Carboxylic acids and derivatives	Amino acids, peptides, and analogues	4.9388	4.9192	4.8656	4.8525	4.7563	4.918	4.9548	5.2512	5.5008	5.0138	4.9446	5.1249	5.2221	5.1495	4.9564	5.4686	5.1709	5.0719	5.062	5.078	5.1154
pos_13957	3-Methylcrotonylglycine	metab_13955	C20828	HMDB0000459	158.081	pos	M+H	C7H11NO3	0.6472	0.00440635	69	-	0.556796	33008-07-0	-	-	-	-	-	-	Organic acids and derivatives	Carboxylic acids and derivatives	Amino acids, peptides, and analogues	4.602	4.4163	4.3696	4.6258	4.3791	4.54	4.1336	4.4124	4.2701	4.1429	4.2314	4.1503	5.0354	4.6177	4.3605	4.8861	4.5853	4.2668	4.4532	4.4571	4.4549
pos_13960	Cytosine	metab_13958	C00380	HMDB0000630	112.051	pos	M+H	C4H5N3O	0.6472	0.0333716	89.8	-	4.03456	71-30-7	Nucleic acids	Bases	map00240;map01100	Pyrimidine metabolism;Metabolic pathways	Metabolism;Metabolism	Nucleotide metabolism;Global and overview maps	Organoheterocyclic compounds	Diazines	Pyrimidines and pyrimidine derivatives	5.8571	5.8102	5.8635	5.7833	5.8141	5.783	5.3783	5.6009	5.7177	5.4217	5.2677	5.6945	5.6131	5.6099	6.3304	5.6408	5.5227	5.6346	5.743	5.7538	5.7716
pos_13974	ADP	metab_13972	C00008	HMDB0001341	428.038	pos	M+H	C10H15N5O10P2	0.6324	0.132735	74.4	-	1.95805	58-64-0	Nucleic acids	Nucleotides	map01100;map01110;map00230;map00195;map01130;map00190	Metabolic pathways;Biosynthesis of secondary metabolites;Purine metabolism;Photosynthesis;Biosynthesis of antibiotics;Oxidative phosphorylation	Metabolism;Metabolism;Metabolism;Metabolism;Metabolism;Metabolism	Global and overview maps;Global and overview maps;Nucleotide metabolism;Energy metabolism;Global and overview maps;Energy metabolism	Nucleosides, nucleotides, and analogues	Purine nucleotides	Purine ribonucleotides	4.2833	4.1303	4.1111	4.2819	4.2373	4.3339	4.8236	4.9006	5.6615	4.19	4.8047	4.9548	3.9832	4.9933	3.9263	4.244	4.9631	3.9534	4.711	4.7096	4.606
pos_13981	1-Amino-1-cyclopentanecarboxylic acid	metab_13979	C03969	-	112.076	pos	M+H-H2O	C6H11NO2	0.6324	0.0340272	71.1	-	2.28754	-	-	-	-	-	-	-	-	-	-	4.7058	4.4982	4.492	4.6155	4.424	4.5647	4.3421	4.5389	4.5353	4.4111	4.3632	4.4416	4.5455	4.4522	4.6256	4.5114	4.5121	4.5652	4.4827	4.5045	4.4766
pos_13983	1-(3-Carboxypropyl)-3,7-dimethylxanthine	metab_13981	-	-	267.109	pos	M+H	C11H14N4O4	0.6251	0.0218726	74.9	-	0.86023	-	-	-	-	-	-	-	-	-	-	5.0868	4.9962	5.1662	5.0645	5.1359	5.066	4.5128	3.7729	4.2001	4.8334	4.6208	4.8145	4.8091	5.0709	5.2623	5.0669	4.8694	4.8899	4.9343	4.9481	4.9527
pos_13993	1-Kestose	metab_13991	C03661	HMDB0011729	527.159	pos	M+Na	C18H32O16	0.6178	0.0192166	78.4	-	1.8728	470-69-9	-	-	-	-	-	-	Organic oxygen compounds	Organooxygen compounds	Carbohydrates and carbohydrate conjugates	4.8178	4.703	4.8366	4.73	4.1833	4.2162	5.4685	5.2776	5.3029	4.9963	5.6813	5.1151	5.858	5.862	5.0044	5.688	5.8773	6.0614	5.3864	5.3948	5.3782
pos_14004	Alanylclavam	metab_14002	C17360	-	201.087	pos	M+H	C8H12N2O4	0.6178	0.0202008	62.9	-	0.862505	-	-	-	map01130	Biosynthesis of antibiotics	Metabolism	Global and overview maps	-	-	-	5.853	5.8523	5.8672	5.8877	5.9178	5.9004	4.3719	4.7999	4.8489	4.539	4.4445	4.5635	4.8794	4.5513	5.4879	4.8161	4.5515	5.1532	5.5668	5.5836	5.5798
pos_14037	Betaine	metab_14035	C00719	HMDB0000043	118.086	pos	M+H	C5H11NO2	0.5956	0.0274946	58.2	-	1.1355	107-43-7	-	-	map01100;map02010;map00260	Metabolic pathways;ABC transporters;Glycine, serine and threonine metabolism	Metabolism;Environmental Information Processing;Metabolism	Global and overview maps;Membrane transport;Amino acid metabolism	Organic acids and derivatives	Carboxylic acids and derivatives	Amino acids, peptides, and analogues	7.8151	7.7934	7.8054	7.8081	7.8782	7.9038	8.1757	8.0927	8.1686	7.9126	7.9563	8.0349	7.8188	8.032	7.4511	8.0441	8.1164	7.9415	7.9473	7.9596	7.9712
pos_14041	Trehalose 6-phosphate	metab_14039	C00689	HMDB0001124	445.072	pos	M+Na	C12H23O14P	0.5882	0.185362	-	80.4	1.31896	4484-88-2	-	-	map01100;map02060;map00500	Metabolic pathways;Phosphotransferase system (PTS);Starch and sucrose metabolism	Metabolism;Environmental Information Processing;Metabolism	Global and overview maps;Membrane transport;Carbohydrate metabolism	Organic oxygen compounds	Organooxygen compounds	Carbohydrates and carbohydrate conjugates	4.7931	4.7875	4.7532	4.7717	4.7669	4.7865	5.7055	5.3236	4.995	5.3878	5.7638	5.4808	4.7511	5.5893	4.6322	4.6796	5.5215	5.1109	5.1367	5.1399	4.9896
pos_14060	Methionyl-Cysteine	metab_14058	-	HMDB0028970	291.022	pos	M+K	C8H16N2O3S2	0.5808	0.0205138	-	67	-5.97113	-	-	-	-	-	-	-	Organic acids and derivatives	Carboxylic acids and derivatives	Amino acids, peptides, and analogues	5.7936	5.7682	5.7364	5.756	5.7986	5.8873	5.0239	5.0724	4.8768	4.9874	4.922	4.8644	5.381	4.9123	4.9918	5.0177	4.9633	5.2802	5.5556	5.5716	5.5571
pos_14343	Agmatine	metab_14341	C00179	HMDB0001432	131.129	pos	M+H	C5H14N4	0.5137	0.070842	66.7	-	0.805734	306-60-5	-	-	map01100;map00330	Metabolic pathways;Arginine and proline metabolism	Metabolism;Metabolism	Global and overview maps;Amino acid metabolism	Organic nitrogen compounds	Organonitrogen compounds	Guanidines	5.8566	5.9	5.9607	5.8753	5.9601	5.736	4.694	5.4334	4.1179	4.6606	4.0791	4.4235	3.939	2.7344	3.0666	2.7325	3.1109	4.1932	5.6645	5.6186	5.6073
pos_14351	1,4,5,8-TETRAHYDROXY-2,6-DIMETHYLANTHROQUINONE	metab_14349	-	-	301.073	pos	M+H	C16H12O6	0.5062	0.0410594	70.2	-	9.40506	-	-	-	-	-	-	-	-	-	-	5.4051	5.3511	5.3769	5.0922	5.4057	5.5747	0.2262	0.2305	0.2329	0.233	0.2199	0.2507	0.2362	0.233	0.2132	5.2988	0.2333	0.2239	5.117	5.0816	5.0969
pos_14355	L-Histidine	metab_14353	C00135	HMDB0000177	156.077	pos	M+H	C6H9N3O2	0.5062	0.0373356	93.1	-	0.829274	71-00-1	Peptides	Amino acids	map01100;map01110;map00340;map02010;map01230;map00970;map00410	Metabolic pathways;Biosynthesis of secondary metabolites;Histidine metabolism;ABC transporters;Biosynthesis of amino acids;Aminoacyl-tRNA biosynthesis;beta-Alanine metabolism	Metabolism;Metabolism;Metabolism;Environmental Information Processing;Metabolism;Genetic Information Processing;Metabolism	Global and overview maps;Global and overview maps;Amino acid metabolism;Membrane transport;Global and overview maps;Translation;Metabolism of other amino acids	Organic acids and derivatives	Carboxylic acids and derivatives	Amino acids, peptides, and analogues	5.9964	6.028	6.018	5.9522	6.1024	6.0478	5.2199	4.9262	4.9246	4.9531	5.1798	4.9825	5.284	5.1295	5.3525	4.7495	5.2626	5.2675	5.7078	5.6887	5.6757
pos_14357	N-Carbamoylputrescine	metab_14355	C00436	HMDB0033458	114.103	pos	M+H-H2O	C5H13N3O	0.5062	0.137508	-	52.3	2.65782	6851-51-0	-	-	map01100;map00330	Metabolic pathways;Arginine and proline metabolism	Metabolism;Metabolism	Global and overview maps;Amino acid metabolism	Organic acids and derivatives	Carboximidic acids and derivatives	Carboximidic acids	5.5851	5.6235	5.7255	5.6002	5.7344	5.5001	4.2415	5.0687	3.6845	4.1524	3.6942	3.9833	3.0246	3.017	2.9677	3.0151	3.0178	3.6821	5.3343	5.2568	5.2194
pos_14366	L-Ornithine	metab_14364	C00077	-	133.097	pos	M+H	C5H12N2O2	0.4988	0.0941024	74.2	-	0.214878	-	Peptides	Amino acids	map01100;map00220;map01110;map01210;map00472;map02010;map00330;map00480;map01230;map01130	Metabolic pathways;Arginine biosynthesis;Biosynthesis of secondary metabolites;2-Oxocarboxylic acid metabolism;D-Arginine and D-ornithine metabolism;ABC transporters;Arginine and proline metabolism;Glutathione metabolism;Biosynthesis of amino acids;Biosynthesis of antibiotics	Metabolism;Metabolism;Metabolism;Metabolism;Metabolism;Environmental Information Processing;Metabolism;Metabolism;Metabolism;Metabolism	Global and overview maps;Amino acid metabolism;Global and overview maps;Global and overview maps;Metabolism of other amino acids;Membrane transport;Amino acid metabolism;Metabolism of other amino acids;Global and overview maps;Global and overview maps	-	-	-	4.0047	3.7813	3.7978	3.9129	3.8691	3.9308	4.3458	4.7874	5.158	4.1071	4.2993	4.5917	3.1879	4.8469	3.1311	5.0163	4.7967	4.34	4.5439	4.4769	4.4728
pos_14378	Beta-Alanyl-L-lysine	metab_14376	C05341	HMDB0060442	218.15	pos	M+H	C9H19N3O3	0.4914	0.109893	55	-	1.22596	-	-	-	map00410	beta-Alanine metabolism	Metabolism	Metabolism of other amino acids	Organic acids and derivatives	Peptidomimetics	Hybrid peptides	5.7289	5.8058	5.8296	5.7756	5.8232	5.7351	2.7922	3.8456	3.0997	2.8088	3.5362	2.8502	3.951	2.8088	4.9733	2.8069	2.8096	4.3646	5.3998	5.3396	5.307
pos_14461	Uracil	metab_14459	C00106	HMDB0000300	113.035	pos	M+H	C4H4N2O2	0.4016	0.0932659	81.6	-	3.8071	66-22-8	Nucleic acids	Bases	map00240;map01100;map00770;map00410	Pyrimidine metabolism;Metabolic pathways;Pantothenate and CoA biosynthesis;beta-Alanine metabolism	Metabolism;Metabolism;Metabolism;Metabolism	Nucleotide metabolism;Global and overview maps;Metabolism of cofactors and vitamins;Metabolism of other amino acids	Organoheterocyclic compounds	Diazines	Pyrimidines and pyrimidine derivatives	5.5719	5.5625	5.5661	5.5417	5.5745	5.5542	5.736	5.7815	5.7399	5.6853	5.6579	5.6889	5.6845	5.6529	5.6294	5.656	5.6773	5.6565	5.6345	5.6085	5.5538
neg_7	Inosine	metab_14493	C00294	HMDB0000195	267.074	neg	M-H, 2M-H, 3M-H, M+Cl	C10H12N4O5	1.1304	0.0585387	92.2	-	0.915708	58-63-9	-	-	map01100;map00230	Metabolic pathways;Purine metabolism	Metabolism;Metabolism	Global and overview maps;Nucleotide metabolism	Nucleosides, nucleotides, and analogues	Purine nucleosides	Not Available	7.4688	7.4772	7.5386	7.4698	7.5388	7.5464	7.3247	7.1223	6.5407	7.3273	7.3318	7.1804	7.1273	7.2614	6.4006	7.2209	7.1782	7.1086	7.3079	7.3303	7.2794
neg_43	Gamma-Glutamylglutamic acid	metab_14529	C05282	HMDB0011737	257.078	neg	M+Na-2H, M+K-2H, M-H2O-H	C10H16N2O7	0.6481	0.0466853	-	61	0.7818	1116-22-9	-	-	-	-	-	-	Organic acids and derivatives	Carboxylic acids and derivatives	Amino acids, peptides, and analogues	6.2787	6.217	6.1703	6.2135	6.2007	6.2007	4.8446	5.0287	5.5309	5.0136	4.6392	5.1579	5.156	5.4683	5.6458	5.4375	5.443	5.3267	5.9855	5.9549	5.9939
neg_46	3,4,5-trihydroxy-6-(1-oxo-1H-isochromene-3-carbonyloxy)oxane-2-carboxylic acid	metab_14532	-	HMDB0128629	731.096	neg	M-H, 2M-H, M-H2O-H	C16H14O10	0.6633	0.0908334	-	52.2	-0.41321	-	-	-	-	-	-	-	Organic oxygen compounds	Organooxygen compounds	Carbohydrates and carbohydrate conjugates	5.4078	5.542	5.3046	5.333	5.269	5.5922	5.109	5.1428	5.8384	4.7131	5.2236	4.9498	4.7055	4.74	4.1097	4.8291	5.1569	4.821	5.3852	5.3156	5.3219
neg_49	Glutamylglutamic acid	metab_14535	C01425	HMDB0028818	275.089	neg	M-H, M+K-2H, M+Na-2H	C10H16N2O7	0.8697	0.045675	-	50.8	1.9366	3929-61-1	-	-	-	-	-	-	Organic acids and derivatives	Carboxylic acids and derivatives	Amino acids, peptides, and analogues	6.5397	6.4478	6.4229	6.3985	6.4184	6.5561	4.8725	5.4398	5.9515	4.766	4.4714	5.2101	4.4964	5.3015	4.4984	5.4663	5.3887	4.7298	6.0904	6.0984	6.0604
neg_51	Oxidized glutathione	metab_14537	C00127	HMDB0003337	611.146	neg	M-H, M+K-2H, M+Na-2H	C20H32N6O12S2	0.9156	0.0205635	85.3	-	2.20283	27025-41-8	-	-	map00480	Glutathione metabolism	Metabolism	Metabolism of other amino acids	Organic acids and derivatives	Carboxylic acids and derivatives	Amino acids, peptides, and analogues	7.0129	7.0824	6.9996	6.9392	6.8388	7.2015	5.4809	6.51	6.8473	5.0086	3.6944	6.1502	5.1169	5.9317	4.5212	6.1499	6.3453	5.1816	6.6835	6.6887	6.7009
neg_61	Aspartyl-Valine	metab_14547	-	HMDB0028766	231.099	neg	M-H, M+Na-2H, M-H2O-H	C9H16N2O5	1.0847	0.0361944	-	51.1	0.0480882	-	-	-	-	-	-	-	Organic acids and derivatives	Carboxylic acids and derivatives	Amino acids, peptides, and analogues	5.6269	5.6784	5.8396	5.9036	5.8695	5.7619	3.9048	3.9269	4.1212	4.203	3.8477	4.1898	4.4792	4.5214	5.1067	4.3225	4.3009	4.9029	5.3977	5.4231	5.4269
neg_96	Gamma-Glutamylphenylalanine	metab_14582	-	HMDB0000594	293.115	neg	M-H, M+Na-2H, M-H2O-H	C14H18N2O5	2.3199	0.0504666	-	51.7	2.39391	7432-24-8	-	-	-	-	-	-	Organic acids and derivatives	Carboxylic acids and derivatives	Amino acids, peptides, and analogues	6.2813	6.3555	6.2677	6.3824	6.4485	6.4504	4.239	4.4039	4.3517	4.442	4.3451	4.269	5.1571	4.4588	5.6433	4.3448	4.3996	5.1844	6.0229	6.0208	6.0592
neg_103	Gamma-Glu-Leu	metab_14589	-	-	259.13	neg	M-H, M+Na-2H, M-H2O-H	C11H20N2O5	2.5383	0.0278007	67.2	-	1.27236	-	-	-	-	-	-	-	-	-	-	6.1344	6.223	6.3059	6.0923	6.3074	6.2466	4.99	5.0358	5.5915	4.8854	4.4183	5.0817	4.6542	5.3236	4.5245	5.4176	5.4151	4.8134	5.9078	5.8847	5.8904
neg_109	Neocasomorphin (1-5)	metab_14595	-	HMDB0060144	602.285	neg	M-H, M+Na-2H, M+K-2H	C29H41N5O9	2.7571	0.0244531	-	51.9	3.21641	-	-	-	-	-	-	-	Organic acids and derivatives	Carboxylic acids and derivatives	Amino acids, peptides, and analogues	4.7114	4.8092	4.6228	4.811	4.8234	4.8848	6.7845	6.6551	6.7471	6.8057	6.5818	6.7719	6.6453	6.6927	5.3306	6.6702	6.6952	6.0777	6.4266	6.4063	6.4221
neg_117	Riboflavin (Vitamin B2)	metab_14603	-	-	375.132	neg	M-H, M+Cl, M+FA-H	C17H20N4O6	3.0541	0.0551525	81	-	1.63454	-	-	-	-	-	-	-	-	-	-	5.1149	5.4011	5.5382	5.6251	5.643	5.6779	5.2611	5.2924	5.4254	5.2383	4.9455	5.1383	5.267	5.4057	5.2815	5.4177	5.5556	5.4578	5.6383	5.5962	5.6383
neg_124	Isoleucylisoleucine	metab_14610	-	-	243.171	neg	M-H, 2M-H, M-H2O-H	C12H24N2O3	2.8742	0.0162305	69.6	-	0.121061	-	-	-	-	-	-	-	-	-	-	6.7887	6.8467	6.8723	6.8623	6.8768	6.8255	4.9615	4.7241	4.5611	5.1437	4.8968	4.8637	5.7614	5.2566	6.3695	5.0159	5.0539	5.8938	6.5196	6.5064	6.5175
neg_135	Gamma-Glutamyltyrosine	metab_14621	-	HMDB0011741	309.11	neg	M-H, M+Na-2H, M-H2O-H	C14H18N2O6	1.5401	0.0312803	52.6	-	2.15855	7432-23-7	-	-	-	-	-	-	Organic acids and derivatives	Carboxylic acids and derivatives	Amino acids, peptides, and analogues	6.0421	6.0494	6.0249	6.1259	6.1114	6.1037	3.9514	3.9402	4.1464	3.891	3.9036	3.8591	4.7133	4.2002	5.4351	4.2299	4.1269	4.9805	5.7071	5.7202	5.7343
neg_140	Deoxyguanosine	metab_14626	C00330	HMDB0000085	266.09	neg	M-H, 2M-H, M+Cl	C10H13N5O4	1.1997	0.0306865	90.3	-	1.3802	961-07-9	Nucleic acids	Nucleosides	map01100;map00230	Metabolic pathways;Purine metabolism	Metabolism;Metabolism	Global and overview maps;Nucleotide metabolism	Nucleosides, nucleotides, and analogues	Purine nucleosides	Purine 2'-deoxyribonucleosides	5.8788	5.8468	6.1196	5.9025	6.0129	5.7281	6.7264	6.7437	6.414	6.8797	6.4259	6.9577	6.8879	6.9705	7.0968	7.0737	6.6911	6.6602	6.6944	6.6942	6.671
neg_156	Uridine	metab_14642	C00299	HMDB0000296	243.062	neg	M-H, M+FA-H, M+Cl	C9H12N2O6	0.9462	0.120875	76.5	-	0.479285	58-96-8	Nucleic acids	Nucleosides	map00240;map01100	Pyrimidine metabolism;Metabolic pathways	Metabolism;Metabolism	Nucleotide metabolism;Global and overview maps	Nucleosides, nucleotides, and analogues	Pyrimidine nucleosides	Not Available	6.9141	6.8566	7.0145	6.95	6.9293	6.9609	6.5538	6.4067	6.3641	6.6458	6.3553	6.597	6.6237	6.6128	6.3705	6.6584	6.5889	6.5505	6.7858	6.8063	6.7037
neg_175	2-hydroxyhexadecanoic acid	metab_14661	-	HMDB0031057	271.228	neg	M-H, 2M-H, M+FA-H	C16H32O3	6.5196	0.113949	58.9	-	1.23565	16452-51-0	-	-	-	-	-	-	Lipids and lipid-like molecules	Fatty Acyls	Fatty acids and conjugates	7.3905	7.5342	7.1713	7.3422	7.1721	7.2555	5.4719	5.525	5.3294	5.5845	5.4137	5.4643	5.6097	5.3895	5.8775	5.6142	5.397	5.9418	6.9807	6.9326	6.8814
neg_193	Melibiose	metab_14679	C05400;C05402	HMDB0000048	377.086	neg	M-H, M+Cl, M+FA-H	C12H22O11	0.6102	0.0166294	63.8	-	0.741673	585-99-9	-;Carbohydrates	-;Oligosaccharides	map02010;map00052	ABC transporters;Galactose metabolism	Environmental Information Processing;Metabolism	Membrane transport;Carbohydrate metabolism	Organic oxygen compounds	Organooxygen compounds	Carbohydrates and carbohydrate conjugates	6.8116	6.7022	6.787	6.9015	6.504	6.5019	7.4604	7.5483	7.6586	7.5599	7.4001	7.5439	7.7233	7.7932	7.6283	7.6084	7.7215	7.6841	7.4566	7.4436	7.4448
neg_195	Panose	metab_14681	C03661;C00713	HMDB0029937	539.139	neg	M+Cl, M+FA-H, M-H	C18H32O16	0.6177	0.0305135	-	72.8	1.63285	33401-87-5	-	-	-	-	-	-	Organic oxygen compounds	Organooxygen compounds	Carbohydrates and carbohydrate conjugates	5.2418	5.0064	5.0663	5.236	4.4537	4.1251	6.2103	6.0425	6.1303	5.7328	6.2983	5.9023	6.4147	6.5541	5.7847	6.4019	6.5671	6.7149	6.127	6.1028	6.1061
neg_197	L-Glutamine	metab_14683	C00064	HMDB0000641	145.061	neg	M-H, M+FA-H, M-H2O-H	C5H10N2O3	0.5801	0.0536276	71.5	-	-5.4488	56-85-9	Peptides	Amino acids	map01100;map00630;map00220;map00230;map01120;map00471;map02010;map00910;map01230;map00240;map00250;map02020;map00970	Metabolic pathways;Glyoxylate and dicarboxylate metabolism;Arginine biosynthesis;Purine metabolism;Microbial metabolism in diverse environments;D-Glutamine and D-glutamate metabolism;ABC transporters;Nitrogen metabolism;Biosynthesis of amino acids;Pyrimidine metabolism;Alanine, aspartate and glutamate metabolism;Two-component system;Aminoacyl-tRNA biosynthesis	Metabolism;Metabolism;Metabolism;Metabolism;Metabolism;Metabolism;Environmental Information Processing;Metabolism;Metabolism;Metabolism;Metabolism;Environmental Information Processing;Genetic Information Processing	Global and overview maps;Carbohydrate metabolism;Amino acid metabolism;Nucleotide metabolism;Global and overview maps;Metabolism of other amino acids;Membrane transport;Energy metabolism;Global and overview maps;Nucleotide metabolism;Amino acid metabolism;Signal transduction;Translation	Organic acids and derivatives	Carboxylic acids and derivatives	Amino acids, peptides, and analogues	6.3077	6.287	6.3164	6.167	6.3087	6.2588	5.0948	5.2282	5.2561	4.9415	4.6108	5.0563	5.2189	5.1141	5.4673	5.1825	5.203	5.2993	5.9975	6.0404	6.0047
neg_211	Ophthalmic acid	metab_14697	-	HMDB0005765	288.12	neg	M-H, M+Na-2H, M+Cl	C11H19N3O6	0.6633	0.0490382	-	81.2	1.30631	495-27-2	-	-	-	-	-	-	Organic acids and derivatives	Carboxylic acids and derivatives	Amino acids, peptides, and analogues	5.5352	5.6284	5.6272	5.7186	5.682	5.733	4.3408	4.8209	4.9969	4.316	3.6873	4.5924	4.351	4.4249	4.3441	4.8042	4.5336	4.425	5.3902	5.3492	5.3811
neg_323	L-beta-aspartyl-L-serine	metab_14809	-	HMDB0011168	219.062	neg	M-H2O-H, M-H	C7H12N2O6	0.5877	0.0372177	-	52.9	-1.84841	-	-	-	-	-	-	-	Organic acids and derivatives	Peptidomimetics	Hybrid peptides	5.6132	5.623	5.6841	5.6341	5.698	5.6048	3.4813	4.7863	4.9432	4.1282	3.5629	4.5174	4.428	3.6974	4.8336	4.2352	3.5131	4.6032	5.2798	5.2479	5.2696
neg_329	Gamma-D-Glutamylglycine	metab_14815	-	-	203.067	neg	M-H, M+Na-2H	C7H12N2O5	0.595	0.0253605	77.9	-	-2.59843	-	-	-	-	-	-	-	-	-	-	6.1561	6.1992	6.2583	6.2471	6.3321	6.2245	4.5908	5.0666	5.2195	4.6885	4.2184	4.8225	5.0098	4.7831	5.5835	5.3911	4.9026	5.2295	5.909	5.8966	5.9186
neg_336	L-Galacto-2-heptulose	metab_14822	-	HMDB0029901	245.043	neg	M-H2O-H, M+Cl	C7H14O7	0.6026	0.0495373	-	56.4	-2.40418	29325-35-7	-	-	-	-	-	-	Organic oxygen compounds	Organooxygen compounds	Carbohydrates and carbohydrate conjugates	7.6916	7.6326	7.5649	7.607	7.6623	7.7257	6.6994	6.8173	6.7545	6.6288	6.631	6.5203	6.8066	6.4774	6.386	6.5381	6.6389	6.9084	7.3027	7.2784	7.2599
neg_345	L-2-Aminoadipic acid	metab_14831	C00956	-	160.061	neg	M-H2O-H, M-H	C6H11NO4	0.6177	0.00585802	82.3	-	-6.25205	-	-	-	map01100;map00310;map00311;map00300;map01210;map01230;map01110;map01130	Metabolic pathways;Lysine degradation;Penicillin and cephalosporin biosynthesis;Lysine biosynthesis;2-Oxocarboxylic acid metabolism;Biosynthesis of amino acids;Biosynthesis of secondary metabolites;Biosynthesis of antibiotics	Metabolism;Metabolism;Metabolism;Metabolism;Metabolism;Metabolism;Metabolism;Metabolism	Global and overview maps;Amino acid metabolism;Biosynthesis of other secondary metabolites;Amino acid metabolism;Global and overview maps;Global and overview maps;Global and overview maps;Global and overview maps	-	-	-	5.9536	5.7882	5.8935	5.9801	5.8226	5.9542	5.0878	5.6905	5.9074	5.288	4.6694	5.5293	5.6931	5.9385	5.4708	6.3539	5.6825	5.6105	5.8549	5.8595	5.8591
neg_372	N-Succinyl-L,L-2,6-diaminopimelate	metab_14858	C04421	HMDB0012267	289.104	neg	M-H2O-H, M-H	C11H18N2O7	0.6405	0.0254214	-	50.5	1.38777	26605-36-7	-	-	map01100;map01120;map00300;map01230	Metabolic pathways;Microbial metabolism in diverse environments;Lysine biosynthesis;Biosynthesis of amino acids	Metabolism;Metabolism;Metabolism;Metabolism	Global and overview maps;Global and overview maps;Amino acid metabolism;Global and overview maps	Organic acids and derivatives	Carboxylic acids and derivatives	Amino acids, peptides, and analogues	5.6235	5.5979	5.477	5.6191	5.4038	5.4911	4.2815	4.9275	5.154	4.277	3.9991	4.6628	4.2221	4.5123	3.9729	4.8443	4.6931	4.419	5.2432	5.2418	5.2233
neg_499	DTMP	metab_14985	C00364	-	321.05	neg	M-H, M+Na-2H	C10H15N2O8P	0.9768	0.0202549	83.9	-	1.40995	-	Nucleic acids	Nucleotides	map00240;map01100	Pyrimidine metabolism;Metabolic pathways	Metabolism;Metabolism	Nucleotide metabolism;Global and overview maps	-	-	-	5.4053	5.3809	5.7105	5.539	5.7789	5.4608	6.2465	6.3374	6.7506	5.9836	5.8177	6.3954	6.2055	6.5806	6.0618	6.5256	6.4413	6.1214	6.2541	6.2517	6.2377
neg_566	UDP-N-acetylmuramoyl-L-alanyl-D-glutamate	metab_15052	C00692	-	438.584	neg	M-2H, M-H	C28H43N5O23P2	1.1228	0.0427686	62.7	-	0.905105	-	-	-	map01100;map00471;map00550	Metabolic pathways;D-Glutamine and D-glutamate metabolism;Peptidoglycan biosynthesis	Metabolism;Metabolism;Metabolism	Global and overview maps;Metabolism of other amino acids;Glycan biosynthesis and metabolism	-	-	-	6.2133	6.5276	6.7457	6.4401	6.6485	6.2833	5.3984	4.8257	4.4794	4.4705	3.0385	4.6498	4.4258	5.6228	2.9911	4.4242	5.2699	4.895	6.1054	6.0976	6.0697
neg_583	DIDP	metab_15069	C01344	HMDB0003536	411.013	neg	M-H, M+Na-2H	C10H14N4O10P2	1.2074	0.159333	-	52.7	3.22476	26575-15-5	-	-	map00230	Purine metabolism	Metabolism	Nucleotide metabolism	Nucleosides, nucleotides, and analogues	Purine nucleotides	Purine deoxyribonucleotides	4.9125	4.9222	5.0852	4.8815	5.0097	4.891	5.6513	5.6638	5.3278	5.8231	5.3626	5.9003	5.7738	5.8235	5.8652	5.8154	5.4824	5.4699	5.5989	5.611	5.4791
neg_603	N-acetyl-L-2-aminoadipate(2-)	metab_15089	-	HMDB0062715	202.072	neg	M-H2O-H, M-H	C8H13NO5	1.3617	0.0105437	-	50.2	-2.4247	-	-	-	-	-	-	-	Organic acids and derivatives	Carboxylic acids and derivatives	Amino acids, peptides, and analogues	5.2538	5.4805	5.3018	5.26	5.2981	5.357	3.3852	3.2717	3.5476	3.2934	3.6755	3.5285	3.6068	3.6351	3.883	4.0425	3.8774	3.9217	4.9398	4.931	4.9332
neg_671	Glutamylphenylalanine	metab_15157	-	HMDB0029156	293.115	neg	M-H, M+Na-2H	C14H18N2O5	1.719	0.0106765	71.8	-	2.3489	20556-22-3	-	-	-	-	-	-	Organic acids and derivatives	Carboxylic acids and derivatives	Amino acids, peptides, and analogues	6.1713	6.3008	6.2277	6.2247	6.3095	6.3731	4.3422	4.7507	4.7535	4.8559	3.9452	4.6836	5.2906	5.0454	5.3384	5.0948	4.9285	5.3608	5.9068	5.8983	5.9058
neg_688	Serylisoleucine	metab_15174	-	HMDB0029042	217.119	neg	M-H2O-H, M-H	C9H18N2O4	1.7892	0.0057509	-	60.3	-1.73284	-	-	-	-	-	-	-	Organic acids and derivatives	Carboxylic acids and derivatives	Amino acids, peptides, and analogues	6.2771	6.3672	6.4242	6.4149	6.4179	6.356	4.3157	4.4296	4.3801	4.5831	4.4254	4.4866	5.1666	4.7161	5.9298	4.6364	4.5887	5.4934	6.0655	6.0612	6.0612
neg_709	Ethyl (S)-3-hydroxybutyrate glucoside	metab_15195	-	HMDB0031693	331.08	neg	M+K-2H, 2M-H	C12H22O8	1.8827	0.0257086	-	50.4	-0.84187	-	-	-	-	-	-	-	Lipids and lipid-like molecules	Fatty Acyls	Fatty acyl glycosides	5.2628	5.2696	5.2888	5.2348	5.3574	5.3723	4.8571	4.8059	4.7347	5.0182	4.115	5.0143	4.5815	4.7797	4.4201	4.8154	4.7662	4.5397	5.0642	5.0498	5.0423
neg_710	2-Aminoheptanedioic acid	metab_15196	-	HMDB0034252	524.248	neg	M-H2O-H, 3M-H	C7H13NO4	1.8827	0.0507302	-	75.8	-4.54664	3721-85-5	-	-	-	-	-	-	Organic acids and derivatives	Carboxylic acids and derivatives	Amino acids, peptides, and analogues	4.0412	4.0638	3.8667	4.0281	3.9037	4.0785	4.5457	3.9626	4.0478	4.9441	5.4639	4.8798	5.177	4.2485	4.7752	4.0713	4.1746	5.7499	4.8013	4.7804	4.8244
neg_743	Naproxen O-glucuronide	metab_15229	-	HMDB0060923	387.105	neg	M-H2O-H, M+Na-2H	C20H22O9	2.0149	0.291071	-	89.3	-8.54061	-	-	-	-	-	-	-	Organic oxygen compounds	Organooxygen compounds	Carbohydrates and carbohydrate conjugates	3.413	3.4113	3.3963	3.4165	3.4033	3.4062	3.8119	3.8017	4.2157	3.4498	4.613	3.9467	4.2662	3.341	4.9105	3.8482	3.8425	4.8128	3.724	3.491	3.7454
neg_842	2-O-beta-D-Glucopyranuronosyl-D-mannose	metab_15328	-	HMDB0039722	393.04	neg	M+Na-2H, M+K-2H	C12H20O12	2.3199	0.0660653	-	55.2	-8.05378	4539-91-7	-	-	-	-	-	-	Organic oxygen compounds	Organooxygen compounds	Carbohydrates and carbohydrate conjugates	5.106	5.1644	5.0814	5.2182	5.2793	5.2505	3.6481	3.6468	3.6391	3.6491	3.6281	3.6901	3.5888	3.6372	4.3142	3.6348	3.6453	3.6588	4.8636	4.8245	4.8085
neg_871	Hydroxyphenyllactic acid	metab_15357	C03672	HMDB0000755	181.05	neg	M-H2O-H, M-H	C9H10O4	2.4211	0.0126039	51.8	-	-4.29236	306-23-0	-	-	map00130;map01110;map00350	Ubiquinone and other terpenoid-quinone biosynthesis;Biosynthesis of secondary metabolites;Tyrosine metabolism	Metabolism;Metabolism;Metabolism	Metabolism of cofactors and vitamins;Global and overview maps;Amino acid metabolism	Phenylpropanoids and polyketides	Phenylpropanoic acids	Not Available	5.6596	5.5663	5.4787	5.567	5.5097	5.7065	4.8977	5.304	5.4016	4.8984	4.8811	5.027	5.326	5.2189	4.9205	5.2782	5.1983	5.0912	5.4004	5.4077	5.4111
neg_876	Gamma-Glutamylleucine	metab_15362	-	HMDB0011171	241.12	neg	M-H2O-H, M+Na-2H	C11H20N2O5	2.4446	0.0345013	54.1	-	0.56704	2566-39-4	-	-	-	-	-	-	Organic acids and derivatives	Carboxylic acids and derivatives	Amino acids, peptides, and analogues	4.8013	4.8988	4.8616	4.7906	4.8935	4.8908	3.9849	4.417	4.6411	3.8292	3.8758	4.1643	3.6351	3.9356	3.7098	4.4156	4.0032	3.833	4.5753	4.5823	4.6038
neg_897	Berberrubine	metab_15383	-	HMDB0030266	343.083	neg	M+Na-2H, M+K-2H	C19H16NO4+	2.5383	0.201765	-	58.5	1.01569	17388-19-1	-	-	-	-	-	-	Alkaloids and derivatives	Protoberberine alkaloids and derivatives	Not Available	4.7253	4.834	4.913	4.6802	4.9316	4.8464	2.6988	3.619	4.1742	3.0201	2.6573	3.2739	2.6181	3.5043	2.6099	3.8824	3.8353	2.5965	4.5198	4.4906	4.3455
neg_923	Tyrosyl-Isoleucine	metab_15409	-	HMDB0029108	293.151	neg	M-H, M+Na-2H	C15H22N2O4	2.6633	0.0209118	-	57.6	1.84609	-	-	-	-	-	-	-	Organic acids and derivatives	Carboxylic acids and derivatives	Amino acids, peptides, and analogues	6.0677	6.1667	6.156	6.2039	6.1817	6.1501	3.7637	3.8632	4.0444	4.7244	3.7092	4.3662	4.951	4.5143	4.9202	4.2893	4.1867	4.9272	5.8137	5.8064	5.7956
neg_1036	Xanthine	metab_15522	C00385	HMDB0000292	151.025	neg	M-H, M+Na-2H	C5H4N4O2	0.9233	0.0818501	92.6	-	-5.70765	69-89-6	-	-	map01100;map01110;map00230;map01120;map00232	Metabolic pathways;Biosynthesis of secondary metabolites;Purine metabolism;Microbial metabolism in diverse environments;Caffeine metabolism	Metabolism;Metabolism;Metabolism;Metabolism;Metabolism	Global and overview maps;Global and overview maps;Nucleotide metabolism;Global and overview maps;Biosynthesis of other secondary metabolites	Organoheterocyclic compounds	Imidazopyrimidines	Purines and purine derivatives	4.8527	4.7379	4.7078	4.7196	4.7007	4.7493	4.3885	4.5943	4.7601	4.2126	5.1509	4.3903	4.2194	3.9711	4.0251	4.4893	4.2784	5.1139	4.7026	4.7174	4.6484
neg_1046	Isoleucyl-Tryptophan	metab_15532	-	HMDB0028918	633.327	neg	M-H, 2M-H	C17H23N3O3	3.4607	0.0410587	-	62.5	1.4149	-	-	-	-	-	-	-	Organic acids and derivatives	Carboxylic acids and derivatives	Amino acids, peptides, and analogues	5.3148	5.3926	5.4136	5.4114	5.3654	5.3943	6.0804	6.105	6.1603	5.9479	5.8777	6.0222	5.874	5.7846	5.1789	6.1797	5.8386	5.7971	5.8202	5.7863	5.814
neg_1047	Adenosine diphosphate ribose	metab_15533	C00301	HMDB0001178	540.055	neg	M-H2O-H, M-H	C15H23N5O14P2	0.9156	0.0228643	-	85.9	1.34244	20762-30-5	-	-	map00230	Purine metabolism	Metabolism	Nucleotide metabolism	Nucleosides, nucleotides, and analogues	Purine nucleotides	Purine nucleotide sugars	5.5037	5.4405	5.6207	5.5586	5.5204	5.5874	5.9978	5.9045	6.669	5.4005	5.911	6.0877	5.3905	6.1802	4.0312	5.5634	6.1435	5.3723	5.8141	5.834	5.8246
neg_1080	2-Ethyl-2-Hydroxybutyric acid	metab_15566	-	HMDB0001975	131.07	neg	M-H2O-H, M-H	C6H12O3	3.7814	0.000790036	67.1	-	-8.32402	3639-21-2	-	-	-	-	-	-	Lipids and lipid-like molecules	Fatty Acyls	Fatty acids and conjugates	5.0774	5.0096	5.0681	5.0207	4.9863	5.0946	6.8529	7.0068	7.1303	6.8815	6.8177	6.9684	7.0784	6.9905	6.9518	7.0183	6.9975	7.0598	6.7944	6.7938	6.7944
neg_1090	N-a-Acetylcitrulline	metab_15576	C15532	HMDB0000856	216.099	neg	M-H2O-H, M-H	C8H15N3O4	0.9156	0.0436671	-	82.8	-1.62053	33965-42-3	-	-	map01100;map00220	Metabolic pathways;Arginine biosynthesis	Metabolism;Metabolism	Global and overview maps;Amino acid metabolism	Organic acids and derivatives	Carboxylic acids and derivatives	Amino acids, peptides, and analogues	4.4265	5.1169	5.2909	4.9249	5.3605	4.545	4.5499	5.0381	5.2288	4.4291	4.4376	4.7294	4.1573	4.4675	3.4958	4.6472	4.6475	4.5885	4.8672	4.9026	4.8976
neg_1102	N-acetylaspartate	metab_15588	C01042	-	174.04	neg	M-H2O-H, M-H	C6H9NO5	0.9156	0.0508008	97.2	-	-4.72833	-	-	-	map01100;map00250	Metabolic pathways;Alanine, aspartate and glutamate metabolism	Metabolism;Metabolism	Global and overview maps;Amino acid metabolism	-	-	-	6.1908	6.0298	6.1809	6.1575	6.1007	6.1225	5.966	6.437	6.6618	5.795	5.7403	6.1493	6.664	6.8592	5.8369	6.5636	6.4362	6.6779	6.4249	6.4365	6.4672
neg_1105	2,5-Dioxopentanoate	metab_15591	C00433	HMDB0060365	129.018	neg	M-H2O-H, M-H	C5H6O4	0.9156	0.0119739	-	57.8	-7.03037	-	-	-	map01100;map00040;map00330;map00053	Metabolic pathways;Pentose and glucuronate interconversions;Arginine and proline metabolism;Ascorbate and aldarate metabolism	Metabolism;Metabolism;Metabolism;Metabolism	Global and overview maps;Carbohydrate metabolism;Amino acid metabolism;Carbohydrate metabolism	Organic acids and derivatives	Keto acids and derivatives	Short-chain keto acids and derivatives	5.481	5.3751	5.5536	5.5831	5.6043	5.755	4.8457	4.8718	5.3227	4.8396	5.0242	4.9477	4.9453	5.0607	5.0371	4.8005	5.071	5.1462	5.316	5.3257	5.3177
neg_1180	Glutathione	metab_15666	C00051;C02471	HMDB0000125	611.146	neg	M-H, M+Na-2H	C20H32N6O12S2	0.6557	0.0621983	74.2	-	1.57718	70-18-8	Vitamins and Cofactors;-	Cofactors;-	map01100;map00270;map00480;map02010	Metabolic pathways;Cysteine and methionine metabolism;Glutathione metabolism;ABC transporters	Metabolism;Metabolism;Metabolism;Environmental Information Processing	Global and overview maps;Amino acid metabolism;Metabolism of other amino acids;Membrane transport	Organic acids and derivatives	Carboxylic acids and derivatives	Amino acids, peptides, and analogues	6.9922	7.0452	6.9273	6.9342	6.8276	7.1832	5.4242	6.4804	6.8123	4.9728	3.6754	6.1243	5.1547	5.9749	4.8622	6.1332	6.3638	5.1533	6.7135	6.6657	6.7133
neg_1192	Alanyl-Proline	metab_15678	-	HMDB0028695	231.099	neg	M-H, M+FA-H	C8H14N2O3	0.6557	0.0308228	-	62.6	-3.1838	-	-	-	-	-	-	-	Organic acids and derivatives	Carboxylic acids and derivatives	Amino acids, peptides, and analogues	6.2778	6.3239	6.4399	6.4126	6.375	6.2107	5.0078	5.1975	5.5207	5.067	4.5583	5.1555	5.2417	5.1284	5.5914	5.4149	5.1052	5.7739	6.0553	6.0435	6.0702
neg_1193	2-Hydroxyadenine	metab_15679	-	HMDB0000403	150.041	neg	M-H, M+Cl	C5H5N5O	0.6481	0.0268377	-	68.3	-6.29426	3373-53-3	-	-	-	-	-	-	Organoheterocyclic compounds	Imidazopyrimidines	Purines and purine derivatives	5.3787	5.4015	5.4685	5.3928	5.4179	5.2726	5.6674	5.9191	5.9593	5.4445	5.3689	5.6443	5.6806	5.6247	5.5342	5.7752	5.6316	5.3382	5.5873	5.5795	5.6024
neg_1198	5-L-Glutamyl-L-alanine	metab_15684	C03740	-	217.083	neg	M-H2O-H, M-H	C8H14N2O5	0.6177	0.0396777	67.4	-	-2.92525	-	-	-	map00480	Glutathione metabolism	Metabolism	Metabolism of other amino acids	-	-	-	6.4567	6.5052	6.571	6.5357	6.5983	6.5308	4.8856	5.1297	5.2692	4.8099	4.7691	4.8786	5.1532	5.1275	5.8938	5.2926	5.2504	5.4811	6.2049	6.2006	6.2321
neg_1228	PSOROMIC ACID	metab_15714	-	-	357.062	neg	M-H, M+Na-2H	C18H14O8	5.9881	0.0806517	61.5	-	1.64612	-	-	-	-	-	-	-	-	-	-	5.8445	5.8652	5.8449	5.825	5.8211	5.81	6.0037	5.9632	5.9695	5.9837	5.9352	5.9537	6.0155	5.9741	5.9959	6.0104	6.0092	6.0484	5.9002	5.9126	5.965
neg_1260	Dodecanedioic acid	metab_15746	C02678;C16308	HMDB0000623;LMFA01170009	229.144	neg	M-H, M+Na-2H	C12H22O4	6.0881	0.255845	-	51.2	-0.236086	693-23-2	-	-	map00592;map01110	alpha-Linolenic acid metabolism;Biosynthesis of secondary metabolites	Metabolism;Metabolism	Lipid metabolism;Global and overview maps	Lipids and lipid-like molecules	Fatty Acyls	Fatty acids and conjugates	4.8868	4.8787	4.7357	4.7714	4.7892	4.7885	5.0536	5.0952	5.0781	5.044	5.0655	5.0751	4.9468	4.9457	4.8575	4.8102	4.8514	4.8572	4.9624	4.9634	4.751
neg_1276	N(1),N(12)-diacetylsperminium(2+)	metab_15762	-	HMDB0062649	323.223	neg	M+Cl, M+K-2H	C14H32N4O2+2	6.1188	0.207208	-	78.6	4.96971	-	-	-	-	-	-	-	Organic acids and derivatives	Carboxylic acids and derivatives	Carboxylic acid derivatives	4.5072	4.6189	4.3408	4.4393	4.3547	4.3615	4.7218	4.7241	4.8862	4.7553	4.7873	4.6744	5.0672	5.1408	4.5364	4.9853	5.0651	4.5063	4.7983	4.7646	4.618
neg_1343	N-Lauroylglycine	metab_15829	-	HMDB0013272	256.192	neg	M-H, M+Na-2H	C14H27NO3	6.3015	0.285181	-	54.3	0.919363	-	-	-	-	-	-	-	Organic acids and derivatives	Carboxylic acids and derivatives	Amino acids, peptides, and analogues	4.6572	4.7276	4.7931	4.7605	4.7844	4.6505	4.8052	5.2273	5.4389	4.8098	4.6924	5.0248	4.24	4.4332	3.8698	4.3127	4.3759	3.2984	4.877	4.8036	4.6185
neg_1445	L-Aspartic Acid	metab_15931	C00049	HMDB0000191	132.029	neg	M-H2O-H, M-H	C4H7NO4	0.5801	0.0143876	86.6	-	-8.69154	56-84-8	Peptides;Hormones and transmitters	Amino acids;Neurotransmitters	map01110;map00270;map01200;map00250;map00410;map02030;map00770;map02010;map00710;map01100;map00220;map00300;map01120;map01210;map00340;map01230;map00260;map00261;map00760;map00460;map02020;map00970;map01130	Biosynthesis of secondary metabolites;Cysteine and methionine metabolism;Carbon metabolism;Alanine, aspartate and glutamate metabolism;beta-Alanine metabolism;Bacterial chemotaxis;Pantothenate and CoA biosynthesis;ABC transporters;Carbon fixation in photosynthetic organisms;Metabolic pathways;Arginine biosynthesis;Lysine biosynthesis;Microbial metabolism in diverse environments;2-Oxocarboxylic ac…	Metabolism;Metabolism;Metabolism;Metabolism;Metabolism;Cellular Processes;Metabolism;Environmental Information Processing;Metabolism;Metabolism;Metabolism;Metabolism;Metabolism;Metabolism;Metabolism;Metabolism;Metabolism;Metabolism;Metabolism;Metabolism;Environmental Information Processing;Genetic Information Processing;Metabolism	Global and overview maps;Amino acid metabolism;Global and overview maps;Amino acid metabolism;Metabolism of other amino acids;Cell motility;Metabolism of cofactors and vitamins;Membrane transport;Energy metabolism;Global and overview maps;Amino acid metabolism;Amino acid metabolism;Global and overview maps;Global and overview maps;Amino acid metabolism;Global and overview maps;Amino acid metaboli…	Organic acids and derivatives	Carboxylic acids and derivatives	Amino acids, peptides, and analogues	5.9217	5.9948	6.0311	5.8616	6.0644	5.9609	5.6598	5.7082	5.4882	5.6898	5.4568	5.5651	5.322	5.4678	5.3952	5.7264	5.5108	5.1444	5.8304	5.829	5.8404
neg_1799	2,3-Dihydro-2,3-dihydroxy-4-(4-hydroxyphenyl)-1H-phenalen-1-one	metab_16285	-	HMDB0032848	327.066	neg	M+Na-2H	C19H14O4	0.5192	0.0822853	-	53	7.54282	-	-	-	-	-	-	-	Benzenoids	Naphthalenes	Phenylnaphthalenes	5.4286	5.3589	5.3632	5.1628	5.4609	5.5632	2.9101	2.9088	2.9011	2.9111	2.8901	2.9521	2.8509	2.8992	2.8427	5.2279	2.9073	2.8293	5.0462	4.9793	5.0386
neg_1968	L-4-Hydroxyglutamate semialdehyde	metab_16454	C05938	HMDB0006556	168.027	neg	M+Na-2H	C5H9NO4	0.5801	0.0265975	-	56.7	-5.33893	-	-	-	map00330	Arginine and proline metabolism	Metabolism	Amino acid metabolism	Organic acids and derivatives	Carboxylic acids and derivatives	Amino acids, peptides, and analogues	6.0335	5.9883	6.0053	6.0139	6.0149	6.0585	5.9413	6.1255	6.2615	5.8981	5.3223	6.1004	5.7658	6.2292	5.3791	6.2324	6.2547	5.6514	6.1542	6.1423	6.1654
neg_2004	Gamma-Glutamylasparagine	metab_16490	-	HMDB0029144	260.089	neg	M-H	C9H15N3O6	0.595	0.0182714	-	78.9	0.700541	38681-07-1	-	-	-	-	-	-	Organic acids and derivatives	Carboxylic acids and derivatives	Amino acids, peptides, and analogues	6.275	6.2806	6.2967	6.2516	6.3509	6.3807	4.9954	5.5649	5.7652	5.0466	4.8916	5.2959	5.1131	5.0149	5.5819	5.6686	5.0974	5.3577	5.9991	5.9857	5.9851
neg_2018	D-Myoinositol 4-phosphate	metab_16504	C03546	-	259.023	neg	M-H	C6H13O9P	0.6026	0.0244517	56.6	-	0.690635	-	-	-	map01100;map00562	Metabolic pathways;Inositol phosphate metabolism	Metabolism;Metabolism	Global and overview maps;Carbohydrate metabolism	-	-	-	6.0064	5.9742	5.8918	5.972	5.8937	5.8996	6.1352	6.5566	6.204	5.8931	5.6785	5.8568	5.8167	5.5484	4.7765	5.8811	5.8799	5.6489	5.9563	5.9401	5.9365
neg_2041	Myo-Inositol	metab_16527	C00137	HMDB0000211	179.055	neg	M-H	C6H12O6	0.6177	0.0564477	68.7	-	-3.90942	87-89-8	Carbohydrates	Monosaccharides	map01100;map01120;map00562;map00521;map02010;map00053;map00052;map01130	Metabolic pathways;Microbial metabolism in diverse environments;Inositol phosphate metabolism;Streptomycin biosynthesis;ABC transporters;Ascorbate and aldarate metabolism;Galactose metabolism;Biosynthesis of antibiotics	Metabolism;Metabolism;Metabolism;Metabolism;Environmental Information Processing;Metabolism;Metabolism;Metabolism	Global and overview maps;Global and overview maps;Carbohydrate metabolism;Biosynthesis of other secondary metabolites;Membrane transport;Carbohydrate metabolism;Carbohydrate metabolism;Global and overview maps	Organic oxygen compounds	Organooxygen compounds	Alcohols and polyols	5.726	5.686	5.735	5.7197	5.785	5.8149	5.8347	5.8875	6.0562	5.7028	5.6472	5.8468	5.591	5.8238	5.9265	5.9685	6.075	5.8472	5.8461	5.8456	5.8877
neg_2058	D-1,5-Anhydrofructose	metab_16544	-	HMDB0041561	207.051	neg	M+FA-H	C6H10O5	0.6253	0.0293416	-	56.2	-3.09356	75414-43-6	-	-	-	-	-	-	Organoheterocyclic compounds	Oxanes	Not Available	5.3505	5.1754	5.1705	5.2558	5.142	5.3913	3.1353	3.134	3.1264	3.1363	3.1153	3.1774	3.0761	3.1245	3.0679	3.122	3.1326	3.3504	4.8026	4.8072	4.783
neg_2081	L-beta-aspartyl-L-leucine	metab_16567	-	HMDB0011166	227.104	neg	M-H2O-H	C10H18N2O5	0.6329	0.0332283	-	63	-0.473809	-	-	-	-	-	-	-	Organic acids and derivatives	Peptidomimetics	Hybrid peptides	5.309	5.1186	5.3046	5.1873	4.9976	4.9125	4.2664	4.4143	4.7338	4.2756	3.6456	4.4653	4.3883	4.4955	4.2637	5.2295	4.3867	4.2642	4.9345	4.91	4.936
neg_2086	Alanyl-Hydroxyproline	metab_16572	-	HMDB0028688	247.094	neg	M+FA-H	C8H14N2O4	0.6329	0.0118175	-	56.8	-0.0740958	-	-	-	-	-	-	-	Organic acids and derivatives	Carboxylic acids and derivatives	Amino acids, peptides, and analogues	6.4176	6.5023	6.5204	6.4732	6.5552	6.5398	5.3538	5.9245	6.0856	5.3367	5.2054	5.6088	5.451	5.5909	5.922	6.0749	5.5739	5.6882	6.2292	6.2333	6.2394
neg_2133	Ciceritol	metab_16619	-	HMDB0032777	553.155	neg	M+Cl	C19H34O16	0.6481	0.160456	-	75.4	2.14351	88167-26-4	-	-	-	-	-	-	Organic oxygen compounds	Organooxygen compounds	Carbohydrates and carbohydrate conjugates	4.3733	4.3716	4.3566	4.3769	4.3636	4.3665	4.3122	4.5495	4.3032	4.3132	4.2922	4.3542	5.6625	5.8721	4.2447	5.8768	5.8371	4.2313	5.04	4.9218	4.9262
neg_2143	Norophthalmic acid	metab_16629	-	HMDB0005766	256.094	neg	M-H2O-H	C10H17N3O6	0.6557	0.0350167	-	73.4	0.438678	1116-21-8	-	-	-	-	-	-	Organic acids and derivatives	Carboxylic acids and derivatives	Amino acids, peptides, and analogues	5.325	5.2989	5.2736	5.3121	5.3244	5.3528	4.864	4.6148	4.8604	5.2079	4.9238	5.1477	5.0585	5.4	5.5076	5.0604	5.1449	5.096	5.2354	5.223	5.2532
neg_2261	Beta-nicotinamide D-ribonucleotide	metab_16747	C00455	HMDB0059645	316.046	neg	M-H2O-H	C11H16N2O8P+	0.7618	0.0615327	-	52.5	-3.01522	-	-	-	map01100;map00760	Metabolic pathways;Nicotinate and nicotinamide metabolism	Metabolism;Metabolism	Global and overview maps;Metabolism of cofactors and vitamins	Nucleosides, nucleotides, and analogues	Pyridine nucleotides	Nicotinamide nucleotides	5.2517	5.4171	5.5186	5.3897	5.5114	5.5609	5.1301	5.1288	5.1212	5.1311	5.1101	5.1722	5.0709	5.1192	5.0626	5.1168	5.1273	5.0492	5.1896	5.1866	5.141
neg_2307	Serylproline	metab_16793	-	HMDB0029047	201.088	neg	M-H	C8H14N2O4	0.885	0.0511735	-	57.7	-1.84051	-	-	-	-	-	-	-	Organic acids and derivatives	Carboxylic acids and derivatives	Amino acids, peptides, and analogues	4.9853	4.9953	5.0466	5.07	5.0712	5.0251	3.6114	3.6536	3.7965	3.324	3.303	3.4223	3.765	3.7139	4.4603	3.7866	3.6365	3.9242	4.6838	4.7282	4.7047
neg_2334	D[-Arg-2]KYOTORPHAN	metab_16820	-	-	336.168	neg	M-H	C15H23N5O4	0.9004	0.091233	73.1	-	1.7777	-	-	-	-	-	-	-	-	-	-	5.1029	5.1532	5.1802	5.2091	5.1457	5.0586	3.8972	3.8959	3.8883	3.8983	3.8772	3.9393	3.838	3.8864	4.1154	3.8839	3.8945	3.8164	4.7653	4.7948	4.843
neg_2339	Pyroglutamylvaline	metab_16825	-	HMDB0094651	273.11	neg	M+FA-H	C10H16N2O4	0.908	0.0752975	-	72.1	2.33557	21282-10-0	-	-	-	-	-	-	Organic acids and derivatives	Carboxylic acids and derivatives	Amino acids, peptides, and analogues	5.1147	5.0303	5.0648	5.4709	4.9088	4.8607	2.7777	2.7764	2.7687	2.7787	2.7577	2.8197	2.7185	2.7668	3.7422	2.7644	2.7749	2.697	4.5949	4.556	4.6215
neg_2352	Deoxyuridine monophosphate (dUMP)	metab_16838	-	-	307.034	neg	M-H	C9H13N2O8P	0.9156	0.0592294	71.2	-	1.51639	-	-	-	-	-	-	-	-	-	-	3.8499	3.9112	3.9937	3.8369	3.9323	3.9969	3.7638	4.8872	5.6236	4.2188	3.6772	4.6222	3.638	3.6863	3.6298	4.54	4.1472	3.6164	4.4583	4.4428	4.4076
neg_2457	Hydroxyprolyl-Lysine	metab_16943	-	HMDB0028868	258.146	neg	M-H	C11H21N3O4	0.9615	0.015566	-	62.8	1.25724	-	-	-	-	-	-	-	Organic acids and derivatives	Carboxylic acids and derivatives	Amino acids, peptides, and analogues	6.3311	6.3708	6.4315	6.3818	6.4292	6.3861	4.4231	4.6706	4.4748	4.9069	4.2747	4.6704	5.3522	4.8684	5.9439	4.8834	4.8094	5.6472	6.0376	6.0508	6.0468
neg_2466	L-Tyrosine	metab_16952	C00082	HMDB0000158	180.066	neg	M-H	C9H11NO3	0.9768	0.026188	86.2	-	-3.17473	60-18-4	Peptides	Amino acids	map01100;map01110;map00350;map00730;map00130;map00261;map01210;map01230;map00680;map00460;map00360;map00970;map01055;map01130;map00400;map00401;map01059	Metabolic pathways;Biosynthesis of secondary metabolites;Tyrosine metabolism;Thiamine metabolism;Ubiquinone and other terpenoid-quinone biosynthesis;Monobactam biosynthesis;2-Oxocarboxylic acid metabolism;Biosynthesis of amino acids;Methane metabolism;Cyanoamino acid metabolism;Phenylalanine metabolism;Aminoacyl-tRNA biosynthesis;Biosynthesis of vancomycin group antibiotics;Biosynthesis of antibi…	Metabolism;Metabolism;Metabolism;Metabolism;Metabolism;Metabolism;Metabolism;Metabolism;Metabolism;Metabolism;Metabolism;Genetic Information Processing;Metabolism;Metabolism;Metabolism;Metabolism;Metabolism	Global and overview maps;Global and overview maps;Amino acid metabolism;Metabolism of cofactors and vitamins;Metabolism of cofactors and vitamins;Biosynthesis of other secondary metabolites;Global and overview maps;Global and overview maps;Energy metabolism;Metabolism of other amino acids;Amino acid metabolism;Translation;Metabolism of terpenoids and polyketides;Global and overview maps;Amino aci…	Organic acids and derivatives	Carboxylic acids and derivatives	Amino acids, peptides, and analogues	6.2243	6.2206	6.2409	6.1912	6.3027	6.2825	5.952	5.9493	6.1518	5.8808	5.7656	5.9385	5.9832	6.0301	6.0125	6.0316	6.0174	5.8722	6.1297	6.144	6.1216
neg_2515	Threoninyl-Valine	metab_17001	-	HMDB0029074	217.119	neg	M-H	C9H18N2O4	1.0153	0.0239588	-	56.3	-0.605919	-	-	-	-	-	-	-	Organic acids and derivatives	Carboxylic acids and derivatives	Amino acids, peptides, and analogues	5.7745	5.8428	5.928	5.8342	5.9702	5.9442	4.2377	4.211	4.4541	4.4297	3.9766	4.2267	5.0313	4.4206	5.2852	4.3927	4.2938	4.8519	5.5055	5.5263	5.517
neg_2521	Phenylacetylglutamine	metab_17007	C04148	HMDB0006344	309.11	neg	M+FA-H	C13H16N2O4	1.0153	0.035952	62.8	-	2.30306	28047-15-6	-	-	map00360	Phenylalanine metabolism	Metabolism	Amino acid metabolism	Organic acids and derivatives	Carboxylic acids and derivatives	Amino acids, peptides, and analogues	5.6142	5.6651	5.707	5.7256	5.7502	5.7473	3.6831	4.0573	4.0544	4.0224	3.6631	3.7252	4.2674	4.172	4.3667	4.5215	4.0253	4.3952	5.2732	5.2936	5.304
neg_2539	2-Methyl-4-oxopentanedioic acid	metab_17025	-	HMDB0039447	205.035	neg	M+FA-H	C6H8O5	1.0307	0.0335131	-	58.2	-2.01203	55601-64-4	-	-	-	-	-	-	Organic acids and derivatives	Keto acids and derivatives	Gamma-keto acids and derivatives	5.049	5.0093	4.9537	5.1938	4.9854	5.3725	4.239	4.0381	4.5432	3.937	4.0786	4.0963	4.1881	4.3037	4.1684	4.587	4.379	4.2967	4.6888	4.6817	4.7095
neg_2551	Asparaginyl-Methionine	metab_17037	-	HMDB0028737	262.087	neg	M-H	C9H17N3O4S	1.0461	0.0303219	-	56.5	1.61558	-	-	-	-	-	-	-	Organic acids and derivatives	Carboxylic acids and derivatives	Amino acids, peptides, and analogues	5.3823	5.4625	5.4995	5.5035	5.5036	5.5051	3.7242	4.0542	4.2633	3.808	3.5425	3.8769	4.2278	3.7347	4.8566	4.025	3.9497	4.5032	5.1006	5.0754	5.0817
neg_2684	Dihydroprudomenin	metab_17170	-	HMDB0039357	539.142	neg	M+FA-H	C23H26O12	1.1381	0.0548743	-	71.9	2.51929	24512-61-6	-	-	-	-	-	-	Phenylpropanoids and polyketides	Flavonoids	Flavonoid glycosides	4.089	4.2728	4.808	4.4884	4.7699	4.3248	3.1443	3.143	3.6015	3.1453	3.1243	3.1864	3.0851	3.8788	5.7495	3.8837	3.1416	4.4938	4.6519	4.6299	4.6774
neg_2691	Threoninyl-Methionine	metab_17177	-	HMDB0029067	249.092	neg	M-H	C9H18N2O4S	1.1458	0.00353377	-	53.1	0.873508	-	-	-	-	-	-	-	Organic acids and derivatives	Carboxylic acids and derivatives	Amino acids, peptides, and analogues	5.4428	5.5614	5.6106	5.5997	5.621	5.5853	3.078	1.5324	0.1607	3.5392	3.0686	3.2739	4.132	3.6749	4.8092	1.5498	3.4642	4.4063	5.108	5.1076	5.1052
neg_2715	[3-(3,5,7-trihydroxy-6-methoxy-4-oxo-4H-chromen-2-yl)phenyl]oxidanesulfonic acid	metab_17201	-	HMDB0128825	416.989	neg	M+Na-2H	C16H12O10S	1.1611	0.136581	-	50.7	-2.63219	-	-	-	-	-	-	-	Phenylpropanoids and polyketides	Flavonoids	Flavones	4.8904	4.8864	4.859	4.8487	4.8972	5.0197	3.1987	3.7053	3.7676	3.5099	2.7707	3.2971	3.5227	3.6825	3.7931	3.8421	3.7564	3.4724	4.3355	4.4313	4.4509
neg_2817	Gly-Leu	metab_17303	C02155	-	187.108	neg	M-H	C8H16N2O3	1.3462	0.0425718	55.3	-	-2.40933	-	-	-	-	-	-	-	-	-	-	5.9802	6.0389	5.9922	6.0616	6.1137	6.0809	4.384	4.2338	4.1572	4.7417	4.2885	4.4927	5.1268	4.6505	5.7628	4.375	4.4322	5.4144	5.7513	5.7462	5.7167
neg_2819	1-(Hydroxymethyl)-5,5-dimethyl-2,4-imidazolidinedione	metab_17305	-	HMDB0031670	139.05	neg	M-H2O-H	C6H10N2O3	1.354	0.0952349	-	92.9	-6.03852	116-25-6	-	-	-	-	-	-	Organoheterocyclic compounds	Azolidines	Imidazolidines	4.2443	4.3458	4.2924	4.668	4.3926	4.5635	2.8879	2.6875	3.3225	3.1016	2.1951	3.2955	2.4322	2.757	2.148	3.1086	2.8674	3.4642	4.0842	4.0718	4.0051
neg_2860	Xanthosine	metab_17346	C01762	HMDB0000299	283.069	neg	M-H	C10H12N4O6	1.4392	0.0142039	85.9	-	1.627	146-80-5	-	-	map01100;map01110;map00230;map00232	Metabolic pathways;Biosynthesis of secondary metabolites;Purine metabolism;Caffeine metabolism	Metabolism;Metabolism;Metabolism;Metabolism	Global and overview maps;Global and overview maps;Nucleotide metabolism;Biosynthesis of other secondary metabolites	Nucleosides, nucleotides, and analogues	Purine nucleosides	Not Available	5.1154	4.9806	4.9519	4.922	4.9936	5.1822	4.1461	4.6031	5.0466	2.6187	2.5978	4.1087	2.5586	3.7545	2.7696	4.3207	4.2356	2.5371	4.7258	4.7139	4.7229
neg_2878	2beta,9xi-Dihydroxy-8-oxo-1(10),4,11(13)-germacratrien-12,6alpha-olide	metab_17364	-	HMDB0036662	315.066	neg	M+K-2H	C15H18O5	1.4858	0.0451585	-	60	7.58448	-	-	-	-	-	-	-	Lipids and lipid-like molecules	Prenol lipids	Terpene lactones	5.1094	5.1875	5.2018	5.2156	5.2532	5.223	3.6409	3.6396	3.632	3.6419	3.6209	3.683	3.5817	3.63	4.3777	3.6276	3.6381	3.9835	4.7983	4.7827	4.7592
neg_2885	Gamma-Glutamyl-S-methylcysteinyl-beta-alanine	metab_17371	-	HMDB0039504	334.109	neg	M-H	C12H21N3O6S	1.4935	0.0746468	-	71.7	2.0618	102148-91-4	-	-	-	-	-	-	Organic acids and derivatives	Peptidomimetics	Hybrid peptides	5.021	5.1022	5.1181	5.0923	5.1528	5.1211	3.1283	3.0298	3.2718	2.7264	2.6747	2.7726	3.781	3.6715	3.0699	3.0924	3.6525	3.2553	4.6962	4.7239	4.6588
neg_2903	Arginyl-Phenylalanine	metab_17389	-	HMDB0028716	320.173	neg	M-H	C15H23N5O3	1.5246	0.0133399	-	50.2	1.53946	-	-	-	-	-	-	-	Organic acids and derivatives	Carboxylic acids and derivatives	Amino acids, peptides, and analogues	5.0548	5.1311	5.0669	5.1962	5.1367	5.1414	2.6573	2.656	2.6484	2.6583	3.1634	2.6993	4.0925	2.6465	4.552	2.6441	2.6545	4.2247	4.7592	4.7494	4.7598
neg_2929	2-Methylguanosine	metab_17415	-	HMDB0005862	296.1	neg	M-H	C11H15N5O5	1.5635	0.0322301	75.7	-	1.35508	2140-77-4	-	-	-	-	-	-	Nucleosides, nucleotides, and analogues	Purine nucleosides	Not Available	5.8254	5.8341	5.8466	5.8265	5.8434	5.8015	5.6633	5.7117	5.5132	5.7047	5.3006	5.6615	5.4739	5.6566	5.1167	5.6969	5.6293	5.1799	5.7043	5.6773	5.6979
neg_2959	LysoPE(0:0/14:1(9Z))	metab_17445	-	HMDB0011471;LMGP02050034	444.211	neg	M+Na-2H	C19H38NO7P	1.5945	0.0888665	-	79.2	-5.70294	-	-	-	-	-	-	-	Lipids and lipid-like molecules	Glycerophospholipids	Glycerophosphoethanolamines	4.857	4.9243	4.9928	5.0336	5.0667	5.07	3.5505	3.0034	3.4324	3.2531	2.2921	2.4219	3.6939	3.5089	3.6994	3.3198	3.3599	3.9371	4.5936	4.5409	4.6176
neg_2966	LysoPA(8:0/0:0)	metab_17452	-	HMDB0114740	335.066	neg	M+K-2H	C11H23O7P	1.6101	0.0553992	-	51.4	-3.13897	-	-	-	-	-	-	-	Lipids and lipid-like molecules	Glycerophospholipids	Glycerophosphates	4.1937	4.2204	4.7424	4.4729	4.8209	4.376	3.29	3.2887	3.2811	3.291	3.27	3.3321	3.2308	3.2791	5.088	3.2767	3.2872	3.9077	4.335	4.3053	4.2877
neg_2969	6-Keto-prostaglandin F1a	metab_17455	C05961	HMDB0002886	415.232	neg	M+FA-H	C20H34O6	1.6178	0.0443626	-	97.5	-4.56129	58962-34-8	-	-	map00590;map01100	Arachidonic acid metabolism;Metabolic pathways	Metabolism;Metabolism	Lipid metabolism;Global and overview maps	Lipids and lipid-like molecules	Fatty Acyls	Eicosanoids	5.067	5.1558	5.2222	5.167	5.2288	5.2671	2.959	3.0502	3.0983	3.2775	0.3789	2.8478	4.5985	4.0015	4.4189	3.7518	3.7665	5.005	4.9374	4.9221	4.9602
neg_2996	2-(2-Phenylacetoxy)propionylglycine	metab_17482	-	HMDB0059732	575.186	neg	2M+FA-H	C13H15NO5	1.6725	0.0733918	-	72.1	-5.12919	-	-	-	-	-	-	-	Organic acids and derivatives	Carboxylic acids and derivatives	Amino acids, peptides, and analogues	0.0799	1.4127	0.0771	2.9898	1.3979	1.77	5.2505	5.6785	5.9238	5.0513	4.5331	5.3689	5.6068	5.4806	4.3062	5.4535	5.4536	5.5176	5.7146	5.6663	5.7281
neg_3021	L-Phenylalanine	metab_17507	C00079	HMDB0000159	164.071	neg	M-H	C9H11NO2	1.7035	0.0476783	85.2	-	-4.7979	63-91-2	Peptides	Amino acids	map01100;map01110;map01210;map02010;map01230;map00460;map00360;map00970;map01130;map00400	Metabolic pathways;Biosynthesis of secondary metabolites;2-Oxocarboxylic acid metabolism;ABC transporters;Biosynthesis of amino acids;Cyanoamino acid metabolism;Phenylalanine metabolism;Aminoacyl-tRNA biosynthesis;Biosynthesis of antibiotics;Phenylalanine, tyrosine and tryptophan biosynthesis	Metabolism;Metabolism;Metabolism;Environmental Information Processing;Metabolism;Metabolism;Metabolism;Genetic Information Processing;Metabolism;Metabolism	Global and overview maps;Global and overview maps;Global and overview maps;Membrane transport;Global and overview maps;Metabolism of other amino acids;Amino acid metabolism;Translation;Global and overview maps;Amino acid metabolism	Organic acids and derivatives	Carboxylic acids and derivatives	Amino acids, peptides, and analogues	6.2835	6.334	6.3467	6.2546	6.3591	6.3924	6.0562	6.0512	6.1798	6.0083	5.9442	6.0513	6.1645	6.1973	6.2279	6.1835	6.1954	6.1172	6.2227	6.2632	6.2367
neg_3113	CD 1790	metab_17599	-	HMDB0060809	518.211	neg	M+FA-H	C25H27N7O3	1.7815	0.0502242	-	70.4	-9.08581	-	-	-	-	-	-	-	Organoheterocyclic compounds	Imidazopyrimidines	Purines and purine derivatives	4.2681	4.3039	4.3343	4.3849	4.324	4.5032	3.5526	1.9911	3.8082	3.9838	3.6028	3.7577	4.5275	4.1529	5.1379	1.9793	3.9214	4.9377	5.136	5.0966	5.1339
neg_3144	2,3-Butanediol apiosylglucoside	metab_17630	-	HMDB0033063	383.158	neg	M-H	C15H28O11	1.8203	0.0309536	-	72.2	5.30316	-	-	-	-	-	-	-	Organic oxygen compounds	Organooxygen compounds	Carbohydrates and carbohydrate conjugates	4.4998	4.46	4.414	4.4568	4.4545	4.6085	4.8362	4.9675	5.194	4.9576	4.3888	5.0897	4.9403	5.0098	5.1157	5.37	5.0601	4.839	4.904	4.8941	4.9206
neg_3168	Dihydrozeatin-9-N-glucoside-O-glucoside	metab_17654	-	HMDB0012212	590.227	neg	M+FA-H	C22H35N5O11	1.8593	0.064474	-	84.6	-9.04223	-	-	-	-	-	-	-	Lipids and lipid-like molecules	Fatty Acyls	Fatty acyl glycosides	5.0121	4.9809	4.7975	4.8573	4.915	5.1908	3.2251	3.2238	3.2161	3.2261	3.2051	3.2671	3.1659	3.2142	3.1577	3.2118	3.2223	3.1443	4.5181	4.5336	4.5719
neg_3248	1-(4Z,7Z,10Z,13Z,16Z,19Z-docosahexaenoyl)-glycero-3-phosphate	metab_17734	-	HMDB0062307;LMGP10050019	517.216	neg	M+Cl	C25H39O7P	1.9606	0.0359491	-	64.8	6.70254	-	-	-	-	-	-	-	Lipids and lipid-like molecules	Glycerophospholipids	Glycerophosphates	4.0025	4.2274	3.9334	4.206	4.1369	4.4063	5.5051	5.1967	5.3292	5.3093	5.7049	5.3634	5.3525	5.2076	3.8167	4.8697	5.1611	5.2236	5.0951	5.0721	5.1022
neg_3336	(3a,5b)-24-oxo-24-[(2-sulfoethyl)amino]cholan-3-yl-b-D-Glucopyranosiduronic acid	metab_17822	-	LMST05040009;LMST05040017;HMDB0002429	704.331	neg	M+FA-H	C32H53NO11S	2.0384	0.199947	-	66.7	-1.33802	99794-82-8	-	-	-	-	-	-	Lipids and lipid-like molecules	Steroids and steroid derivatives	Bile acids, alcohols and derivatives	2.8546	2.5495	0.1656	2.4124	0.1678	3.2985	4.8524	3.7995	4.3855	4.7156	5.5029	4.8852	4.7714	4.6884	4.1956	0.1481	4.5822	4.7482	4.6303	4.4781	4.6467
neg_3343	Alpha-hydroxyalprazolam	metab_17829	-	HMDB0013943	361.029	neg	M+K-2H	C17H13ClN4O	2.0541	0.0648174	-	55.2	7.66514	37115-43-8	-	-	-	-	-	-	Organoheterocyclic compounds	Benzodiazepines	1,4-benzodiazepines	4.673	4.7528	4.7623	4.6587	4.7586	4.6515	4.9495	4.8926	5.0325	4.8877	5.0272	4.9826	4.8874	5.2491	4.7462	5.3374	5.1724	4.6456	4.8641	4.8456	4.9004
neg_3399	Gamma-Glutamyltryptophan	metab_17885	-	HMDB0029160	332.126	neg	M-H	C16H19N3O5	2.1245	0.0676969	-	56.6	1.8704	66471-20-3	-	-	-	-	-	-	Organic acids and derivatives	Carboxylic acids and derivatives	Amino acids, peptides, and analogues	4.9928	5.0751	5.2022	5.0641	5.1099	5.1264	3.1616	3.4568	3.5755	3.5903	3.1416	3.2036	4.0023	3.6376	4.0646	3.7306	3.38	4.2171	4.7459	4.706	4.7643
neg_3412	Isoleucyl-Valine	metab_17898	-	HMDB0028920	229.156	neg	M-H	C11H22N2O3	2.1401	0.012901	-	72.4	-0.472062	-	-	-	-	-	-	-	Organic acids and derivatives	Carboxylic acids and derivatives	Amino acids, peptides, and analogues	6.6151	6.6934	6.6737	6.6679	6.7294	6.754	4.647	4.3356	4.3267	4.629	4.7986	4.3953	5.4067	4.7398	6.0469	4.4808	4.5767	5.8396	6.3675	6.358	6.3679
neg_3416	LysoPE(0:0/22:6(4Z,7Z,10Z,13Z,16Z,19Z))	metab_17902	-	HMDB0011496;LMGP02050060	560.259	neg	M+Cl	C27H44NO7P	2.1401	0.0557701	-	60.5	7.12971	-	-	-	-	-	-	-	Lipids and lipid-like molecules	Glycerophospholipids	Glycerophosphoethanolamines	4.2667	4.1312	4.2562	4.2239	4.2095	4.4248	5.3665	5.1434	5.2626	5.2796	5.3422	5.3429	5.2511	5.4536	4.2755	5.3567	5.4406	4.5123	5.0771	5.0422	5.0894
neg_3420	Asparaginyl-Phenylalanine	metab_17906	-	HMDB0028738	278.115	neg	M-H	C13H17N3O4	2.1479	0.0151737	-	54.5	1.57377	-	-	-	-	-	-	-	Organic acids and derivatives	Carboxylic acids and derivatives	Amino acids, peptides, and analogues	5.4814	5.5848	5.5027	5.6844	5.6368	5.672	4.8597	4.6886	4.7418	4.9475	5.1022	4.815	5.0213	5.0782	4.7088	4.6926	5.0603	4.982	5.3377	5.33	5.3432
neg_3447	3-Deoxy-D-glycero-D-galacto-2-nonulosonic acid	metab_17933	-	HMDB0000425	249.063	neg	M-H2O-H	C9H16O9	2.1792	0.00695099	-	50.7	5.80214	22594-61-2	-	-	-	-	-	-	Organic oxygen compounds	Organooxygen compounds	Carbohydrates and carbohydrate conjugates	4.6338	4.5944	4.4455	4.6988	4.8037	4.8391	1.2061	1.2049	1.1978	1.2071	1.1874	1.2457	1.1508	1.1959	1.1432	1.1937	1.2035	1.1308	4.3016	4.2997	4.2957
neg_3455	Isoleucyl-Methionine	metab_17941	-	HMDB0028913	261.128	neg	M-H	C11H22N2O3S	2.187	0.0147807	-	51.3	1.50012	-	-	-	-	-	-	-	Organic acids and derivatives	Carboxylic acids and derivatives	Amino acids, peptides, and analogues	5.9082	6.0014	6.0598	6.0239	6.0255	6.0131	4.0669	4.0122	4.0384	4.5637	4.3027	4.3597	5.0377	4.6951	5.5066	4.4104	4.4589	5.3555	5.6911	5.6944	5.7035
neg_3466	Glycyl-Phenylalanine	metab_17952	-	HMDB0028848	221.093	neg	M-H	C11H14N2O3	2.2026	0.0118728	-	52.8	-0.330914	-	-	-	-	-	-	-	Organic acids and derivatives	Carboxylic acids and derivatives	Amino acids, peptides, and analogues	5.6929	5.6895	5.9569	5.6295	6.1129	6.0188	4.2407	4.6379	4.295	4.5059	4.1781	4.3077	4.8368	4.6326	4.8628	4.7322	4.549	4.7386	5.5914	5.5884	5.5984
neg_3565	Trandolapril-d5 Diketopiperazine	metab_18051	-	HMDB0061178	457.231	neg	M+FA-H	C24H32N2O4	2.3044	0.036861	-	51.8	-7.89591	-	-	-	-	-	-	-	Organic acids and derivatives	Carboxylic acids and derivatives	Amino acids, peptides, and analogues	4.874	4.8555	4.9811	5.2515	5.0177	5.0157	5.1777	4.9114	4.6465	4.9747	4.9062	4.8863	5.0107	4.9256	4.3137	4.7926	4.9868	4.6848	4.9567	4.9263	4.9511
neg_3578	Austalide K	metab_18064	-	HMDB0030157	447.193	neg	M+Cl	C25H32O5	2.3199	0.0341021	-	61.2	-4.37176	87833-53-2	-	-	-	-	-	-	Phenylpropanoids and polyketides	Isoflavonoids	Isoflavans	4.0949	4.0932	4.0787	4.261	4.2382	4.0796	5.1346	4.7489	5.1967	5.4669	5.0962	5.4716	5.2235	5.3699	4.1827	4.6977	5.2447	5.3907	5.0222	5.0135	5.0422
neg_3609	Alanyl-Phenylalanine	metab_18095	-	HMDB0028694	217.098	neg	M-H2O-H	C12H16N2O3	2.343	0.0310027	-	61.1	-0.811773	-	-	-	-	-	-	-	Organic acids and derivatives	Carboxylic acids and derivatives	Amino acids, peptides, and analogues	4.6859	4.7937	4.8542	4.9763	4.9812	4.8134	2.8613	2.86	2.8524	2.8623	2.8413	2.9033	3.384	2.8504	4.143	2.848	2.8585	3.5673	4.4776	4.4518	4.4588
neg_3635	Androsterone glucuronide	metab_18121	C11136;C11135	HMDB0002829	503.201	neg	M+K-2H	C25H38O8	2.3586	0.057026	-	75.9	-9.76544	1852-43-3	-	-	-	-	-	-	Lipids and lipid-like molecules	Steroids and steroid derivatives	Steroidal glycosides	4.3423	4.159	4.2926	4.2744	4.0149	4.4372	4.6546	4.961	5.1835	4.5802	4.2893	4.769	4.6798	4.8326	4.4146	5.2861	4.9703	4.3826	4.6828	4.6907	4.7285
neg_3636	Pyrrhoxanthinol	metab_18122	-	HMDB0035696	615.337	neg	M+FA-H	C37H46O5	2.3586	0.091086	-	76.5	7.21053	54369-11-8	-	-	-	-	-	-	Lipids and lipid-like molecules	Prenol lipids	Terpene lactones	5.2374	5.3028	5.2716	5.3355	5.3841	5.3211	0.0858	0.0856	0.0842	0.086	0.0823	0.0937	2.2136	0.0839	0.6107	0.0835	0.0853	0.0724	4.8571	4.7828	4.8485
neg_3673	N-[(3a,5b,7a,12a)-3,7-dihydroxy-24-oxo-12-(sulfooxy)cholan-24-yl]-Glycine	metab_18159	-	HMDB0002644	544.264	neg	M-H	C26H43NO9S	2.4133	0.0625484	-	65.4	9.07723	74723-17-4	-	-	-	-	-	-	Lipids and lipid-like molecules	Steroids and steroid derivatives	Bile acids, alcohols and derivatives	4.6524	4.7303	4.6601	4.6638	4.8174	4.6619	5.2515	5.3832	5.4839	5.4191	4.6482	5.2186	5.6365	5.66	4.5704	5.8532	5.6065	4.6711	5.317	5.267	5.3126
neg_3677	Flavin adenine dinucleotide (FAD)	metab_18163	-	-	784.152	neg	M-H	C27H33N9O15P2	2.4211	0.0507141	75.3	-	2.749	-	-	-	-	-	-	-	-	-	-	5.9503	6.064	6.112	6.1057	6.1577	6.2275	6.0037	5.9661	6.2261	5.7655	5.6873	5.7706	6.0258	6.1574	5.7197	5.9135	6.2068	5.8497	6.1077	6.0887	6.1325
neg_3703	Acetyl-L-tyrosine	metab_18189	C01657	-	222.077	neg	M-H	C11H13NO4	2.4602	0.0470008	57.8	-	-0.436409	-	-	-	-	-	-	-	-	-	-	4.501	4.334	4.508	4.4075	4.4137	4.5218	4.4704	4.6876	4.8415	4.3004	4.3343	4.4757	4.518	4.5737	4.5687	4.6424	4.6807	4.5585	4.5301	4.5451	4.5703
neg_3736	N-Acetyl-DL-methionine	metab_18222	-	-	190.054	neg	M-H	C7H13NO3S	2.4992	0.0230585	67.9	-	-2.1072	-	-	-	-	-	-	-	-	-	-	4.9889	4.8961	5.0095	5.0121	4.9813	5.0525	4.6903	4.8599	5.1227	4.686	4.6515	4.7657	5.1195	5.0443	4.9102	4.9432	5.0339	4.9609	4.9679	4.966	4.9841
neg_3751	Tetraethylene glycol	metab_18237	-	HMDB0094708	387.226	neg	2M-H	C8H18O5	2.5226	0.036483	-	63.8	5.81794	-	-	-	-	-	-	-	Organic oxygen compounds	Organooxygen compounds	Ethers	4.6799	4.7689	4.8634	4.9301	4.8279	4.7742	2.8302	2.8289	2.8213	2.8312	2.8103	2.8723	3.4298	2.8194	3.3928	2.817	2.8275	3.0539	4.4049	4.3846	4.416
neg_3762	Val-Val-Val	metab_18248	-	HMDB0094676	314.209	neg	M-H	C15H29N3O4	2.5383	0.0428126	-	82	2.01769	-	-	-	-	-	-	-	Organic acids and derivatives	Carboxylic acids and derivatives	Amino acids, peptides, and analogues	4.3025	4.4474	4.268	4.5399	4.3732	4.4945	3.2693	2.8164	2.5274	3.2777	3.5948	2.8958	4.0456	3.5941	4.9313	2.8498	3.3817	4.6412	4.2804	4.263	4.2432
neg_3765	1'-O-Acetylpaxilline	metab_18251	-	HMDB0037530	498.222	neg	M+Na-2H	C29H35NO5	2.5383	0.0168322	-	60.2	-9.47335	121998-08-1	-	-	-	-	-	-	Organoheterocyclic compounds	Naphthopyrans	Not Available	3.106	2.3642	3.0661	2.7344	3.3235	3.4342	5.3639	5.5994	5.7905	5.3245	4.824	5.4332	5.7223	5.8224	5.3463	6.0502	5.8612	5.7374	5.4529	5.4385	5.4434
neg_3768	3-Hydroxymelatonin	metab_18254	-	HMDB0060742	295.13	neg	M+FA-H	C13H18N2O3	2.5461	0.120142	-	66.3	1.53114	-	-	-	-	-	-	-	Organoheterocyclic compounds	Indoles and derivatives	Indolines	4.2097	4.1793	3.7817	4.6653	3.386	2.5553	2.5012	2.4999	2.4923	2.5022	2.4813	2.5432	2.4422	2.4904	2.434	2.488	2.4984	2.4206	2.5863	2.5292	2.6339
neg_3812	Asparaginyl-Tryptophan	metab_18298	-	HMDB0028742	317.126	neg	M-H	C15H18N4O4	2.6008	0.0198349	-	62.8	1.27043	-	-	-	-	-	-	-	Organic acids and derivatives	Carboxylic acids and derivatives	Amino acids, peptides, and analogues	5.0222	5.114	5.1342	5.2571	5.1311	5.1137	2.8521	3.9559	4.0971	3.6576	2.5214	3.7957	3.9678	3.7405	4.2194	3.7093	3.7051	3.8961	4.8278	4.8161	4.8111
neg_3837	LysoPE(0:0/16:1(9Z))	metab_18323	-	LMGP02050037;HMDB0011474	472.242	neg	M+Na-2H	C21H42NO7P	2.632	0.048298	-	63.7	-5.19707	-	-	-	-	-	-	-	Lipids and lipid-like molecules	Glycerophospholipids	Glycerophosphoethanolamines	4.9701	4.8634	4.7715	4.9077	4.8131	4.9908	2.9392	2.2869	2.9503	2.3629	3.3389	2.1288	3.4173	2.6191	3.7812	3.2884	1.9971	3.3957	4.553	4.5713	4.5293
neg_3843	Kynurenic acid	metab_18329	C01717	HMDB0000715	188.035	neg	M-H	C10H7NO3	2.6476	0.0519938	62.7	-	-2.37753	492-27-3	-	-	map01100;map00380	Metabolic pathways;Tryptophan metabolism	Metabolism;Metabolism	Global and overview maps;Amino acid metabolism	Organoheterocyclic compounds	Quinolines and derivatives	Quinoline carboxylic acids	4.1991	4.1486	4.0709	4.253	4.1964	4.3261	3.8541	3.8921	3.9527	3.8221	3.8326	3.8136	3.9966	4.0085	3.9823	3.9521	3.9622	3.9615	4.0667	4.077	4.1095
neg_3850	Isoleucylproline	metab_18336	-	HMDB0011174	227.14	neg	M-H	C11H20N2O3	2.6555	0.0804395	-	78.3	-0.268008	-	-	-	-	-	-	-	Organic acids and derivatives	Carboxylic acids and derivatives	Amino acids, peptides, and analogues	4.3257	4.3363	4.365	4.403	4.3805	4.463	3.9307	3.9256	4.0611	3.8244	3.7598	3.9015	3.8987	3.9674	4.3198	4.1265	4.0153	3.935	4.2281	4.1913	4.1584
neg_3862	PA(10:0/8:0)	metab_18348	-	HMDB0114778	473.226	neg	M+Na-2H	C21H41O8P	2.6633	0.0361247	-	63.5	-5.15893	-	-	-	-	-	-	-	Lipids and lipid-like molecules	Glycerophospholipids	Glycerophosphates	4.8448	4.9513	4.8608	5.0456	4.8079	4.9251	4.853	4.8457	5.1023	4.8146	4.5821	4.8742	5.1101	5.1372	5.4302	5.4058	5.1863	5.0188	5.0699	5.0416	5.0447
neg_3869	AK toxin I	metab_18355	C16787	HMDB0030401	394.162	neg	M-H2O-H	C23H27NO6	2.6789	0.0152118	-	58	-8.50233	85146-09-4	-	-	-	-	-	-	Organic acids and derivatives	Carboxylic acids and derivatives	Amino acids, peptides, and analogues	5.2115	5.4061	5.4427	5.3683	5.3984	5.355	2.1093	2.108	2.1004	2.1103	2.0895	2.1511	2.0506	2.0985	2.0424	2.0961	2.1066	2.0291	4.941	4.9278	4.9347
neg_3889	5-O-Desmethyldonepezil	metab_18375	-	HMDB0013958	364.189	neg	M-H	C23H27NO3	2.7103	0.0365546	-	62.1	-8.81238	-	-	-	-	-	-	-	Organoheterocyclic compounds	Piperidines	Benzylpiperidines	4.0993	4.2767	4.0693	4.3049	4.1434	4.3418	2.942	2.9407	2.9331	2.9431	2.9221	2.9841	3.8424	2.9312	4.8975	2.9288	2.9393	4.5552	4.0713	4.0688	4.0424
neg_3895	4-Hydroxy-1H-indole-3-acetonitrile	metab_18381	-	HMDB0038462	171.056	neg	M-H	C10H8N2O	2.7181	0.0287083	-	51.5	-3.93721	118573-52-7	-	-	-	-	-	-	Organoheterocyclic compounds	Indoles and derivatives	Hydroxyindoles	3.1088	3.1823	3.0758	3.0895	3.1383	3.25	5.3967	5.5906	5.8095	4.9112	5.0969	5.3969	4.8901	5.3644	4.1599	5.4943	5.4786	4.736	4.6858	4.6919	4.7097
neg_3897	Threoninyl-Phenylalanine	metab_18383	-	HMDB0029068	265.12	neg	M-H	C13H18N2O4	2.7181	0.0671341	-	70.7	1.42455	-	-	-	-	-	-	-	Organic acids and derivatives	Carboxylic acids and derivatives	Amino acids, peptides, and analogues	3.7431	3.6612	3.7907	3.7871	3.8132	3.8475	3.8743	4.5866	4.8668	4.0449	3.5713	4.3855	3.7781	3.696	3.6243	4.2832	4.0173	3.4335	4.0708	4.1124	4.128
neg_3921	HMBOA-Glc	metab_18407	-	HMDB0037263	402.106	neg	M+FA-H	C15H19NO9	2.7493	0.130431	-	76.1	5.47272	17622-26-3	-	-	-	-	-	-	Organic oxygen compounds	Organooxygen compounds	Carbohydrates and carbohydrate conjugates	4.0451	4.0435	4.0284	4.0487	4.0355	4.0383	5.5017	5.5167	5.761	4.8562	4.9532	5.1628	4.7294	5.0716	4.6071	5.438	5.13	4.7645	4.0196	3.9961	4.1012
neg_3947	Atrovirinone	metab_18433	-	HMDB0036981	491.146	neg	M+Cl	C25H28O8	2.7884	0.047369	-	79.7	-3.02521	-	-	-	-	-	-	-	Lipids and lipid-like molecules	Prenol lipids	Quinone and hydroquinone lipids	4.5666	4.7475	4.9682	3.9445	4.8334	5.1778	3.8798	3.8785	3.8709	3.8808	3.8598	3.9219	3.8206	3.8689	3.8123	3.8665	3.877	3.799	4.6544	4.6298	4.6137
neg_3949	1-Arachidonoylglycerophosphoinositol	metab_18435	-	HMDB0061690	655.26	neg	M+Cl	C29H49O12P	2.7884	0.00891109	-	65.4	-9.42773	-	-	-	-	-	-	-	Lipids and lipid-like molecules	Glycerophospholipids	Glycerophosphoinositols	4.6268	4.6251	4.6101	4.6304	4.6171	4.62	5.1256	4.5644	4.8187	5.0102	5.1174	4.9973	4.8984	5.1071	5.3359	4.6022	5.1258	4.973	4.7857	4.7927	4.7921
neg_3960	Glycinoeclepin B	metab_18446	-	HMDB0037035	557.278	neg	M-H	C31H42O9	2.8118	0.0924588	-	90.7	3.39897	103847-17-2	-	-	-	-	-	-	Lipids and lipid-like molecules	Prenol lipids	Sesquiterpenoids	4.1564	4.5041	4.3431	4.2742	4.3027	4.5762	4.5052	4.2026	4.62	4.8125	4.439	4.881	4.505	4.7793	4.0873	4.2128	4.6872	4.1883	4.4784	4.3978	4.4468
neg_3969	Canescein	metab_18455	-	HMDB0029313	611.27	neg	M+FA-H	C29H42O11	2.8275	0.068319	-	74.6	-2.47116	22333-73-9	-	-	-	-	-	-	Organoheterocyclic compounds	Isobenzofurans	Not Available	2.5228	2.8028	1.2924	3.215	3.1459	2.986	5.088	4.109	3.7464	4.9791	5.6507	5.0217	5.1478	4.0463	5.7044	1.2378	4.2256	5.5172	4.9845	4.9251	4.9605
neg_3976	Ustiloxin D	metab_18462	-	HMDB0041054	493.231	neg	M-H	C23H34N4O8	2.8431	0.024419	-	68.5	2.07768	158243-18-6	-	-	-	-	-	-	Organic acids and derivatives	Carboxylic acids and derivatives	Amino acids, peptides, and analogues	5.3501	5.403	5.4081	5.5025	5.5649	5.4662	3.4722	3.4709	3.4633	3.4732	3.4522	3.5142	3.413	3.4613	3.4047	3.4589	3.4694	3.9869	5.0484	5.0301	5.0303
neg_4021	Hordatine B	metab_18507	C08308	HMDB0030459	601.285	neg	M+Na-2H	C29H40N8O5	2.9132	0.129936	-	65.3	-2.79036	10502-21-3	-	-	-	-	-	-	Phenylpropanoids and polyketides	2-arylbenzofuran flavonoids	Not Available	5.0349	5.086	5.221	5.23	5.3006	4.9909	3.3018	3.1002	3.3861	3.3093	2.577	3.1418	4.2078	3.8858	4.5589	3.502	3.5237	4.4385	4.6291	4.5447	4.6566
neg_4045	D-1-Piperideine-2-carboxylic acid	metab_18531	C04092	HMDB0001084	108.044	neg	M-H2O-H	C6H9NO2	2.9601	0.0216463	-	60.7	-8.96478	2756-89-0	-	-	map01100;map00310	Metabolic pathways;Lysine degradation	Metabolism;Metabolism	Global and overview maps;Amino acid metabolism	Organoheterocyclic compounds	Pyridines and derivatives	Hydropyridines	3.7932	3.729	3.7947	3.7329	3.7737	3.8436	4.0478	4.0611	4.1408	4.0409	4.0547	4.0723	4.2631	4.3131	4.0116	4.0867	4.22	4.1267	3.9829	3.9877	3.9695
neg_4097	Todatriol glucoside	metab_18583	-	HMDB0037260	389.147	neg	M-H	C17H26O10	3.0307	0.0658974	-	77.6	5.55403	-	-	-	-	-	-	-	Lipids and lipid-like molecules	Fatty Acyls	Fatty acyl glycosides	4.6536	4.6957	4.972	4.6671	4.9438	4.7603	4.3354	4.3341	4.3265	4.3364	4.3154	4.3775	4.2762	4.3245	4.2679	4.3221	4.3326	4.2545	4.3641	4.4178	4.376
neg_4105	Taurocholic acid 3-sulfate	metab_18591	-	HMDB0002581;LMST05020031	576.236	neg	M-H2O-H	C26H45NO10S2	3.0463	0.0651164	-	52.9	8.3247	67030-62-0	-	-	-	-	-	-	Lipids and lipid-like molecules	Steroids and steroid derivatives	Bile acids, alcohols and derivatives	2.2706	3.9741	2.254	3.4765	3.5789	4.1033	5.2837	4.3326	4.5391	4.8347	5.7795	5.1122	5.1331	5.0652	5.3427	3.1142	4.9904	5.9305	5.1413	5.092	5.1426
neg_4106	N-despropyl ropinirole	metab_18592	-	HMDB0060625	255.089	neg	M+K-2H	C13H18N2O	3.0541	0.0244646	-	55.8	-6.93435	-	-	-	-	-	-	-	Organoheterocyclic compounds	Indoles and derivatives	Indolines	4.9471	5.2175	5.3428	5.4173	5.4445	5.4562	5.0849	5.1	5.2303	5.062	4.8037	4.9576	5.0615	5.2117	5.066	5.1885	5.3461	5.249	5.427	5.4077	5.4099
neg_4123	LysoPA(P-16:0e/0:0)	metab_18609	C15646	HMDB0011154	415.221	neg	M+Na-2H	C19H39O6P	3.0697	0.0569266	-	74.4	-6.56818	-	-	-	map00565	Ether lipid metabolism	Metabolism	Lipid metabolism	Lipids and lipid-like molecules	Glycerophospholipids	Glycerophosphates	5.023	5.0965	4.989	5.1241	5.0834	5.1052	2.7773	3.4377	2.6691	2.6762	2.6552	2.7172	4.5135	2.9423	4.3545	3.3904	2.6724	4.1407	4.6897	4.6757	4.7233
neg_4163	Medicagenic acid 3-O-beta-D-glucoside	metab_18649	-	HMDB0034552	685.354	neg	M+Na-2H	C36H56O11	3.1478	0.0418665	-	67.3	-3.75652	49792-23-6	-	-	-	-	-	-	Lipids and lipid-like molecules	Prenol lipids	Terpene glycosides	5.3083	5.4078	5.3601	5.3318	5.4464	5.3809	0.5243	0.6556	1.042	0.525	2.0538	0.5542	4.0079	0.5656	3.8777	3.0285	2.7172	4.0871	4.9904	4.958	4.9607
neg_4191	Latanoprost	metab_18677	-	HMDB0014792	477.284	neg	M+FA-H	C26H40O5	3.1948	0.112792	-	86.1	-4.02968	130209-82-4	-	-	-	-	-	-	Lipids and lipid-like molecules	Fatty Acyls	Eicosanoids	4.5011	4.5464	4.5604	5.2689	4.5738	4.6622	1.1605	1.1593	1.1522	2.8828	1.1419	1.1998	2.7254	1.1504	3.7233	1.1482	1.1579	4.5591	4.3678	4.3062	4.2725
neg_4233	Murrayazolinol	metab_18719	-	HMDB0038827	392.184	neg	M+FA-H	C23H25NO2	3.2652	0.0268234	-	61.6	-9.28513	125287-09-4	-	-	-	-	-	-	Organoheterocyclic compounds	Quinolines and derivatives	Benzoquinolines	4.1472	4.2971	4.0064	4.3572	4.1587	4.3136	5.0254	4.9986	4.8159	5.0662	5.0468	4.9973	5.1977	5.2152	4.8805	4.9854	5.2343	5.5155	4.9427	4.9212	4.9401
neg_4257	Tryptophyl-Proline	metab_18743	-	HMDB0029091	300.136	neg	M-H	C16H19N3O3	3.32	0.0188092	-	59.7	1.56754	-	-	-	-	-	-	-	Organic acids and derivatives	Carboxylic acids and derivatives	Amino acids, peptides, and analogues	5.0443	5.0356	5.1261	5.2345	5.1744	5.151	4.0153	3.6025	4.1543	4.1259	2.7648	3.9785	4.5064	4.2902	4.5765	3.7577	4.1889	4.6971	4.8305	4.8452	4.8319
neg_4264	Leucyl-phenylalanine	metab_18750	C11221	HMDB0013243	277.156	neg	M-H	C15H22N2O3	3.3278	0.0218781	-	65.1	1.21377	3063-05-06	-	-	-	-	-	-	Organic acids and derivatives	Carboxylic acids and derivatives	Amino acids, peptides, and analogues	6.1499	6.2423	6.1962	6.3212	6.2497	6.2218	4.0597	3.7312	3.8439	4.6246	4.2622	4.2622	5.2164	4.6413	5.6826	4.2493	4.3392	5.3984	5.9059	5.8896	5.8895
neg_4305	LysoPE(0:0/22:5(4Z,7Z,10Z,13Z,16Z))	metab_18791	-	HMDB0011494;LMGP02050058	572.295	neg	M+FA-H	C27H46NO7P	3.4137	0.0953363	-	90	-9.038	-	-	-	-	-	-	-	Lipids and lipid-like molecules	Glycerophospholipids	Glycerophosphoethanolamines	5.1055	5.0939	5.1131	5.1894	5.2448	5.1628	1.7107	0.0317	0.0312	0.0319	0.7405	1.3639	2.9476	0.9262	3.0089	0.0309	0.0316	2.8815	4.7105	4.6315	4.6984
neg_4310	5S,6S-epoxy-15R-hydroxy-ETE	metab_18796	-	HMDB0062236	415.257	neg	2M-H	C9H20O5	3.4215	0.0123977	-	64	4.86101	-	-	-	-	-	-	-	Organic oxygen compounds	Organooxygen compounds	Ethers	5.0279	5.0859	5.0763	5.2206	5.2186	5.1717	2.676	2.663	2.6554	2.6653	2.6444	2.7063	2.6052	3.0283	4.3836	2.651	2.6615	2.5836	4.7243	4.7179	4.7136
neg_4370	N-Heptanoylglycine	metab_18856	-	HMDB0013010	168.102	neg	M-H2O-H	C9H17NO3	3.5704	0.0777944	-	71.9	-3.8662	23783-23-5	-	-	-	-	-	-	Organic acids and derivatives	Carboxylic acids and derivatives	Amino acids, peptides, and analogues	3.6373	3.4711	3.5112	3.6435	3.4662	3.5691	4.0298	4.153	4.4872	3.8619	3.742	4.0651	3.7376	3.9643	3.3734	4.1927	4.1748	3.7949	3.9732	3.9096	3.9247
neg_4381	Fumonisin B4	metab_18867	-	LMSP01080025;HMDB0040968	710.375	neg	M+Na-2H	C34H59NO13	3.5939	0.0292956	-	68.6	2.3327	136379-60-7	-	-	-	-	-	-	Organic acids and derivatives	Carboxylic acids and derivatives	Fumonisins	3.2809	3.2268	3.4537	3.0602	3.683	2.374	5.6304	5.6813	5.7067	5.6223	5.0297	5.4932	5.9093	5.8894	5.3804	5.9404	5.8996	6.0274	5.5667	5.5418	5.5593
neg_4503	2-Keto-6-acetamidocaproate	metab_18989	C05548	HMDB0012150	186.077	neg	M-H	C8H13NO4	3.8672	0.0565643	-	74.4	-2.4548	-	-	-	map00310	Lysine degradation	Metabolism	Amino acid metabolism	Organic acids and derivatives	Keto acids and derivatives	Medium-chain keto acids and derivatives	4.5698	4.6617	4.4931	4.8233	4.2522	4.3221	3.5759	3.5868	3.5946	3.5382	3.4961	3.5037	3.6258	3.6063	3.9634	3.6273	3.5137	3.5684	4.2125	4.2089	4.2525
neg_4504	Lansiumarin A	metab_18990	-	HMDB0034837	373.108	neg	M+Na-2H	C21H20O5	3.8672	0.0140975	-	75.9	6.62	205115-73-7	-	-	-	-	-	-	Phenylpropanoids and polyketides	Coumarins and derivatives	Furanocoumarins	4.4202	4.4185	4.4035	4.4238	4.4105	4.4134	5.0139	4.991	5.1107	4.9838	4.3391	4.9897	5.2073	5.2457	4.3288	5.2679	5.2481	5.0683	4.8335	4.8217	4.8248
neg_4507	Gingerenone C	metab_18993	-	HMDB0034720	651.301	neg	2M-H	C20H22O4	3.8751	0.0556879	-	66.9	7.35617	128701-01-9	-	-	-	-	-	-	Phenylpropanoids and polyketides	Diarylheptanoids	Linear diarylheptanoids	3.4219	3.4899	3.4713	3.894	3.4106	4.0105	5.4192	5.0601	5.186	5.2416	5.2737	5.3495	4.7269	5.4906	3.2918	5.2374	5.4775	4.1974	5.003	4.9568	4.9943
neg_4533	2-Hydroxy-3-methyl-9H-carbazole	metab_19019	-	HMDB0033455	590.248	neg	3M-H	C13H11NO	3.9534	0.0615344	-	67.1	5.24496	24224-30-4	-	-	-	-	-	-	Organoheterocyclic compounds	Indoles and derivatives	Carbazoles	1.2988	1.2972	1.283	1.3022	1.2897	1.2924	3.5567	1.2398	3.4097	1.242	1.2222	2.8345	5.0935	5.4678	5.2775	5.1962	5.3391	5.0297	4.7261	4.6738	4.7119
neg_4541	2-(Arabinosylamino)-3-(glucosylamino)propanenitrile	metab_19027	-	HMDB0039505	424.156	neg	M+FA-H	C14H25N3O9	3.9848	0.0728484	-	88.6	-4.56304	26401-22-9	-	-	-	-	-	-	Organic oxygen compounds	Organooxygen compounds	Carbohydrates and carbohydrate conjugates	4.7587	4.8996	4.7479	4.8238	4.8521	4.9049	4.381	4.3797	4.372	4.382	4.361	4.423	4.3217	4.3701	4.3135	4.3677	4.3782	4.3001	4.4475	4.393	4.3945
neg_4554	Cyclopassifloside VII	metab_19040	-	HMDB0036300	751.365	neg	M+K-2H	C37H62O13	4.0161	0.0345441	-	60.3	-3.43108	301540-80-7	-	-	-	-	-	-	Lipids and lipid-like molecules	Prenol lipids	Terpene glycosides	3.0638	3.5612	3.4736	3.2806	3.5778	2.6174	5.0677	3.5943	4.6609	4.8794	6.0769	5.4052	5.7333	5.0863	5.6109	2.5499	4.9427	6.1082	5.3192	5.2972	5.3262
neg_4558	2'-O-Methylcajanone	metab_19044	-	LMPK12050497;HMDB0033806	471.158	neg	M+Cl	C26H28O6	4.0318	0.0280792	-	84.8	-0.328008	71765-79-2	-	-	-	-	-	-	Phenylpropanoids and polyketides	Isoflavonoids	Isoflavans	2.8196	2.8179	2.8029	2.8231	2.8099	2.8128	5.1098	4.8362	4.204	4.5462	5.119	4.4294	3.3652	4.676	2.6912	4.1132	4.5426	2.6779	4.3603	4.3825	4.3631
neg_4596	N-lactoyl-Leucine	metab_19082	-	HMDB0062176	202.108	neg	M-H	C9H17NO4	4.1256	0.00185633	-	67.1	-2.2173	-	-	-	-	-	-	-	Organic acids and derivatives	Carboxylic acids and derivatives	Amino acids, peptides, and analogues	6.1424	6.0785	6.2164	6.0945	6.0859	6.1598	4.3527	4.7404	4.658	3.9416	3.7587	4.0014	4.6954	4.3167	5.3474	4.795	4.4179	4.6728	5.757	5.7573	5.7558
neg_4617	Physagulin E	metab_19103	-	HMDB0039693	687.301	neg	M-H2O-H	C36H50O14	4.1726	0.0246994	-	70.2	-1.43405	148054-13-1	-	-	-	-	-	-	Lipids and lipid-like molecules	Steroids and steroid derivatives	Steroid lactones	4.3221	4.074	3.6493	4.1487	4.0974	4.3829	6.2671	5.9819	6.1953	6.3084	5.7502	6.318	6.2044	6.2804	5.3075	5.9736	6.2586	6.3041	5.9564	5.9368	5.9544
neg_4622	Paxilline	metab_19108	C13782	HMDB0030323	915.481	neg	2M+FA-H	C27H33NO4	4.1805	0.0406784	-	51	1.33785	57186-25-1	-	-	map01110	Biosynthesis of secondary metabolites	Metabolism	Global and overview maps	Organoheterocyclic compounds	Naphthopyrans	Not Available	2.2109	2.0634	2.1187	2.1052	2.2046	2.4898	4.1278	4.2674	4.6009	4.1122	1.9847	4.1564	4.3496	4.1404	5.7363	4.3814	4.179	5.1184	5.0735	5.0425	5.0734
neg_4624	7,8-Dihydro-3b,6a-dihydroxy-alpha-ionol 9-[apiosyl-(1->6)-glucoside]	metab_19110	-	HMDB0041579	503.252	neg	M-H2O-H	C24H42O12	4.1883	0.0400533	-	54.7	4.89893	177261-73-3	-	-	-	-	-	-	Lipids and lipid-like molecules	Fatty Acyls	Fatty acyl glycosides	5.6817	5.7101	5.7178	5.8098	5.7825	5.7346	3.8835	3.5871	3.9762	3.9977	3.5684	3.915	4.0665	4.1322	5.0238	4.1525	4.1011	3.937	5.3567	5.3423	5.3768
neg_4632	Acetaminophen cystein	metab_19118	-	HMDB0060559	235.055	neg	M-H2O-H	C11H14N2O3S	4.2197	0.0765772	-	57.3	0.184916	-	-	-	-	-	-	-	Organic acids and derivatives	Carboxylic acids and derivatives	Amino acids, peptides, and analogues	2.3784	2.7333	2.1988	3.0279	2.2057	3.0562	3.9127	3.6567	3.6832	4.6352	4.1046	4.2565	4.5405	4.2001	2.9344	4.1771	3.8249	4.3439	4.0779	4.0265	4.0906
neg_4665	Niazirin	metab_19151	-	HMDB0032807	278.104	neg	M-H	C14H17NO5	4.3452	0.0633969	-	64.8	1.06856	122001-32-5	-	-	-	-	-	-	Organic oxygen compounds	Organooxygen compounds	Carbohydrates and carbohydrate conjugates	3.7851	3.8449	3.7593	4.6158	3.7888	3.5859	3.515	3.5137	3.5061	3.516	3.495	3.5571	3.4558	3.5041	3.4476	3.5017	3.5123	3.4342	3.5437	3.5976	3.5832
neg_4694	Janthitrem B	metab_19180	C20600	HMDB0030528	620.31	neg	M+Cl	C37H47NO5	4.4706	0.0587239	-	55.8	-7.79681	73561-90-7	-	-	-	-	-	-	Organoheterocyclic compounds	Naphthopyrans	Not Available	3.8206	3.8464	3.714	3.9996	3.8899	3.8636	4.911	3.6205	4.8366	5.4342	5.7282	5.7411	5.523	5.3078	4.2912	3.6085	4.8623	6.226	5.3092	5.2583	5.2829
neg_4698	Prostaglandin PGE2 1-glyceryl ester	metab_19184	-	HMDB0013043	471.263	neg	M+FA-H	C23H38O7	4.4942	0.133855	-	50.4	6.49807	-	-	-	-	-	-	-	Lipids and lipid-like molecules	Fatty Acyls	Eicosanoids	3.4677	3.2036	3.04	3.1276	3.2248	3.8064	4.139	2.7604	3.5189	3.256	5.1409	3.7243	3.2758	3.5564	2.4858	3.3373	3.9381	3.7937	4.0244	4.0482	3.9339
neg_4725	Lumichrome	metab_19211	C01727	-	241.073	neg	M-H	C12H10N4O2	4.6747	0.00963352	74.7	-	0.483774	-	-	-	map00740	Riboflavin metabolism	Metabolism	Metabolism of cofactors and vitamins	-	-	-	4.9876	4.8773	4.7921	4.8121	4.8857	4.9621	4.8887	4.7723	4.815	4.5769	4.9832	4.7644	4.8368	4.8772	4.5516	4.8606	4.8772	4.6714	4.73	4.7239	4.722
neg_4730	3,7,11,15,23-Pentaoxolanost-8-en-26-oic acid	metab_19216	-	HMDB0035980	1023.55	neg	2M-H	C30H40O7	4.6982	0.087976	-	76.2	6.19411	98665-14-6	-	-	-	-	-	-	Lipids and lipid-like molecules	Prenol lipids	Triterpenoids	2.0397	2.038	2.0231	3.2904	2.0301	2.0329	5.4205	3.5981	4.8038	5.6324	6.1131	5.7974	1.9206	1.9684	1.9124	1.966	1.9764	1.8992	5.1271	5.071	5.056
neg_4774	Vanillin	metab_19260	C00755	HMDB0012308	151.039	neg	M-H	C8H8O3	4.9733	0.124703	78.8	-	-5.70648	121-33-5	-	-	map01100;map00627;map01110;map00360;map01120	Metabolic pathways;Aminobenzoate degradation;Biosynthesis of secondary metabolites;Phenylalanine metabolism;Microbial metabolism in diverse environments	Metabolism;Metabolism;Metabolism;Metabolism;Metabolism	Global and overview maps;Xenobiotics biodegradation and metabolism;Global and overview maps;Amino acid metabolism;Global and overview maps	Benzenoids	Phenols	Methoxyphenols	4.3576	4.344	4.3363	4.363	4.4343	4.3747	4.1477	4.1771	4.1505	4.1491	4.1604	4.1557	4.1535	4.105	4.0905	4.1037	4.1051	4.061	4.2523	4.2288	4.1458
neg_4815	Xanthohumol E	metab_19301	-	HMDB0034917;LMPK12120263	441.147	neg	M+Cl	C25H26O5	5.296	0.0845733	-	66.6	-0.234774	-	-	-	-	-	-	-	Phenylpropanoids and polyketides	Linear 1,3-diarylpropanoids	Chalcones and dihydrochalcones	4.4117	4.4434	4.3316	4.926	4.3251	4.6116	6.6166	6.2067	6.3591	6.1314	6.6571	6.3498	5.4053	6.7414	4.5991	5.8964	6.5579	5.3969	6.1926	6.1517	6.1197
neg_4906	(2-hydroxy-1,2-diphenylethoxy)sulfonic acid	metab_19392	-	HMDB0135202	293.05	neg	M-H	C14H14O5S	5.8318	0.00850903	-	55	2.16398	-	-	-	-	-	-	-	Phenylpropanoids and polyketides	Stilbenes	Not Available	4.3746	4.2584	4.588	4.5352	4.6206	4.5767	5.1572	4.9126	4.9402	5.0995	5.254	5.1085	5.3997	5.2536	5.4277	5.1079	5.248	5.2922	5.0627	5.0681	5.0611
neg_4926	N-palmitoyl-phosphoethanolamine	metab_19412	-	HMDB0059630	424.248	neg	M+FA-H	C18H38NO5P	5.8788	0.188325	-	67.6	2.20604	-	-	-	-	-	-	-	Organic acids and derivatives	Organic phosphonic acids and derivatives	Organic phosphonic acids	6.4809	7.0347	7.0514	6.871	6.6421	6.8815	7.2555	4.896	4.6666	6.5895	4.7512	4.7649	6.2301	4.5729	4.6282	4.5437	4.6467	4.47	4.5272	4.5121	4.3693
neg_4976	[2-(benzoyloxy)-5-(prop-2-en-1-yl)phenyl]oxidanesulfonic acid	metab_19462	-	HMDB0135248	315.034	neg	M-H2O-H	C16H14O6S	5.9726	0.111036	-	68.8	2.21052	-	-	-	-	-	-	-	Phenylpropanoids and polyketides	Depsides and depsidones	Not Available	3.6238	3.4123	3.9609	3.707	3.9151	3.8684	4.5547	4.2983	4.2866	4.5896	4.6688	4.5484	5.0294	4.7008	4.717	4.4303	4.6689	4.7445	4.4798	4.4002	4.492
neg_5018	3-Oxo-4(R),8-dimethyl-nonanoyl-CoA	metab_19504	-	HMDB0060160	984.22	neg	M+Cl	C32H54N7O18P3S	6.0191	0.149595	-	55.6	4.70866	-	-	-	-	-	-	-	Lipids and lipid-like molecules	Fatty Acyls	Fatty acyl thioesters	5.7228	5.3263	5.5049	6.0544	5.7412	5.3711	3.2751	3.2738	3.2662	3.2761	3.2551	3.3171	3.2159	3.2642	3.2077	3.2618	3.2723	3.1943	5.1252	5.0547	4.996
neg_5047	3,4,5-trihydroxy-6-(2-oxo-1,2-diphenylethoxy)oxane-2-carboxylic acid	metab_19533	-	HMDB0135189	409.094	neg	M+Na-2H	C20H20O8	6.0498	0.0783274	-	57.6	7.77701	-	-	-	-	-	-	-	Phenylpropanoids and polyketides	Stilbenes	Stilbene glycosides	3.9677	3.8407	4.0302	3.7215	4.0083	4.0021	4.9725	4.6416	4.6246	4.8078	5.0367	4.7622	5.1005	4.8801	4.8319	4.6781	4.8807	4.8994	4.6866	4.6832	4.6246
neg_5058	3''-O-Caffeoylcosmosiin	metab_19544	-	HMDB0037345	593.131	neg	M-H	C30H26O13	6.0574	0.142084	-	69.4	1.89635	79366-62-4	-	-	-	-	-	-	Phenylpropanoids and polyketides	Flavonoids	Flavonoid glycosides	5.7662	5.7392	5.5504	5.5213	5.5289	5.6004	5.9412	6.0047	6.0083	5.9701	5.9201	5.9912	5.9008	5.8956	5.8989	5.892	5.9026	5.8759	5.8708	5.8572	5.7528
neg_5066	Coriandrone C	metab_19552	-	HMDB0041525	245.046	neg	M-H	C13H10O5	6.0727	0.0276953	-	75.7	0.549498	177795-32-3	-	-	-	-	-	-	Phenylpropanoids and polyketides	Isocoumarins and derivatives	Not Available	2.7192	2.7552	2.8244	2.7227	2.7095	3.1467	4.3019	4.078	4.2271	3.7618	4.974	3.9405	4.3766	4.363	4.1968	3.3622	4.2898	5.0586	4.4047	4.4227	4.4001
neg_5095	2-Methyl-5-(methylthio)pyrazine	metab_19581	-	HMDB0040060	175.009	neg	M+Cl	C6H8N2S	6.0957	0.0886921	-	67.6	-8.60987	2884-13-1	-	-	-	-	-	-	Organosulfur compounds	Thioethers	Aryl thioethers	4.2163	4.3882	4.5661	4.2604	4.7009	4.439	3.5422	3.2971	3.0655	2.5824	2.5614	2.6349	2.6436	2.5705	2.5141	2.5681	2.5786	2.5007	4.2498	4.1726	4.2116
neg_5183	Neocnidilide	metab_19669	C17002	HMDB0034450	239.129	neg	M+FA-H	C12H18O2	6.1801	0.269109	-	58.6	0.215137	4567-33-3	-	-	-	-	-	-	Organoheterocyclic compounds	Isobenzofurans	Not Available	5.5166	5.4693	5.4407	5.4498	5.4396	5.4175	5.5434	5.5688	5.5756	5.5754	5.5432	5.5704	5.5028	5.4454	5.4092	5.3505	5.3861	5.3649	5.5617	5.5466	5.3306
neg_5236	Sphingosine 1-phosphate (d16:1-P)	metab_19722	-	HMDB0060061	396.216	neg	M+FA-H	C16H34NO5P	6.2257	0.125425	-	54.7	1.24876	-	-	-	-	-	-	-	Organic acids and derivatives	Organic phosphoric acids and derivatives	Phosphate esters	5.1807	5.5469	4.57	4.9995	5.4311	5.7329	4.3021	4.2804	4.4803	5.8053	5.2862	4.1524	5.4538	5.3489	6.4206	4.2344	5.2697	6.2598	4.5606	4.4775	4.4623
neg_5244	(±)13-HpODE	metab_19730	-	-	311.223	neg	M-H	C18H32O4	6.2334	0.0168724	84	-	0.701827	-	-	-	-	-	-	-	-	-	-	5.5279	5.633	4.9401	5.6675	4.7845	4.8162	4.8406	4.7643	4.7356	4.8129	4.9936	4.8301	4.9645	4.8394	5.351	4.789	4.971	5.527	5.2231	5.2366	5.225
neg_5324	Pubescenol	metab_19810	-	LMPR0104300001;HMDB0030085	509.266	neg	M+Cl	C28H42O6	6.2864	0.209535	-	82.9	-2.87579	90685-93-1	-	-	-	-	-	-	Lipids and lipid-like molecules	Steroids and steroid derivatives	Steroid lactones	5.4028	5.5945	6.3013	6.6277	6.3519	5.9754	5.0932	4.4699	4.1363	4.5329	3.7602	3.8223	4.7393	3.7693	3.8336	3.7669	3.7774	3.6994	5.851	5.7429	5.6732
neg_5331	Beta-D-Xylopyranosyl-(1->5)-alpha-L-arabinofuranosyl-(1->3)-L-arabinose	metab_19817	-	HMDB0038859	459.136	neg	M+FA-H	C15H26O13	6.2939	0.290977	-	83	1.75149	7268-42-0	-	-	-	-	-	-	Organic oxygen compounds	Organooxygen compounds	Carbohydrates and carbohydrate conjugates	4.726	4.662	4.1905	4.7141	4.1975	4.2003	5.2187	4.8217	4.7951	4.9885	5.3611	5.1071	5.4052	5.3226	4.9285	5.0581	5.3694	5.3227	4.8447	5.0018	5.1063
neg_5343	Pubesenolide	metab_19829	-	HMDB0033728	493.272	neg	M+Cl	C28H42O5	6.3091	0.158396	-	55.4	-2.09456	98569-64-3	-	-	-	-	-	-	Lipids and lipid-like molecules	Prenol lipids	Triterpenoids	6.0494	6.0767	6.7408	7.0969	6.7413	6.4641	5.8435	5.5982	5.5014	5.5961	5.5323	5.258	5.7751	5.5156	5.5853	5.4098	5.5799	5.5239	6.2877	6.2362	6.1483
neg_5418	Myristoylglycine	metab_19904	-	HMDB0013250	306.208	neg	M+Na-2H	C16H31NO3	6.3768	0.134908	-	56.6	9.87927	-	-	-	-	-	-	-	Organic acids and derivatives	Carboxylic acids and derivatives	Amino acids, peptides, and analogues	6.2987	6.337	6.3453	6.4143	6.3458	6.457	2.6192	2.4785	2.2773	1.9762	2.4843	2.4617	2.5215	2.0963	1.6977	0.9541	2.6766	3.0106	6.0325	5.9949	5.9148
neg_5469	25-Hydroxyvitamin D3-26,23-lactol	metab_19955	-	HMDB0060127	411.287	neg	M-H2O-H	C27H42O4	6.4144	0.130049	-	68.8	-8.94408	-	-	-	-	-	-	-	Lipids and lipid-like molecules	Steroids and steroid derivatives	Vitamin D and derivatives	4.598	4.7171	5.1308	4.8323	5.1222	4.8931	4.2566	4.2553	4.2476	4.2576	4.2366	4.2987	4.1974	4.2457	4.1891	4.2433	4.2538	4.1757	4.3814	4.3326	4.2675
neg_5493	LysoPE(18:2(9Z,12Z)/0:0)	metab_19979	-	HMDB0011507	476.279	neg	M-H	C23H44NO7P	6.4371	0.234509	-	51.9	1.46491	85046-18-0	-	-	-	-	-	-	Lipids and lipid-like molecules	Glycerophospholipids	Glycerophosphoethanolamines	4.7889	4.9145	5.4264	5.6526	5.5804	5.362	5.4375	4.8195	5.0552	5.3974	5.5995	5.2141	5.7044	5.5828	5.8807	5.4874	5.6502	5.7403	5.08	4.9809	4.874
neg_5527	FA(18:1(OH3))	metab_20013	-	-	351.216	neg	M+Na-2H	C18H34O5	6.4748	0.244839	58.3	-	1.36791	-	-	-	-	-	-	-	-	-	-	5.7855	5.8694	5.5474	5.7101	5.5306	5.7445	5.1817	5.1804	5.1727	5.1827	5.1617	5.2238	5.1224	5.1708	5.1142	5.1684	5.1789	5.1008	5.4072	5.3012	5.1926
neg_5575	10,11-dihydro-20-trihydroxy-leukotriene B4	metab_20061	-	LMFA03020044;HMDB0012503	407.202	neg	M+Na-2H	C20H34O7	6.5196	0.176344	-	57.4	-8.51476	-	-	-	-	-	-	-	Lipids and lipid-like molecules	Fatty Acyls	Eicosanoids	5.7162	5.7782	5.5946	5.6507	5.6245	5.5783	4.4809	4.5694	4.4098	4.5693	4.4489	4.5234	4.5899	4.3715	4.8286	4.5222	4.4725	4.945	5.7374	5.6751	5.5819
neg_5588	Rollidecin A	metab_20074	-	HMDB0030440	659.449	neg	M+Na-2H	C37H66O8	6.5273	0.279138	-	91.7	-1.89042	182074-35-7	-	-	-	-	-	-	Lipids and lipid-like molecules	Fatty Acyls	Fatty alcohols	5.4714	5.4763	5.0662	5.3687	5.0951	5.1989	4.579	4.5777	4.57	4.58	4.559	4.621	4.5197	4.5681	4.5115	4.5657	4.5762	4.4981	4.8345	4.7113	4.5899
neg_5603	N-Palmitoyl Glycine	metab_20089	-	LMFA08020079	312.255	neg	M-H	C18H35NO3	6.5499	0.0732751	51.6	-	1.40546	-	-	-	-	-	-	-	-	-	-	6.1277	6.1156	6.2388	6.2116	6.2224	6.1592	5.3567	5.22	5.2284	5.4246	5.2639	5.4124	4.7528	5.0355	4.249	4.8027	5.0269	4.2683	5.8519	5.8437	5.792
neg_5635	Lauroylcarnitine	metab_20121	-	-	324.255	neg	M-H2O-H	C19H37NO4	6.5877	0.18553	59.2	-	0.907255	-	-	-	-	-	-	-	-	-	-	5.2961	5.2377	5.1965	5.3531	5.3197	5.4406	4.7084	4.7071	4.6994	4.7094	4.6884	4.7504	4.6491	4.6975	4.6409	4.6951	4.7056	4.6275	4.8764	4.7793	4.7193
neg_5713	Ascorbyl palmitate	metab_20199	-	HMDB0039883;LMFA07010788	435.234	neg	M+Na-2H	C22H38O7	6.6701	0.217833	-	74.1	-4.94809	137-66-6	-	-	-	-	-	-	Lipids and lipid-like molecules	Fatty Acyls	Fatty acid esters	5.1907	5.0914	5.1188	5.1707	5.2917	5.0393	4.5833	4.582	4.5744	4.5843	4.5633	4.6254	4.5241	4.5724	4.5158	4.57	4.5805	4.5024	4.7703	4.6404	4.5943
neg_5822	Cincassiol B	metab_20308	-	HMDB0036855	421.188	neg	M+Na-2H	C20H32O8	6.8978	0.169858	-	68.7	9.80769	73599-13-0	-	-	-	-	-	-	Lipids and lipid-like molecules	Prenol lipids	Diterpenoids	5.6883	5.5953	5.5974	5.6071	5.5765	5.5763	5.6545	5.7879	5.7578	5.7455	5.7311	5.7538	5.6415	5.6465	5.6051	5.6145	5.5418	5.6282	5.6607	5.6072	5.511
neg_5850	Physapubescin	metab_20336	-	HMDB0033796	551.263	neg	M+Na-2H	C30H42O8	7.012	0.257002	-	55.1	0.364203	74747-52-7	-	-	-	-	-	-	Lipids and lipid-like molecules	Steroids and steroid derivatives	Steroid esters	4.4313	4.524	4.7193	4.422	4.2752	4.533	5.4624	5.6238	5.7533	5.0786	5.3835	5.4329	5.2685	5.1309	4.7029	6.356	5.2393	5.1158	4.4358	4.2747	4.2348
neg_5859	PG(16:0/0:0)[U]	metab_20345	-	-	483.273	neg	M-H	C22H45O9P	7.0425	0.109444	72.4	-	1.28194	-	-	-	-	-	-	-	-	-	-	5.5955	5.7205	5.7648	5.5136	5.5133	5.7486	5.7324	5.5975	5.5886	5.5544	5.5306	5.5766	5.4363	5.4653	5.4069	7.0676	5.4925	5.4608	5.4787	5.448	5.3837
neg_5910	4-Ketoretinoic acid glucuronide	metab_20396	-	HMDB0061689	511.193	neg	M+Na-2H	C26H34O9	7.3555	0.128059	-	77.3	-3.78875	-	-	-	-	-	-	-	Lipids and lipid-like molecules	Prenol lipids	Terpene glycosides	5.0658	5.5917	5.4445	5.3794	5.8322	5.6304	4.9367	4.9354	4.9278	4.9377	4.9167	4.9788	4.8775	4.9258	4.8692	4.9234	4.9339	4.8559	5.0598	5.0125	4.9477
neg_5924	Dodecylbenzenesulfonic acid	metab_20410	-	-	325.185	neg	M-H	C18H30O3S	7.4472	0.0561664	70.5	-	0.976577	-	-	-	-	-	-	-	-	-	-	7.8153	7.6357	7.6147	7.6311	7.6117	7.6215	7.7408	7.8378	7.9062	7.8862	8.1543	7.8772	7.8652	7.8743	7.9755	7.8201	7.7934	7.9388	7.6052	7.5868	7.5566
neg_5977	(1,3-diphenylpropoxy)sulfonic acid	metab_20463	-	HMDB0135230	291.07	neg	M-H	C15H16O4S	7.7072	0.0742597	-	75.9	1.54181	-	-	-	-	-	-	-	Phenylpropanoids and polyketides	Linear 1,3-diarylpropanoids	Not Available	6.0519	5.9989	6.4286	6.2762	6.3027	6.2142	6.8062	6.5319	6.4912	6.7234	6.898	6.7132	6.9406	6.7788	6.8507	6.5745	6.7829	6.8039	6.6843	6.6529	6.6197
neg_6047	Tigloylgomicin H	metab_20533	-	HMDB0041779	521.214	neg	M+Na-2H	C28H36O8	8.1748	0.0514364	-	58.1	-3.64659	-	-	-	-	-	-	-	Phenylpropanoids and polyketides	Tannins	Hydrolyzable tannins	5.6362	5.7759	4.7566	5.0225	5.7136	5.9988	5.1575	4.9095	4.9223	5.3463	5.2837	5.071	5.4353	5.2637	5.5398	4.7364	5.5132	5.7435	5.0752	5.0532	5.0305
neg_6286	3-Isopropyl-2-methoxy-5-methylpyrazine	metab_20772	-	HMDB0029742	203.06	neg	M+K-2H	C9H14N2O	8.4128	0.246947	-	57.2	2.98987	32021-41-3	-	-	-	-	-	-	Organoheterocyclic compounds	Diazines	Pyrazines	5.143	5.1194	5.1032	5.089	5.1222	5.1026	5.2119	5.1831	5.1222	5.0865	5.0724	5.1008	4.9195	4.8842	4.9476	4.956	4.9162	4.8902	5.1806	5.0658	4.9666
neg_6825	Cinncassiol D2 glucoside	metab_21311	-	HMDB0034679	565.241	neg	M+Cl	C26H42O11	8.3052	0.1072	-	68.1	-2.98803	-	-	-	-	-	-	-	Lipids and lipid-like molecules	Prenol lipids	Terpene glycosides	6.0029	6.1054	5.9036	5.9448	6.2154	6.5362	5.4469	5.4034	5.3542	5.481	5.3526	5.3318	5.36	5.1431	4.9481	5.2508	5.3869	5.4081	5.5897	5.5463	5.4962
neg_6931	1-(9Z-hexadecenoyl)-glycero-3-phosphate	metab_21417	-	HMDB0062323;LMGP10050016	453.226	neg	M+FA-H	C19H37O7P	8.1748	0.0877231	-	52.3	1.37293	-	-	-	-	-	-	-	Lipids and lipid-like molecules	Glycerophospholipids	Glycerophosphates	6.266	6.4004	5.4178	5.6863	6.3153	6.5938	5.8537	5.619	5.677	6.002	5.9765	5.7798	6.1517	6.025	6.2455	5.7757	6.1934	6.3955	5.7275	5.7174	5.7864
neg_6938	(3S,7E,9R)-4,7-Megastigmadiene-3,9-diol 9-[apiosyl-(1->6)-glucoside]	metab_21424	-	HMDB0029766	539.225	neg	M+Cl	C24H40O11	8.1441	0.11217	-	84.7	-3.20537	-	-	-	-	-	-	-	Lipids and lipid-like molecules	Fatty Acyls	Fatty acyl glycosides	5.4165	5.5857	5.2438	5.2944	5.5041	5.7543	4.9106	4.9093	4.9017	4.9117	4.8906	4.9527	4.8514	4.8998	4.8432	4.8973	4.9079	4.8298	4.974	5.0195	4.9216
neg_6973	7alpha-1(10->19)-Abeo-7-acetoxyobacun-9(11)-ene	metab_21459	-	HMDB0036033	495.198	neg	M-H	C28H32O8	7.9755	0.298372	-	71.9	-8.21992	85643-97-6	-	-	-	-	-	-	Organoheterocyclic compounds	Naphthopyrans	Not Available	4.9385	5.3524	4.3777	4.6978	5.416	5.4933	3.311	3.3097	3.3021	3.7259	4.2252	3.3531	4.4526	4.2375	4.912	3.2977	4.5289	5.071	4.1619	4.1088	3.8922
neg_7020	Amcinonide	metab_21506	-	HMDB0014433	537.209	neg	M+Cl	C28H35FO7	7.646	0.0601823	-	72.5	5.8243	51022-69-6	-	-	-	-	-	-	Lipids and lipid-like molecules	Steroids and steroid derivatives	Pregnane steroids	5.7647	5.9371	5.8513	5.8168	6.1381	6.1475	3.528	3.5267	3.5191	3.529	3.508	3.5701	3.4688	3.5172	3.4606	3.5147	3.5253	3.4472	5.5308	5.506	5.4784
neg_7096	(2-oxo-1,2-diphenylethoxy)sulfonic acid	metab_21582	-	HMDB0135190	313.018	neg	M+Na-2H	C14H12O5S	7.2867	0.0517556	-	59.4	9.84453	-	-	-	-	-	-	-	Phenylpropanoids and polyketides	Stilbenes	Benzoins	5.3825	5.3314	5.8666	5.6339	5.7518	5.6109	6.0047	5.7174	5.6762	5.952	6.0363	5.9348	5.9349	5.912	5.7955	5.6808	5.9312	5.8455	5.8423	5.8135	5.7984
neg_7166	N-Undecylbenzenesulfonic acid	metab_21652	-	HMDB0032549	311.169	neg	M-H	C17H28O3S	6.9358	0.106655	-	79.1	1.49128	50854-94-9	-	-	-	-	-	-	Benzenoids	Benzene and substituted derivatives	Benzenesulfonic acids and derivatives	7.5761	7.4036	7.4034	7.421	7.3941	7.4323	7.5525	7.5986	7.6397	7.6342	7.8168	7.6565	7.6092	7.6426	7.7221	7.5199	7.523	7.648	7.3288	7.3158	7.2403
neg_7243	Melleolide	metab_21729	-	HMDB0035689	381.174	neg	M-H2O-H	C23H28O6	6.769	0.0927305	-	53.5	9.00552	82869-08-7	-	-	-	-	-	-	Lipids and lipid-like molecules	Prenol lipids	Sesquiterpenoids	6.3778	6.1766	6.2733	6.2763	6.2167	6.2507	6.0222	6.1893	6.1713	6.1583	5.8065	5.9551	6.0169	5.9315	6.0821	6.0389	6.0678	6.1176	6.1912	6.2498	6.1747
neg_7253	Kanzonol F	metab_21739	-	HMDB0040608	401.172	neg	M-H2O-H	C26H28O5	6.7386	0.099975	-	52.2	-8.60684	152511-44-9	-	-	-	-	-	-	Phenylpropanoids and polyketides	Isoflavonoids	Furanoisoflavonoids	5.6365	5.6348	5.6218	5.6037	5.6375	5.5965	5.7041	5.771	5.7295	5.7085	5.6718	5.6816	5.6277	5.5923	5.6166	5.6397	5.6421	5.6116	5.683	5.6642	5.5982
neg_7290	FA(18:1(OH2))	metab_21776	-	-	335.221	neg	M+Na-2H	C18H34O4	6.6854	0.227085	71.3	-	0.78209	-	-	-	-	-	-	-	-	-	-	4.7972	4.8122	4.8432	5.0093	4.9578	4.9777	2.9201	2.9189	2.9112	2.9212	2.9002	2.9622	2.861	2.9093	4.2291	2.9069	2.9174	2.8394	4.5706	4.4097	4.4071
neg_7294	N-Oleoyl phenylalanine	metab_21780	-	LMFA08020092;HMDB0062336	428.317	neg	M-H	C27H43NO3	6.6777	0.0149243	-	52.9	0.689629	-	-	-	-	-	-	-	Organic acids and derivatives	Carboxylic acids and derivatives	Amino acids, peptides, and analogues	4.6019	4.5889	4.9078	4.6457	4.9163	4.6616	5.1509	4.963	4.8505	5.3633	4.9699	5.3196	4.7059	4.7978	4.5813	4.5387	4.8434	4.5399	4.9609	4.9485	4.958
neg_7346	Octanoylglucuronide	metab_21832	C03033	HMDB0010347	319.138	neg	M-H	C14H24O8	6.6102	0.0124011	-	78.1	-6.69798	99910-55-1	-	-	map01100;map00040	Metabolic pathways;Pentose and glucuronate interconversions	Metabolism;Metabolism	Global and overview maps;Carbohydrate metabolism	Organic oxygen compounds	Organooxygen compounds	Carbohydrates and carbohydrate conjugates	5.3152	5.2574	5.266	5.2137	5.2569	5.2188	5.2945	5.3474	5.2906	5.2936	5.2648	5.2415	5.3166	5.3035	5.3261	5.2543	5.3147	5.3233	5.3044	5.3003	5.311
neg_7363	Gallic acid	metab_21849	C01424	HMDB0005807	169.013	neg	M-H	C7H6O5	6.6026	0.0459053	80.6	-	-4.41371	149-91-7	-	-	map00627;map01120	Aminobenzoate degradation;Microbial metabolism in diverse environments	Metabolism;Metabolism	Xenobiotics biodegradation and metabolism;Global and overview maps	Benzenoids	Benzene and substituted derivatives	Benzoic acids and derivatives	5.2363	5.2104	5.1872	5.1451	5.154	5.1397	5.214	5.3095	5.2558	5.2581	5.215	5.2299	5.6476	5.6322	5.6533	5.5986	5.7381	5.6983	5.2835	5.2615	5.2438
neg_7468	4,8 Dimethylnonanoyl carnitine	metab_21954	-	LMFA07070046;HMDB0006202	310.239	neg	M-H2O-H	C18H35NO4	6.5121	0.0828458	-	57.6	0.803961	-	-	-	-	-	-	-	Lipids and lipid-like molecules	Fatty Acyls	Fatty acid esters	7.1632	7.2541	7.1665	7.2344	7.2078	7.2661	4.532	3.5293	3.5216	3.5316	3.5106	3.5726	3.9953	3.5197	3.4674	3.5173	3.5278	3.4497	6.8393	6.811	6.7672
neg_7534	2,3-dinor Prostaglandin E1	metab_22020	-	-	325.2	neg	M-H	C18H30O5	6.4521	0.193771	58.2	-	-7.07092	-	-	-	-	-	-	-	-	-	-	5.5738	5.7992	5.2816	5.4434	5.2572	5.4703	4.9883	4.987	4.9793	4.9893	4.9683	5.0304	4.929	4.9774	4.9208	4.975	4.9855	4.9074	5.1639	5.064	4.9992
neg_7535	Herculin	metab_22021	-	HMDB0030275;LMFA08020180	296.223	neg	M+FA-H	C16H29NO	6.4521	0.0901111	-	58.1	1.30603	-	-	-	-	-	-	-	Lipids and lipid-like molecules	Fatty Acyls	Fatty amides	5.4931	5.7312	5.5672	5.6139	5.5478	5.7464	5.1393	5.138	5.1304	5.1403	5.1193	5.1814	5.0801	5.1284	5.0718	5.126	5.1365	5.0584	5.2214	5.2184	5.1503
neg_7542	3D,7D,11D-Phytanic acid	metab_22028	-	LMPR0104010036;HMDB0000417	349.25	neg	M+K-2H	C20H40O2	6.4445	0.11413	-	59.2	-4.12811	18654-64-3	-	-	-	-	-	-	Lipids and lipid-like molecules	Prenol lipids	Diterpenoids	4.028	4.0582	4.6043	4.2333	4.9896	4.371	3.8062	3.805	3.7973	3.8073	3.7863	3.8483	3.747	3.7954	3.7388	3.793	3.8035	3.7254	3.8503	3.9133	3.8172
neg_7553	Tetranor-12(R)-HETE	metab_22039	-	-	265.181	neg	M-H	C16H26O3	6.4371	0.271864	72.3	-	0.849556	-	-	-	-	-	-	-	-	-	-	3.8275	4.6544	4.7268	3.9105	3.6253	4.3319	3.5739	3.5726	3.565	3.5749	3.5539	3.616	3.5147	3.563	3.5064	3.5606	3.5711	3.4931	4.3084	4.2737	4.0682
neg_7577	(R)-Heraclenol 2'-(3-methylbutanoate)	metab_22063	-	HMDB0039059	369.138	neg	M-H2O-H	C21H24O7	6.4144	0.278304	-	61.7	8.38878	-	-	-	-	-	-	-	Phenylpropanoids and polyketides	Coumarins and derivatives	Furanocoumarins	5.6302	5.7576	5.5783	5.6745	5.5393	5.683	4.2767	3.9236	3.4726	4.6182	4.3825	4.4714	4.6768	4.5978	5.1789	4.7399	4.7037	4.9584	5.2164	5.3535	5.4638
neg_7741	Cloversaponin I	metab_22227	-	HMDB0039892	631.386	neg	M-H	C36H56O9	6.2939	0.118855	-	77.7	1.73612	143519-22-6	-	-	-	-	-	-	Lipids and lipid-like molecules	Prenol lipids	Terpene glycosides	4.8649	4.8496	5.0944	4.8426	4.9281	4.6387	5.3862	5.0125	4.4861	5.3502	5.3223	5.3997	4.9403	5.1217	5.1862	4.7022	5.125	5.1725	5.1613	5.1209	5.0574
neg_7806	LysoPE(14:1(9Z)/0:0)	metab_22292	-	HMDB0011501	422.232	neg	M-H	C19H38NO7P	6.2561	0.0229598	-	71.9	1.70389	-	-	-	-	-	-	-	Lipids and lipid-like molecules	Glycerophospholipids	Glycerophosphoethanolamines	5.6204	5.7263	4.7315	5.1184	5.6234	6.1049	6.0739	5.2192	5.6024	6.7327	6.4629	6.0034	6.5864	6.4279	6.7254	5.675	6.5016	6.9186	5.2979	5.2863	5.2781
neg_7845	LysoPA(0:0/18:1(9Z))	metab_22331	-	HMDB0007851	481.258	neg	M+FA-H	C21H41O7P	6.2334	0.123746	-	81.6	1.62637	-	-	-	-	-	-	-	Lipids and lipid-like molecules	Glycerophospholipids	Glycerophosphates	5.2265	7.5301	7.4984	5.8038	6.439	7.1983	7.7258	5.3706	4.342	4.2588	5.4217	5.5678	4.7994	5.5921	5.4696	7.6774	5.358	5.5045	4.7947	4.7009	4.7086
neg_7859	Neoacrimarine K	metab_22345	-	HMDB0033192	540.168	neg	M-H2O-H	C31H29NO9	6.2257	0.126163	-	82.3	2.46298	217199-09-2	-	-	-	-	-	-	Organoheterocyclic compounds	Quinolines and derivatives	Benzoquinolines	5.1768	5.3244	4.8709	5.1276	5.2064	5.6077	4.677	4.8636	4.8102	4.8593	4.6034	4.4331	4.8642	4.6738	4.4834	4.7978	4.982	5.2498	4.7325	4.7538	4.8337
neg_7865	Y-Linolenic acid	metab_22351	-	-	323.223	neg	M+FA-H	C18H30O2	6.2257	0.0496635	78	-	0.848098	-	-	-	-	-	-	-	-	-	-	4.7813	4.8986	4.5922	4.9022	4.362	4.4723	5.2562	5.6655	5.6565	5.3396	5.1865	5.3758	5.6141	5.7909	5.1246	5.7284	5.7607	5.2163	5.4034	5.3992	5.3636
neg_7908	Tetradecanedioic acid	metab_22394	C11002	LMFA01170018;HMDB0000872	257.176	neg	M-H	C14H26O4	6.1877	0.134895	83.4	-	0.871991	821-38-5	-	-	-	-	-	-	Lipids and lipid-like molecules	Fatty Acyls	Fatty acids and conjugates	4.8867	4.8588	4.7811	4.8845	4.7667	4.8092	4.8671	4.956	4.8913	4.8133	4.866	4.8648	4.8552	4.8635	4.8421	4.9326	4.9569	4.7985	4.9221	4.9399	4.8265
neg_7971	1,11-Undecanedicarboxylic acid	metab_22457	-	HMDB0002327	243.16	neg	M-H	C13H24O4	6.1418	0.150672	85.8	-	0.48594	505-52-2	-	-	-	-	-	-	Lipids and lipid-like molecules	Fatty Acyls	Fatty acids and conjugates	5.3216	5.3204	5.2443	5.2265	5.2546	5.241	5.4004	5.4504	5.4194	5.4262	5.4117	5.441	5.1876	5.1754	5.2353	5.3102	5.3333	5.2837	5.404	5.388	5.2779
neg_7978	Suspensolide F	metab_22464	C17429	HMDB0031918	523.201	neg	M+FA-H	C21H34O12	6.1341	0.219029	-	73.6	-4.49176	64703-86-2	-	-	-	-	-	-	Lipids and lipid-like molecules	Prenol lipids	Terpene glycosides	3.3525	3.3508	3.3358	3.3561	3.3428	3.7523	5.1316	5.2752	5.2842	5.3608	5.0035	5.2847	3.7229	4.8488	3.224	4.9038	5.0048	3.2106	4.8452	4.7157	4.6677
neg_7985	2,4-Decadienoyl-CoA	metab_22471	-	HMDB0001168	938.197	neg	M+Na-2H	C31H50N7O17P3S	6.1265	0.0725264	-	54.2	3.09317	79315-17-6	-	-	-	-	-	-	Lipids and lipid-like molecules	Fatty Acyls	Fatty acyl thioesters	6.6862	6.6355	6.9731	6.9024	6.7534	6.6036	3.7926	3.7913	3.7837	3.7937	3.7726	3.8347	3.7334	3.7818	3.7252	3.7793	3.7899	3.7118	6.6334	6.6045	6.5703
neg_8043	Allixin	metab_22529	-	HMDB0040705	207.102	neg	M-H2O-H	C12H18O4	6.0957	0.0581906	-	64.9	-1.43932	125263-70-9	-	-	-	-	-	-	Organoheterocyclic compounds	Pyrans	Pyranones and derivatives	4.8888	4.8613	4.8285	4.8249	4.8766	4.8625	4.8946	4.9705	4.9409	4.9562	4.9249	4.9663	4.9416	4.9317	4.9234	4.9544	4.953	4.9484	4.9567	4.9118	4.956
neg_8099	Paclitaxel	metab_22585	C07394	HMDB0015360;LMPR0104390001	874.301	neg	M+Na-2H	C47H51NO14	6.0574	0.0436051	-	67.4	-5.91734	33069-62-4	-	-	map01100;map01110	Metabolic pathways;Biosynthesis of secondary metabolites	Metabolism;Metabolism	Global and overview maps;Global and overview maps	Lipids and lipid-like molecules	Prenol lipids	Diterpenoids	6.8465	6.7932	7.2087	6.9724	7.0314	6.9324	4.2402	4.2389	4.2313	4.2412	4.2202	4.2823	4.181	4.2293	4.1727	4.2269	4.2374	4.1594	6.675	6.678	6.6434
neg_8135	LysoPA(0:0/16:0)	metab_22621	-	HMDB0007849	455.242	neg	M+FA-H	C19H39O7P	6.0345	0.0610058	-	64.9	1.63257	-	-	-	-	-	-	-	Lipids and lipid-like molecules	Glycerophospholipids	Glycerophosphates	4.9819	6.5107	6.708	4.6217	5.6465	6.3675	6.924	5.4702	4.6239	5.2225	6.1926	6.2687	5.0983	6.0821	5.9784	6.9198	5.0191	6.0305	4.0935	4.0405	4.0677
neg_8155	Fumonisin A1	metab_22641	-	HMDB0034713;LMSP01080026	808.39	neg	M+FA-H	C36H61NO16	6.0191	0.0558675	-	73.4	-9.30095	117415-48-2	-	-	-	-	-	-	Organic acids and derivatives	Carboxylic acids and derivatives	Fumonisins	5.7827	5.6204	6.3151	6.0811	5.9041	6.2666	5.561	5.5597	5.5521	5.562	5.541	5.6031	5.5018	5.5501	5.4935	5.5477	5.5582	5.4802	5.7317	5.7463	5.6985
neg_8165	Fumonisin A2	metab_22651	-	HMDB0034699	782.375	neg	M+Cl	C36H61NO15	6.0114	0.0236857	-	58.2	1.59165	117415-47-1	-	-	-	-	-	-	Organic acids and derivatives	Carboxylic acids and derivatives	Fumonisins	5.3869	5.263	5.985	5.7695	5.7245	5.9134	5.2035	5.2022	5.1946	5.2045	5.1835	5.2456	5.1443	5.1926	5.1361	5.1902	5.2008	5.1227	5.3062	5.2857	5.2941
neg_8183	Phytosphingosine-1-P	metab_22669	-	HMDB0012280	442.258	neg	M+FA-H	C18H40NO6P	5.9959	0.0189416	-	53.6	1.02734	-	-	-	-	-	-	-	Lipids and lipid-like molecules	Sphingolipids	Phosphosphingolipids	2.8744	2.8728	3.234	2.878	2.9414	3.371	4.9231	5.1263	5.252	5.1572	4.7376	5.1506	4.4262	5.1891	4.0537	5.3493	5.2386	3.9199	4.8148	4.8267	4.8109
neg_8227	5,7-dihydroxy-2-(4-hydroxyphenyl)-8-(3,4,5-trihydroxyoxan-2-yl)-4H-chromen-4-one	metab_22713	-	HMDB0127225	401.088	neg	M-H	C20H18O9	5.9571	0.0536335	-	72.6	1.2488	-	-	-	-	-	-	-	Phenylpropanoids and polyketides	Flavonoids	Flavonoid glycosides	6.3935	6.4163	6.3832	6.347	6.3778	6.3639	6.5465	6.5353	6.496	6.5218	6.4858	6.5227	6.5842	6.5151	6.5245	6.5329	6.5207	6.5283	6.4655	6.4434	6.49
neg_8273	PS(18:4(6Z,9Z,12Z,15Z)/20:5(5Z,8Z,11Z,14Z,17Z))	metab_22759	-	HMDB0112503;LMGP03010449	838.401	neg	M+K-2H	C44H68NO10P	5.8945	0.0758953	-	70.4	-6.67717	-	-	-	-	-	-	-	Lipids and lipid-like molecules	Glycerophospholipids	Glycerophosphoserines	5.6224	5.2877	5.3714	5.9089	5.5841	5.6853	4.3227	4.3214	4.3138	4.3237	4.3027	4.3648	4.2635	4.3118	4.2553	4.3094	4.32	4.2419	5.02	4.9577	5.0111
neg_8310	Lyciumoside IX	metab_22796	-	HMDB0033502	751.329	neg	M+Cl	C35H56O15	5.816	0.0518311	-	72.7	-3.72576	212773-48-3	-	-	-	-	-	-	Lipids and lipid-like molecules	Prenol lipids	Terpene glycosides	5.1225	4.9473	5.0643	5.3434	5.3325	5.0546	4.4206	4.4193	4.4117	4.4216	4.4006	4.4627	4.3614	4.4097	4.3531	4.4073	4.4178	4.3397	4.4751	4.4327	4.4686
neg_8315	CPA(18:0/0:0)	metab_22801	-	HMDB0007004	885.519	neg	2M+FA-H	C21H41O6P	5.8003	0.126842	-	91.9	-9.21603	-	-	-	-	-	-	-	Lipids and lipid-like molecules	Glycerophospholipids	Glycerophosphates	4.9792	5.1268	5.2197	5.0686	4.8888	4.7876	2.8942	2.8929	2.8853	2.8952	2.8742	2.9362	2.835	2.8833	3.9883	2.8809	2.8914	2.8134	4.64	4.6384	4.5398
neg_8332	(1S,2S,4R,8S)-p-Menthane-1,2,8,9-tetrol 2-glucoside	metab_22818	-	HMDB0039975	731.364	neg	2M-H	C16H30O9	5.7372	0.0469774	-	61.5	-8.68407	402593-52-6	-	-	-	-	-	-	Lipids and lipid-like molecules	Prenol lipids	Terpene glycosides	5.7116	5.6742	5.6241	5.6839	5.7457	5.8435	2.9136	2.9123	2.9047	2.9635	2.8936	2.9556	3.2143	2.9027	2.8462	2.9003	2.9108	3.7209	5.3225	5.2864	5.2891
neg_8365	Ethyl (2E)-3-(4-hydroxyphenyl)prop-2-enoate	metab_22851	-	HMDB0131282	173.06	neg	M-H2O-H	C11H12O3	5.5797	0.0826937	-	59.8	-3.18492	-	-	-	-	-	-	-	Phenylpropanoids and polyketides	Cinnamic acids and derivatives	Hydroxycinnamic acids and derivatives	3.8353	3.6062	3.9751	4.073	3.9294	4.2298	2.3895	1.9778	1.9703	1.9879	2.6605	2.0208	2.3794	2.5069	2.0433	1.966	2.3645	2.3704	3.3812	3.4316	3.4521
neg_8419	4-Nitrophenol	metab_22905	C06813;C00870	HMDB0001232;HMDB0062627	138.019	neg	M-H	C6H5NO3	5.1308	0.067099	81.5	-	-7.05069	100-02-7	-	-	map00627;map01120;map01220	Aminobenzoate degradation;Microbial metabolism in diverse environments;Degradation of aromatic compounds	Metabolism;Metabolism;Metabolism	Xenobiotics biodegradation and metabolism;Global and overview maps;Global and overview maps	Benzenoids	Phenols	Nitrophenols	4.4041	4.3718	4.3601	4.3631	4.3433	4.3664	4.4675	4.5018	4.5258	4.4518	4.4615	4.4721	4.5025	4.4608	4.3996	4.378	4.4064	4.3783	4.4599	4.4536	4.4056
neg_8447	Cepharadione B	metab_22933	-	HMDB0030391	358.051	neg	M+K-2H	C19H15NO4	4.9576	0.0296146	-	62.1	6.96055	55610-02-1	-	-	-	-	-	-	Alkaloids and derivatives	Aporphines	4,5-dioxoaporphines	4.5366	4.3219	4.2007	4.7975	4.3213	4.4738	4.0689	4.0676	4.0599	4.0699	4.0489	4.1109	4.0096	4.058	4.0014	4.0556	4.0661	3.988	4.0984	4.081	4.1062
neg_8475	Linalool 3,6-oxide primeveroside	metab_22961	-	HMDB0035489	445.21	neg	M-H2O-H	C21H36O11	4.8082	0.0386023	-	61.1	4.29028	-	-	-	-	-	-	-	Organic oxygen compounds	Organooxygen compounds	Carbohydrates and carbohydrate conjugates	5.0964	5.1418	5.0947	5.0436	5.0151	5.1395	4.6161	4.6148	4.6071	4.6171	4.5961	4.6581	4.5568	4.6052	4.5486	4.6028	4.6133	4.5352	4.6448	4.6448	4.6735
neg_8489	2-(1-Methylpropyl)thiazole	metab_22975	-	HMDB0037140	140.053	neg	M-H	C7H11NS	4.7217	0.028169	-	55.7	-6.68981	18277-27-5	-	-	-	-	-	-	Organoheterocyclic compounds	Azoles	Thiazoles	3.287	3.831	4.1635	2.9494	3.7244	4.3292	2.6481	2.6651	2.6404	2.4564	2.3753	2.3992	2.9716	2.8111	2.4211	2.6596	2.8189	2.2356	3.5786	3.5908	3.6031
neg_8540	{5-[(E)-2-(3,5-dihydroxyphenyl)ethenyl]-2-methoxyphenyl}oxidanesulfonic acid	metab_23026	-	HMDB0134587	337.039	neg	M-H	C15H14O7S	4.4627	0.0204021	-	58.7	1.73018	-	-	-	-	-	-	-	Phenylpropanoids and polyketides	Stilbenes	Not Available	3.5251	3.48	3.7486	3.6151	3.6447	3.6474	4.2137	4.2028	4.2283	4.5284	4.445	4.3162	5.0101	4.6687	4.0522	4.0535	4.4673	4.6357	4.3258	4.3416	4.3271
neg_8564	Beta-Casomorphin (1-6)	metab_23050	-	HMDB0060168	731.339	neg	M-H2O-H	C38H50N6O10	4.3686	0.044624	-	89.3	-2.64998	-	-	-	-	-	-	-	Lipids and lipid-like molecules	Fatty Acyls	Fatty acyl thioesters	4.106	4.2622	3.6689	4.1126	3.9619	4.1549	5.6893	5.3877	5.5418	5.6682	5.3956	5.8058	3.9409	4.3489	3.557	4.5142	4.347	4.7728	5.0848	5.0463	5.0622
neg_8595	N-formylanthranilic acid	metab_23081	-	-	164.035	neg	M-H	C8H7NO3	4.2588	0.0157549	59.8	-	-4.74508	-	-	-	-	-	-	-	-	-	-	4.1894	4.0662	4.0769	4.0638	4.0818	4.1044	4.6214	4.5646	4.5781	4.4235	4.7141	4.5894	4.9616	4.9542	4.7257	4.7723	4.9305	4.8412	4.4618	4.4598	4.4725
neg_8596	2-Pyridylacetic acid	metab_23082	-	HMDB0060722	136.039	neg	M-H	C7H7NO2	4.2588	0.06346	54.2	-	-7.39366	-	-	-	-	-	-	-	Organoheterocyclic compounds	Pyridines and derivatives	Not Available	3.9652	3.9558	3.9152	3.9132	3.8871	3.9397	4.1481	4.1431	4.1224	4.0478	4.2486	4.1136	4.3324	4.3356	4.2057	4.1913	4.3017	4.3021	4.1239	4.0905	4.0696
neg_8642	Suberic acid	metab_23128	C08278	LMFA01170001;HMDB0000893	173.081	neg	M-H	C8H14O4	4.1334	0.261068	61.6	-	-3.65428	505-48-6	Organic acids	Carboxylic acids	-	-	-	-	Lipids and lipid-like molecules	Fatty Acyls	Fatty acids and conjugates	5.256	5.2711	5.1655	5.2537	5.1571	5.1387	5.2618	5.306	5.276	5.2664	5.259	5.2856	5.2205	5.1977	5.1036	5.0408	5.035	5.4211	5.271	5.2772	5.0574
neg_8726	N-Acetylhistamine	metab_23212	C05135	HMDB0013253	458.263	neg	3M-H	C7H11N3O	3.9456	0.0596745	-	56.2	-1.01942	673-49-4	-	-	map00340	Histidine metabolism	Metabolism	Amino acid metabolism	Organic acids and derivatives	Carboxylic acids and derivatives	Carboxylic acid derivatives	4.6641	4.6584	4.522	4.5663	4.7183	4.984	3.0203	2.8789	2.7023	3.267	2.6913	2.7533	2.6521	2.7004	2.6439	3.2159	2.7085	2.6306	4.2405	4.1924	4.2351
neg_8727	Glutamyltryptophan	metab_23213	-	HMDB0028830	314.115	neg	M-H2O-H	C16H19N3O5	3.9456	0.0185541	-	56.6	1.73314	38101-59-6	-	-	-	-	-	-	Organic acids and derivatives	Carboxylic acids and derivatives	Amino acids, peptides, and analogues	4.4261	4.6037	4.7203	4.7854	4.8917	4.6366	4.6069	2.6018	3.3013	5.5212	5.1306	5.3972	4.5912	5.6511	5.4053	4.7827	5.1732	5.1234	5.0879	5.0778	5.0721
neg_8738	Diphenhydramine N-glucuronide	metab_23224	-	HMDB0060897	431.194	neg	M-H	C23H30NO7+	3.9143	0.0544789	-	79.5	-1.55573	-	-	-	-	-	-	-	Organic acids and derivatives	Carboxylic acids and derivatives	Amino acids, peptides, and analogues	4.8106	4.9877	5.0963	5.0104	5.0022	4.8709	2.7869	2.7856	2.7779	2.7879	2.7669	2.8289	3.7	3.0015	2.7195	2.7736	2.7841	3.0231	4.5846	4.5579	4.5376
neg_8761	P-Tolyl Sulfate	metab_23247	-	-	187.007	neg	M-H	C7H8O4S	3.8516	0.0143775	51.8	-	-2.89657	-	-	-	-	-	-	-	-	-	-	4.7213	4.6867	4.7581	4.7293	4.7378	4.8551	5.0277	4.9314	5.0578	5.0091	5.0821	5.0482	5.2265	5.2522	5.3216	5.1601	5.2234	5.1954	5.0252	5.0323	5.0377
neg_8784	Acetyl-DL-Leucine	metab_23270	C02710	-	172.097	neg	M-H	C8H15NO3	3.7968	0.0338394	82.4	-	-3.82954	-	-	-	-	-	-	-	-	-	-	5.0731	4.938	5.0838	5.0114	4.9966	5.0945	5.2449	5.3506	5.506	5.1772	5.2668	5.2948	5.6462	5.5784	5.5474	5.4028	5.5654	5.6042	5.3357	5.3321	5.3589
neg_8794	(9S,10S)-10-hydroxy-9-(phosphonooxy)octadecanoate	metab_23280	C15989	HMDB0059632	433.176	neg	M+K-2H	C18H37O7P	3.7814	0.229345	-	66.7	-0.965882	-	-	-	-	-	-	-	Lipids and lipid-like molecules	Fatty Acyls	Fatty acids and conjugates	4.1428	4.1412	4.1261	4.1464	4.1332	4.136	4.3975	4.7954	5.1264	4.4486	4.3737	4.7508	4.5821	4.3707	4.4696	4.6414	4.55	4.7709	4.2691	4.2887	4.0927
neg_8911	LysoPE(0:0/20:2(11Z,14Z))	metab_23397	-	LMGP02050047;HMDB0011483	486.294	neg	M-H2O-H	C25H48NO7P	3.5704	0.0910464	-	75.6	-9.76633	-	-	-	-	-	-	-	Lipids and lipid-like molecules	Glycerophospholipids	Glycerophosphoethanolamines	5.0913	4.9523	4.8447	4.8413	4.8281	5.0955	3.4374	3.4362	3.4285	3.4385	3.4175	3.4795	3.3782	3.4266	3.37	3.4242	3.4347	3.3566	4.5884	4.5111	4.5394
neg_8952	Kinetensin 4-7	metab_23438	-	HMDB0012986	592.264	neg	M+Na-2H	C26H37N9O6	3.4842	0.0575083	-	57.3	3.82154	138482-56-1	-	-	-	-	-	-	Organic acids and derivatives	Carboxylic acids and derivatives	Amino acids, peptides, and analogues	5.0621	5.1058	5.2185	5.307	5.3134	5.1365	4.7464	4.7451	4.7375	4.7474	4.7264	4.7885	4.6872	4.7355	4.6789	4.7331	4.7436	4.6655	4.7794	4.7585	4.808
neg_8982	7,8-Dehydro-beta-micropteroxanthin	metab_23468	-	HMDB0038506	431.234	neg	M+K-2H	C27H38O2	3.4215	0.0809324	-	50.6	-5.39255	148031-76-9	-	-	-	-	-	-	Lipids and lipid-like molecules	Prenol lipids	Sesquiterpenoids	4.5715	4.651	4.5018	4.7416	4.6624	4.7749	2.7964	3.404	2.7996	3.6015	3.527	3.2675	4.1274	3.3398	5.0342	2.7831	2.7936	4.5754	4.4391	4.3717	4.427
neg_8997	Gentisic acid	metab_23483	C00628	HMDB0000152	153.018	neg	M-H	C7H6O4	3.4059	0.00936727	72.9	-	-5.48624	490-79-9	-	-	map00626;map00362;map01100;map00350;map01120	Naphthalene degradation;Benzoate degradation;Metabolic pathways;Tyrosine metabolism;Microbial metabolism in diverse environments	Metabolism;Metabolism;Metabolism;Metabolism;Metabolism	Xenobiotics biodegradation and metabolism;Xenobiotics biodegradation and metabolism;Global and overview maps;Amino acid metabolism;Global and overview maps	Benzenoids	Benzene and substituted derivatives	Benzoic acids and derivatives	5.1487	5.2401	5.2595	5.0639	5.3212	5.3353	4.2135	5.1007	4.5215	4.1268	4.0542	4.2202	4.2634	4.3347	5.1996	4.2745	4.4015	5.3558	5.2114	5.2043	5.2045
neg_9003	DIPROTIN A	metab_23489	-	-	340.225	neg	M-H	C17H31N3O4	3.3903	0.026054	67.1	-	1.26769	-	-	-	-	-	-	-	-	-	-	3.2203	3.3409	3.211	3.3258	3.4596	3.4882	5.1791	4.9465	4.8566	5.4469	5.3456	5.3368	4.7376	5.2896	3.0918	5.0138	5.1195	4.0136	4.8681	4.8709	4.8888
neg_9037	Ethyl 7-epi-12-hydroxyjasmonate glucoside	metab_23523	-	HMDB0036340	415.199	neg	M-H	C20H32O9	3.32	0.0144383	-	53.5	5.11551	-	-	-	-	-	-	-	Lipids and lipid-like molecules	Fatty Acyls	Fatty acyl glycosides	3.6293	3.6227	3.5804	3.7522	3.7728	3.8418	6.15	5.812	6.0151	6.224	5.5724	6.1555	6.5524	6.3229	6.5399	5.961	6.2902	6.7443	6.0968	6.0901	6.1026
neg_9049	1,2,3,4,5,6-Hexahydro-5-(1-hydroxyethylidene)-7H-cyclopenta[b]pyridin-7-one	metab_23535	-	HMDB0039655	224.093	neg	M+FA-H	C10H13NO2	3.3043	0.124972	-	90.8	-0.000610963	118355-70-7	-	-	-	-	-	-	Organoheterocyclic compounds	Pyridines and derivatives	Hydropyridines	4.3717	4.2801	4.1031	5.0905	3.8357	3.7283	0.0383	0.0382	0.0375	0.0384	0.0366	0.042	0.0336	0.0374	0.033	0.0372	0.038	0.032	3.3648	3.2814	3.3881
neg_9083	3-O-trans-Feruloyleuscaphic acid	metab_23569	-	HMDB0031837	709.391	neg	M+FA-H	C40H56O8	3.2338	0.0579722	-	81.3	-7.28727	-	-	-	-	-	-	-	Lipids and lipid-like molecules	Prenol lipids	Triterpenoids	2.1281	2.1264	2.1115	2.1316	2.1185	2.9985	4.8592	5.0041	5.1526	5.0222	3.9679	4.8082	5.2785	5.2498	4.6075	5.0043	5.1594	5.5839	4.8734	4.8342	4.8823
neg_9089	Trandolaprilat	metab_23575	C21515	HMDB0060583	401.205	neg	M-H	C22H30N2O5	3.226	0.0765221	-	68.5	-8.19383	-	-	-	-	-	-	-	Organic acids and derivatives	Carboxylic acids and derivatives	Amino acids, peptides, and analogues	4.4432	4.5298	4.6773	4.5524	4.8091	4.8447	0.1836	0.1831	0.1805	0.1839	0.1768	0.1985	0.1641	2.9203	2.6929	2.8325	0.1826	0.1574	4.2628	4.203	4.2611
neg_9099	Pantothenamide	metab_23585	-	HMDB0041313	217.119	neg	M-H	C9H18N2O4	3.2182	0.0203456	-	51.7	-0.747187	7757-97-3	-	-	-	-	-	-	Organic acids and derivatives	Carboxylic acids and derivatives	Amino acids, peptides, and analogues	4.8692	4.5954	4.8108	4.6732	4.6048	4.6133	3.2859	2.8268	2.9389	2.8291	3.8381	2.9529	3.2869	3.7834	3.4365	3.5222	3.8064	3.1918	4.3356	4.3346	4.3197
neg_9202	N-[(5-Hydroxy-2-pyridinyl)methyl]adenosine	metab_23688	-	HMDB0040912	373.13	neg	M-H	C16H18N6O5	3.0697	0.275988	-	66.9	8.69736	123369-41-5	-	-	-	-	-	-	Nucleosides, nucleotides, and analogues	Purine nucleosides	Not Available	4.9207	4.992	4.7263	4.84	4.9775	5.083	2.608	2.6067	2.5991	2.609	2.588	2.65	2.9564	2.5971	4.4095	2.5947	2.6055	3.9711	4.6844	4.6575	4.4425
neg_9204	Naematolone	metab_23690	-	HMDB0035781	343.097	neg	M+K-2H	C17H22O5	3.0697	0.0717118	-	51.4	5.85733	92121-62-5	-	-	-	-	-	-	Lipids and lipid-like molecules	Prenol lipids	Sesquiterpenoids	4.7483	4.8813	4.5611	4.7053	4.8418	4.9765	1.7985	2.5703	2.6034	1.7995	1.9046	2.2653	3.2742	2.1612	4.5245	2.2563	2.4915	3.9584	4.4901	4.4323	4.4437
neg_9211	Beta-D-Glucopyranosyl-11-hydroxyjasmonic acid	metab_23697	-	HMDB0039964	433.174	neg	M+FA-H	C18H28O9	3.0619	0.0327099	-	72	5.07659	-	-	-	-	-	-	-	Lipids and lipid-like molecules	Fatty Acyls	Fatty acyl glycosides	4.8074	4.9276	4.9692	4.7928	4.8789	4.8793	4.4682	4.4669	4.4593	4.4693	4.4482	4.5103	4.409	4.4574	4.4008	4.4549	4.4655	4.3874	4.5024	4.4803	4.5072
neg_9224	Glycylproline	metab_23710	-	HMDB0000721	515.248	neg	3M-H	C7H12N2O3	3.0385	0.0492895	-	73.9	1.88945	704-15-4	-	-	-	-	-	-	Organic acids and derivatives	Carboxylic acids and derivatives	Amino acids, peptides, and analogues	5.0029	5.0602	5.137	5.1778	5.1099	5.1343	4.1934	4.0228	3.4956	4.1926	3.6933	4.0095	4.1073	4.0963	3.8777	3.9439	3.9287	3.3739	4.7364	4.7055	4.7472
neg_9256	Zedoarondiol	metab_23742	-	HMDB0036448	273.146	neg	M+Na-2H	C15H24O3	2.9993	0.0160994	-	51.4	-4.28705	98644-24-7	-	-	-	-	-	-	Lipids and lipid-like molecules	Prenol lipids	Sesquiterpenoids	4.7018	4.6723	4.67	4.7707	4.9382	4.9659	3.6884	3.6871	3.6795	3.6894	3.6684	3.7305	3.6292	3.6775	4.3238	3.6751	3.6856	3.6076	4.3674	4.3811	4.3769
neg_9272	Merodesmosine	metab_23758	-	HMDB0030407	383.231	neg	M-H2O-H	C18H34N4O6	2.9758	0.00984424	-	50.5	1.8693	17096-97-8	-	-	-	-	-	-	Organic acids and derivatives	Carboxylic acids and derivatives	Amino acids, peptides, and analogues	2.5253	2.5237	2.5628	2.5289	2.5157	2.9096	5.1366	4.7305	4.8167	5.0714	4.9439	5.0472	5.1448	5.1459	3.9463	4.8013	5.1818	4.7803	4.7552	4.7585	4.75
neg_9369	Metabolite M6	metab_23855	-	HMDB0061034	557.295	neg	M+Cl	C30H42N4O4	2.8509	0.163411	-	92.9	9.05057	-	-	-	-	-	-	-	Benzenoids	Indanes	Not Available	4.9534	5.0076	4.8593	5.1062	5.0892	5.1633	3.4264	2.8478	3.3238	3.6895	3.4337	3.804	3.5761	3.8386	3.2908	3.6118	3.604	2.6638	4.5395	4.5595	4.4213
neg_9371	Alitame	metab_23857	-	HMDB0037324	376.155	neg	M+FA-H	C14H25N3O4S	2.8509	0.0335168	-	74.8	1.63189	80863-62-3	-	-	-	-	-	-	Organic acids and derivatives	Carboxylic acids and derivatives	Amino acids, peptides, and analogues	4.6944	4.8322	4.7972	4.8837	4.9471	4.9514	2.6131	2.6118	2.9764	2.6141	2.666	2.6551	3.614	3.2004	3.5935	3.2764	2.7452	3.4165	4.4778	4.4924	4.5069
neg_9413	Jubanine A	metab_23899	-	HMDB0030205	716.349	neg	M+Na-2H	C40H49N5O6	2.7806	0.0563409	-	88.2	8.88995	60375-07-7	-	-	-	-	-	-	Organic acids and derivatives	Carboxylic acids and derivatives	Amino acids, peptides, and analogues	4.0466	4.2878	3.8564	4.1144	3.8607	4.2467	5.3105	4.6832	4.9377	5.4036	5.726	5.4464	5.3708	5.3704	3.7418	4.2977	5.1551	4.0448	4.9941	4.9457	4.965
neg_9422	M2 di-hydroxylated metabolite	metab_23908	-	HMDB0061046	460.185	neg	M+Cl	C24H28FN3O3	2.7728	0.0551087	-	68.4	9.06497	-	-	-	-	-	-	-	Organoheterocyclic compounds	Indoles and derivatives	N-alkylindoles	5.1135	5.1404	5.1374	5.2593	5.15	5.2089	3.8336	3.8323	3.8247	3.8346	3.8136	3.8757	3.7744	3.8228	4.3182	3.8203	3.8309	4.0746	4.801	4.7534	4.7833
neg_9449	Imidaprilat	metab_23935	C21519	HMDB0041908	422.158	neg	M+FA-H	C18H23N3O6	2.7337	0.0467454	-	69.9	2.31205	89371-44-8	-	-	-	-	-	-	Organic acids and derivatives	Carboxylic acids and derivatives	Amino acids, peptides, and analogues	5.6302	5.7522	5.701	5.6753	5.7902	5.7668	1.7203	1.7191	1.7116	1.9137	1.7007	1.7616	2.0904	1.7096	1.6542	1.7073	1.7176	2.6096	5.3239	5.2877	5.3228
neg_9472	Sinalexin	metab_23958	-	HMDB0032026	249.034	neg	M+FA-H	C10H8N2OS	2.7181	0.0614236	-	55.6	0.9603	-	-	-	-	-	-	-	Organoheterocyclic compounds	Indoles and derivatives	Indoles	2.2915	2.2898	2.2749	2.2951	2.2819	2.2847	5.0972	5.3037	5.5298	4.5899	4.7992	5.1009	4.5794	5.0557	3.684	5.2214	5.1986	4.4446	4.3844	4.3417	4.3921
neg_9500	12-Oxo-c-LTB3	metab_23986	-	HMDB0060154	640.296	neg	M-H	C30H47N3O10S	2.6789	0.0427613	-	69.5	8.29697	-	-	-	-	-	-	-	Lipids and lipid-like molecules	Fatty Acyls	Eicosanoids	2.9963	2.815	1.8497	2.7937	1.7132	3.0524	5.144	5.1333	5.2694	5.2575	4.4711	5.1557	5.8302	5.9501	1.5969	5.5438	5.9481	5.6636	5.3262	5.2902	5.3173
neg_9505	Norzolmitripan	metab_23991	-	HMDB0060966	304.131	neg	M+FA-H	C14H17N3O2	2.6789	0.0072679	-	51.7	2.06875	-	-	-	-	-	-	-	Organoheterocyclic compounds	Indoles and derivatives	Tryptamines and derivatives	5.0205	5.1321	5.2	5.121	5.1538	5.1856	3.5552	2.5759	3.0854	4.0733	3.9991	3.7401	4.5158	3.9025	5.1045	3.4588	3.519	4.8929	4.8618	4.868	4.8639
neg_9536	Glycyl-Tryptophan	metab_24022	-	HMDB0028852	260.104	neg	M-H	C13H15N3O3	2.6398	0.0131238	-	59.8	1.37639	-	-	-	-	-	-	-	Organic acids and derivatives	Carboxylic acids and derivatives	Amino acids, peptides, and analogues	5.2701	5.2677	5.5097	5.2421	5.6017	5.4938	3.9495	4.2797	4.0664	4.1083	3.8573	3.9671	4.3284	4.0742	4.5701	4.2412	4.0072	4.4713	5.1305	5.1212	5.1316
neg_9571	1-(2,3-Dihydro-6,7-dimethyl-1H-pyrrolizin-5-yl)-2-hydroxy-1-propanone	metab_24057	-	HMDB0040010	413.241	neg	2M-H	C12H17NO2	2.5929	0.0749264	-	51.5	-8.1066	97073-12-6	-	-	-	-	-	-	Organoheterocyclic compounds	Pyrrolizines	Not Available	3.257	3.2724	3.2031	3.2583	3.1825	3.4114	3.8008	3.9143	3.8621	3.7276	3.2132	3.7361	4.4101	4.1327	5.2009	4.2508	4.0755	4.3363	4.1508	4.1758	4.1107
neg_9578	5,7-dihydroxy-8-(3-methylbut-2-en-1-yl)-4-phenyl-2H-chromen-2-one	metab_24064	-	HMDB0131486	343.097	neg	M+Na-2H	C20H18O4	2.5929	0.0342281	-	53.2	6.07154	-	-	-	-	-	-	-	Phenylpropanoids and polyketides	Neoflavonoids	Prenylated neoflavonoids	4.9801	5.0597	5.0875	5.144	5.1229	5.1052	3.2421	3.2408	3.2332	3.2431	3.2221	3.2842	3.1829	3.2313	4.2899	3.2288	3.2394	3.9098	4.6736	4.651	4.6459
neg_9584	Mupirocin	metab_24070	C11758	HMDB0014554	545.295	neg	M+FA-H	C26H44O9	2.5852	0.0284575	-	53.8	-2.65368	12650-69-0	-	-	-	-	-	-	Lipids and lipid-like molecules	Fatty Acyls	Fatty acids and conjugates	3.6835	3.7104	3.2617	3.5671	3.6172	3.7248	3.2915	3.216	3.2084	3.5457	3.874	3.536	4.1964	3.7889	5.1935	3.204	3.7263	5.0143	4.2204	4.205	4.1961
neg_9593	Methyl n-formylanthranilate	metab_24079	-	HMDB0032398	178.05	neg	M-H	C9H9NO3	2.5852	0.0452607	-	59.6	-3.38146	41270-80-8	-	-	-	-	-	-	Benzenoids	Benzene and substituted derivatives	Benzoic acids and derivatives	4.439	4.3373	4.1489	4.4172	4.7791	4.5293	3.1537	3.1995	2.9922	3.1269	2.8817	2.9903	3.1225	3.0266	2.7964	2.8308	3.0464	2.9061	4.1313	4.1101	4.1494
neg_9596	Notoginsenoside R10	metab_24082	-	HMDB0039051	599.342	neg	M+FA-H	C30H50O9	2.5774	0.129941	-	75.3	-2.35491	335157-20-5	-	-	-	-	-	-	Lipids and lipid-like molecules	Steroids and steroid derivatives	Steroidal glycosides	4.2618	4.5243	4.4019	4.3337	4.5783	4.6025	2.8221	2.8729	2.8131	3.7149	2.8021	2.96	3.705	2.8112	5.4363	2.8088	2.8193	4.8365	4.4124	4.2986	4.3654
neg_9599	Seryltryptophan	metab_24085	-	HMDB0029050	290.115	neg	M-H	C14H17N3O4	2.5774	0.0157055	-	54.6	1.88195	-	-	-	-	-	-	-	Organic acids and derivatives	Carboxylic acids and derivatives	Amino acids, peptides, and analogues	5.1348	5.2215	5.2903	5.2349	5.275	5.2612	3.9265	3.8035	3.5586	4.9206	4.5082	4.7317	4.8505	4.4501	5.2737	4.1639	4.0382	5.0874	5.0314	5.0377	5.045
neg_9601	Threoninyl-Proline	metab_24087	-	HMDB0029069	197.093	neg	M-H2O-H	C9H16N2O4	2.5774	0.0208451	-	68.4	-1.57867	-	-	-	-	-	-	-	Organic acids and derivatives	Carboxylic acids and derivatives	Amino acids, peptides, and analogues	4.17	4.4544	4.2536	4.1291	4.1181	4.5404	3.2313	2.6132	3.676	3.795	3.3581	3.6657	2.5105	3.588	2.2559	3.704	3.3408	3.3876	4.0585	4.0607	4.0439
neg_9659	Acetyl-DL-Valine	metab_24145	-	-	158.081	neg	M-H	C7H13NO3	2.5148	0.0947243	80	-	-4.82085	-	-	-	-	-	-	-	-	-	-	4.83	4.7329	4.8092	4.8137	4.7547	4.8302	4.6731	4.7795	4.8226	4.6025	4.5841	4.647	4.8796	4.8503	4.8736	4.8925	4.821	4.8073	4.7671	4.7555	4.8302
neg_9719	8-Hydroxycarvedilol	metab_24205	-	HMDB0013946	421.174	neg	M-H	C24H26N2O5	2.4446	0.00290781	-	66.4	-7.41357	-	-	-	-	-	-	-	Organoheterocyclic compounds	Indoles and derivatives	Carbazoles	5.5066	5.649	5.5926	5.5717	5.6214	5.6637	3.8695	4.0577	3.8521	3.6806	3.1148	3.6565	4.2997	4.1329	4.1216	4.2092	4.0854	3.9808	5.2126	5.2118	5.2143
neg_9798	Glycylprolylhydroxyproline	metab_24284	-	HMDB0002171	569.259	neg	2M-H	C12H19N3O5	2.3508	0.0291729	-	76.1	1.69307	2239-67-0	-	-	-	-	-	-	Organic acids and derivatives	Carboxylic acids and derivatives	Amino acids, peptides, and analogues	1.9191	1.9174	1.9026	1.9226	1.9095	1.9123	5.3282	5.0756	5.085	5.3711	5.4305	5.3451	4.0998	4.1926	1.7923	4.6271	4.3317	4.1006	4.7937	4.7841	4.8092
neg_9803	3,4-DHPEA-EA	metab_24289	-	HMDB0029304	359.114	neg	M-H2O-H	C19H22O8	2.3508	0.248437	-	50.8	1.64831	-	-	-	-	-	-	-	Lipids and lipid-like molecules	Prenol lipids	Monoterpenoids	4.9922	5.0438	5.0206	5.0203	5.0557	4.9414	2.6888	2.6875	2.6799	3.6302	2.6689	3.3798	3.7173	3.0429	4.4339	2.6756	2.6861	4.0048	4.771	4.7862	4.5743
neg_9809	Isoleucyl-Cysteine	metab_24295	-	HMDB0028904	215.086	neg	M-H2O-H	C9H18N2O3S	2.3508	0.0432713	-	60.4	-0.319621	-	-	-	-	-	-	-	Organic acids and derivatives	Carboxylic acids and derivatives	Amino acids, peptides, and analogues	3.1261	3.5121	3.5062	3.747	3.8769	3.5497	3.3384	3.0638	3.0562	4.264	3.7396	4.0021	3.7552	4.5416	4.7813	3.6283	3.9133	4.0169	3.9756	4.0086	3.9773
neg_9824	Valyl-Isoleucine	metab_24310	-	HMDB0029130	229.156	neg	M-H	C11H22N2O3	2.343	0.0239468	-	57.3	-0.775373	-	-	-	-	-	-	-	Organic acids and derivatives	Carboxylic acids and derivatives	Amino acids, peptides, and analogues	6.8819	6.9545	6.985	6.989	6.9892	6.9198	5.1424	4.8802	4.7872	5.6062	5.1277	5.3445	5.9727	5.4684	6.4411	5.1676	5.1874	6.117	6.6533	6.6334	6.6382
neg_9859	Ramiprilat	metab_24345	-	HMDB0060579	387.189	neg	M-H	C21H28N2O5	2.3276	0.0857322	-	52.3	-9.00463	-	-	-	-	-	-	-	Organic acids and derivatives	Carboxylic acids and derivatives	Amino acids, peptides, and analogues	4.1295	4.0823	4.2709	4.3145	4.319	4.4993	3.8187	5.0742	5.3219	4.4709	3.1356	4.7683	3.7612	4.1801	3.6988	3.8847	3.8974	2.8523	4.4447	4.4585	4.5137
neg_9906	7,8-Dihydrovomifoliol 9-[apiosyl-(1->6)-glucoside]	metab_24392	-	HMDB0029771	501.233	neg	M-H2O-H	C24H40O12	2.3044	0.0552763	-	82.1	-3.02653	177261-70-0	-	-	-	-	-	-	Lipids and lipid-like molecules	Fatty Acyls	Fatty acyl glycosides	5.1002	5.0914	5.0274	5.1814	5.1454	5.3078	3.9209	3.9268	4.0495	3.9338	3.9998	3.9143	4.1778	4.1671	4.2798	4.0216	4.2302	4.2045	4.7573	4.7124	4.7513
neg_9950	Juglone glucoside	metab_24436	-	HMDB0033563	317.063	neg	M-H2O-H	C16H16O8	2.2731	0.218167	-	88.5	-9.80484	22427-35-6	-	-	-	-	-	-	Organic oxygen compounds	Organooxygen compounds	Carbohydrates and carbohydrate conjugates	4.7808	4.7635	4.8054	4.7435	4.8125	4.7857	4.4978	4.2495	4.5099	4.4785	4.4694	4.4286	4.0953	4.2211	4.3269	4.2869	4.3636	4.3115	4.7382	4.7127	4.5503
neg_9962	Glycosides	metab_24448	C01443	HMDB0031448	629.28	neg	M+FA-H	C29H44O12	2.2653	0.0526396	-	55.5	-1.91259	-	Steroids	23-Carbon atoms	-	-	-	-	Lipids and lipid-like molecules	Steroids and steroid derivatives	Steroid lactones	4.8964	4.9442	4.8399	4.9444	4.8879	5.0131	5.2036	4.5679	4.4596	5.1786	5.4484	5.1022	5.2894	4.9372	5.4044	3.2736	4.9143	5.4527	5.0835	5.0594	5.1051
neg_10005	Hygromycin B	metab_24491	C01925	HMDB0034229	548.211	neg	M+Na-2H	C20H37N3O13	2.2261	0.0783629	-	78	7.24093	31282-04-9	-	-	map01130	Biosynthesis of antibiotics	Metabolism	Global and overview maps	Organic oxygen compounds	Organooxygen compounds	Carbohydrates and carbohydrate conjugates	3.5973	3.7902	3.6319	3.6922	3.7017	3.7671	4.5529	4.1091	3.6608	4.9679	5.1489	4.9224	4.9059	4.805	5.5602	4.4847	4.7491	5.4303	4.8477	4.784	4.7979
neg_10020	Gamma-L-Glutamyl-gamma-L-glutamyl-L-methionine	metab_24506	-	HMDB0038674	388.119	neg	M-H2O-H	C15H25N3O8S	2.2026	0.0262037	-	63.1	2.10897	41515-84-8	-	-	-	-	-	-	Organic acids and derivatives	Carboxylic acids and derivatives	Amino acids, peptides, and analogues	2.9767	0.1181	0.1145	3.3385	3.1688	3.2208	5.1058	4.7831	5.007	5.3423	4.8743	5.2382	5.5952	5.8105	5.4416	5.5823	5.6545	5.8115	5.2851	5.2661	5.2651
neg_10063	Isoleucyl-Tyrosine	metab_24549	-	HMDB0028919	293.151	neg	M-H	C15H22N2O4	2.1635	0.0180944	-	67.4	1.8102	-	-	-	-	-	-	-	Organic acids and derivatives	Carboxylic acids and derivatives	Amino acids, peptides, and analogues	5.8438	5.9136	5.9092	5.9097	5.8954	5.9237	4.0975	3.9084	4.0396	4.5333	4.2148	4.2846	5.0194	4.5804	5.3745	4.2456	4.3425	5.0994	5.5617	5.5635	5.5761
neg_10065	Nummularine B	metab_24551	-	HMDB0029334	628.259	neg	M+K-2H	C32H41N5O6	2.1557	0.06393	-	75.3	8.70146	53947-96-9	-	-	-	-	-	-	Organic acids and derivatives	Carboxylic acids and derivatives	Amino acids, peptides, and analogues	5.9287	5.8856	5.6071	5.9152	5.7032	5.9952	2.9877	2.9864	2.9788	2.9887	2.9678	3.0298	4.1285	3.6276	4.7722	3.0158	3.517	4.9233	5.4698	5.4157	5.4562
neg_10072	(S)-Verimol F	metab_24558	-	HMDB0036558	543.28	neg	2M-H	C17H20O3	2.1479	0.0722712	-	61.7	7.91454	212516-39-7	-	-	-	-	-	-	Benzenoids	Benzene and substituted derivatives	Diphenylmethanes	4.5253	4.5584	4.4781	4.523	4.5619	4.703	5.0885	4.9566	5.0984	5.0684	4.5495	5.0648	5.0944	5.1933	4.2536	5.2645	5.2169	4.235	4.9123	4.8581	4.9149
neg_10074	Deoxypyridinoline	metab_24560	-	HMDB0000569	457.195	neg	M+FA-H	C18H28N4O7	2.1479	0.0347233	-	56	2.26734	83462-55-9	-	-	-	-	-	-	Organic acids and derivatives	Carboxylic acids and derivatives	Amino acids, peptides, and analogues	3.9116	4.0618	3.9647	4.0957	4.0765	4.1517	4.8347	5.1831	5.4158	4.9715	4.0644	4.8967	5.8919	5.7938	5.7632	5.6445	5.7306	5.9796	5.3606	5.3437	5.3739
neg_10088	Hydroxysepiapterin	metab_24574	-	HMDB0002109	551.164	neg	2M+FA-H	C9H11N5O4	2.1401	0.098248	-	60.4	7.51179	75762-47-9	-	-	-	-	-	-	Organoheterocyclic compounds	Pteridines and derivatives	Pterins and derivatives	5.4538	5.3239	5.4678	5.5519	5.6666	5.5719	4.2672	4.2765	4.7463	3.658	4.283	4.0076	4.1724	4.3762	3.0378	4.4514	4.4311	4.5846	5.1547	5.1149	5.2
neg_10111	Serylphenylalanine	metab_24597	-	HMDB0029046	251.104	neg	M-H	C12H16N2O4	2.1323	0.018017	-	69.4	0.884697	-	-	-	-	-	-	-	Organic acids and derivatives	Carboxylic acids and derivatives	Amino acids, peptides, and analogues	5.8642	5.9731	6.019	6.0454	6.007	5.958	4.0735	4.1688	4.059	4.6125	4.1302	4.3714	5.0186	4.5141	5.2962	4.2795	4.193	5.1505	5.6608	5.6471	5.6607
neg_10119	Kaempferol 3-rhamnoside 4'-xyloside	metab_24605	-	HMDB0039321	545.13	neg	M-H2O-H	C26H28O14	2.1167	0.0442163	-	57.8	0.422115	132536-65-3	-	-	-	-	-	-	Phenylpropanoids and polyketides	Flavonoids	Flavonoid glycosides	4.3933	4.6071	5.2293	4.8264	5.1905	4.647	4.6327	4.4278	4.7766	3.9386	4.9933	4.6031	4.648	5.2945	6.3815	5.3954	4.9078	5.2972	5.3975	5.3653	5.4003
neg_10140	Glutaminyl-Gamma-glutamate	metab_24626	-	HMDB0028811	593.259	neg	2M+FA-H	C10H18N4O5	2.0932	0.179094	-	96.4	9.36004	-	-	-	-	-	-	-	Organic acids and derivatives	Carboxylic acids and derivatives	Amino acids, peptides, and analogues	3.4824	3.1788	2.9011	3.2951	3.3085	3.8809	2.8568	2.8555	2.8478	3.8943	3.4132	3.5791	4.4611	3.3065	5.2455	3.2703	2.854	4.8929	4.1931	4.1023	4.2601
neg_10142	Blasticidin S	metab_24628	C02010	HMDB0030452	443.179	neg	M+Na-2H	C17H26N8O5	2.0932	0.0825586	-	61.4	4.4763	2079-00-7	-	-	-	-	-	-	Organic acids and derivatives	Carboxylic acids and derivatives	Amino acids, peptides, and analogues	2.7432	2.766	3.2788	2.7467	3.0608	3.0496	4.2275	5.0129	5.2433	4.5347	4.1468	4.7948	4.4131	4.675	4.4117	4.9173	4.5536	4.3348	4.4755	4.4731	4.535
neg_10152	Glutaminylisoleucine	metab_24638	-	HMDB0028800	258.146	neg	M-H	C11H21N3O4	2.0854	0.0239422	-	58.5	1.478	86416-45-7	-	-	-	-	-	-	Organic acids and derivatives	Carboxylic acids and derivatives	Amino acids, peptides, and analogues	4.7102	4.7065	4.7008	4.7105	4.8578	4.98	3.1248	3.5291	3.7883	3.9377	3.39	3.7444	4.3881	3.8029	4.2964	3.5346	3.5612	4.0232	4.4706	4.4498	4.4604
neg_10156	2-Hydroxy-desipramine glucuronide	metab_24642	-	HMDB0060716	479.18	neg	M+Na-2H	C24H30N2O7	2.0775	0.0627802	-	70.9	-0.974961	-	-	-	-	-	-	-	Organoheterocyclic compounds	Benzazepines	Dibenzazepines	4.5017	4.5553	4.2551	4.3547	4.5945	4.8854	4.0655	4.0642	4.0566	4.0665	4.0455	4.1076	4.0063	4.0546	3.998	4.0522	4.0627	3.9847	4.0942	4.1423	4.1424
neg_10180	N-Methyl-1-deoxynojirimycin	metab_24666	-	HMDB0035360	214.049	neg	M+K-2H	C7H15NO4	2.0541	0.0615718	-	80	-0.74218	69567-10-8	-	-	-	-	-	-	Organoheterocyclic compounds	Piperidines	Not Available	4.3459	4.2631	4.3601	4.3863	4.7344	4.5093	3.3427	3.2461	3.3238	2.9622	3.1587	2.7346	3.4847	3.154	2.6253	3.1205	3.2562	3.6091	4.1359	4.1222	4.1733
neg_10190	Asparaginyl-Asparagine	metab_24676	-	HMDB0028726	491.183	neg	2M-H	C8H14N4O5	2.0384	0.0671799	-	78	-5.79936	-	-	-	-	-	-	-	Organic acids and derivatives	Carboxylic acids and derivatives	Amino acids, peptides, and analogues	3.8003	3.7986	3.7836	3.8039	3.7906	3.7935	4.3278	4.5994	4.7915	4.427	3.7192	4.4583	4.3957	4.6533	3.786	5.0526	4.6718	3.9624	4.4868	4.4762	4.5304
neg_10201	Dide-O-methyl-4-O-alpha-D-glucopyranosylsimmondsin	metab_24687	-	HMDB0038329	544.149	neg	M+Cl	C20H31NO14	2.0305	0.0868997	-	61.7	9.45306	370068-00-1	-	-	-	-	-	-	Organic oxygen compounds	Organooxygen compounds	Carbohydrates and carbohydrate conjugates	4.4907	4.6425	4.846	4.9616	4.9498	4.7317	3.7869	4.1544	4.4471	3.6028	2.8481	3.9644	3.1074	3.5406	2.9751	3.3338	3.6019	3.2769	3.8395	3.7831	3.7697
neg_10206	Acetyl-CoA	metab_24692	C00024	LMFA07050281;HMDB0001206	403.556	neg	M-2H	C23H38N7O17P3S	2.0305	0.278336	-	74.3	1.60458	72-89-9	-	-	map01220;map00310;map01110;map01200;map00061;map00062;map00020;map00650;map00410;map00630;map00430;map00900;map01100;map00480;map00300;map01120;map00562;map01212;map00680;map00010;map00360;map00072;map00071;map00280;map00380;map00640;map00642;map00362;map00625;map00622;map00620;map00621;map00290;map01056;map01130;map00720	Degradation of aromatic compounds;Lysine degradation;Biosynthesis of secondary metabolites;Carbon metabolism;Fatty acid biosynthesis;Fatty acid elongation;Citrate cycle (TCA cycle);Butanoate metabolism;beta-Alanine metabolism;Glyoxylate and dicarboxylate metabolism;Taurine and hypotaurine metabolism;Terpenoid backbone biosynthesis;Metabolic pathways;Glutathione metabolism;Lysine biosynthesis;Micr…	Metabolism;Metabolism;Metabolism;Metabolism;Metabolism;Metabolism;Metabolism;Metabolism;Metabolism;Metabolism;Metabolism;Metabolism;Metabolism;Metabolism;Metabolism;Metabolism;Metabolism;Metabolism;Metabolism;Metabolism;Metabolism;Metabolism;Metabolism;Metabolism;Metabolism;Metabolism;Metabolism;Metabolism;Metabolism;Metabolism;Metabolism;Metabolism;Metabolism;Metabolism;Metabolism;Metabolism	Global and overview maps;Amino acid metabolism;Global and overview maps;Global and overview maps;Lipid metabolism;Lipid metabolism;Carbohydrate metabolism;Carbohydrate metabolism;Metabolism of other amino acids;Carbohydrate metabolism;Metabolism of other amino acids;Metabolism of terpenoids and polyketides;Global and overview maps;Metabolism of other amino acids;Amino acid metabolism;Global and o…	Lipids and lipid-like molecules	Fatty Acyls	Fatty acyl thioesters	3.5168	3.5373	3.4087	3.815	3.5327	3.3214	4.7712	4.8298	5.6873	4.0072	5.5113	4.9776	5.0436	5.2293	3.1997	4.8492	5.4474	4.4005	4.4491	4.4346	4.6388
neg_10214	2-Hepteneoylglycine	metab_24700	-	HMDB0094728	166.087	neg	M-H2O-H	C9H15NO3	2.0305	0.0529953	-	62.7	-3.80119	-	-	-	-	-	-	-	Organic acids and derivatives	Carboxylic acids and derivatives	Amino acids, peptides, and analogues	4.0394	4.1012	4.2024	4.2768	4.2709	4.1637	2.1126	2.1114	2.1038	2.1137	2.0928	2.1544	2.6999	2.1018	3.4615	2.0995	2.1099	2.8632	3.8163	3.7702	3.7932
neg_10241	3-Hydroxy-4-butanolide	metab_24727	-	HMDB0034681	309.085	neg	M+FA-H	C10H16O8	2.0149	0.0258115	-	54.2	7.44369	211107-44-7	-	-	-	-	-	-	Organic oxygen compounds	Organooxygen compounds	Carbohydrates and carbohydrate conjugates	4.7769	4.5594	4.8178	4.8593	4.6799	4.5764	5.1	4.6881	5.0652	4.1529	4.9799	4.3954	4.9952	4.948	4.0814	4.6709	5.1931	5.1164	4.8241	4.8369	4.8465
neg_10275	(3b,9R)-5-Megastigmene-3,9-diol 9-[apiosyl-(1->6)-glucoside]	metab_24761	-	HMDB0038327;LMFA13010056	487.254	neg	M-H2O-H	C24H42O11	1.9916	0.104119	-	73.6	-2.64685	347852-04-4	-	-	-	-	-	-	Lipids and lipid-like molecules	Fatty Acyls	Fatty acyl glycosides	4.8472	5.0051	4.9654	5.0797	4.9736	4.911	3.6523	3.281	2.633	2.642	2.553	2.6757	4.087	3.4556	3.8882	3.4698	3.648	4.0934	4.504	4.4834	4.5683
neg_10313	L-Serine	metab_24799	C00065	HMDB0000187	150.041	neg	M+FA-H	C3H7NO3	1.9684	0.018547	52.3	-	4.2186	56-45-1	Peptides	Amino acids	map01100;map00630;map01110;map01120;map01502;map00460;map00270;map01200;map01230;map00680;map00600;map02010;map00260;map00261;map01130;map00970;map00920	Metabolic pathways;Glyoxylate and dicarboxylate metabolism;Biosynthesis of secondary metabolites;Microbial metabolism in diverse environments;Vancomycin resistance;Cyanoamino acid metabolism;Cysteine and methionine metabolism;Carbon metabolism;Biosynthesis of amino acids;Methane metabolism;Sphingolipid metabolism;ABC transporters;Glycine, serine and threonine metabolism;Monobactam biosynthesis;Bi…	Metabolism;Metabolism;Metabolism;Metabolism;Human Diseases;Metabolism;Metabolism;Metabolism;Metabolism;Metabolism;Metabolism;Environmental Information Processing;Metabolism;Metabolism;Metabolism;Genetic Information Processing;Metabolism	Global and overview maps;Carbohydrate metabolism;Global and overview maps;Global and overview maps;Drug resistance: Antimicrobial;Metabolism of other amino acids;Amino acid metabolism;Global and overview maps;Global and overview maps;Energy metabolism;Lipid metabolism;Membrane transport;Amino acid metabolism;Biosynthesis of other secondary metabolites;Global and overview maps;Translation;Energy m…	Organic acids and derivatives	Carboxylic acids and derivatives	Amino acids, peptides, and analogues	3.0672	2.9135	3.2296	3.191	2.9793	2.8257	4.0609	3.7807	4.0987	3.2419	3.6301	3.479	4.1314	4.0239	3.5596	3.9245	4.2091	4.4125	3.8079	3.8172	3.824
neg_10337	5-Methyldihydrofolic acid	metab_24823	-	HMDB0006486	438.153	neg	M-H2O-H	C20H23N7O6	1.945	0.0524203	-	65.9	-1.22394	59904-24-4	-	-	-	-	-	-	Organoheterocyclic compounds	Pteridines and derivatives	Pterins and derivatives	5.5313	5.6089	5.5851	5.6737	5.6489	5.6022	5.177	5.1757	5.168	5.178	5.157	5.219	5.1177	5.1661	5.1095	5.1637	5.1742	5.0961	5.2177	5.1891	5.2344
neg_10367	Nalpha-Acetyl-L-Lysine	metab_24853	-	-	187.108	neg	M-H	C8H16N2O3	1.9216	0.0233476	66.2	-	-2.60228	-	-	-	-	-	-	-	-	-	-	5.9522	5.9918	6.1907	5.9376	6.2974	6.1939	4.463	4.6553	4.5791	4.572	4.3574	4.4708	5.0318	4.7379	5.4804	4.7129	4.5712	5.139	5.8245	5.8098	5.8294
neg_10373	Cadabicine methyl ether	metab_24859	-	HMDB0039857	486.179	neg	M+K-2H	C26H31N3O4	1.9138	0.0654708	-	70.8	-2.06942	-	-	-	-	-	-	-	Phenylpropanoids and polyketides	Flavonoids	Flavonoid glycosides	4.5507	4.7225	4.7885	4.7368	4.8212	4.7984	3.6068	3.6055	3.5979	3.6078	3.5868	3.6489	3.5476	3.5959	3.5394	3.5935	3.604	3.526	3.9011	3.8952	3.8482
neg_10375	1-Octen-3-yl primeveroside	metab_24861	-	LMFA13010064;HMDB0032960	421.21	neg	M-H	C19H34O10	1.9138	0.186914	-	51	4.50491	209863-01-4	-	-	-	-	-	-	Lipids and lipid-like molecules	Fatty Acyls	Fatty acyl glycosides	4.677	4.8127	4.8814	4.7751	4.844	4.7698	4.2403	4.239	4.2313	4.2413	4.2203	4.2823	4.181	4.2294	4.1728	4.227	4.2375	4.1594	4.337	4.2523	4.4159
neg_10379	Threoninyl-Isoleucine	metab_24865	-	HMDB0029064	231.135	neg	M-H	C10H20N2O4	1.9138	0.0321914	-	63.7	-0.0570235	-	-	-	-	-	-	-	Organic acids and derivatives	Carboxylic acids and derivatives	Amino acids, peptides, and analogues	6.2247	6.3058	6.3144	6.3243	6.3673	6.3644	4.4273	4.5218	4.705	4.5749	4.4621	4.4931	5.1487	4.693	5.7606	4.4726	4.5041	5.3649	5.99	5.964	5.9864
neg_10389	Ala-Leu	metab_24875	-	-	201.124	neg	M-H	C9H18N2O3	1.9061	0.0284128	64.4	-	-1.96729	-	-	-	-	-	-	-	-	-	-	6.4121	6.4914	6.5264	6.4735	6.5244	6.4974	4.3161	4.378	4.3065	4.3792	4.1253	4.3079	4.9139	4.4949	6.0395	4.4936	4.3996	5.5064	6.1706	6.147	6.1655
neg_10424	N5-Acetyl-N2-gamma-L-glutamyl-L-ornithine	metab_24910	-	HMDB0039423	302.136	neg	M-H	C12H21N3O6	1.8593	0.0629603	-	65.4	1.57987	102148-92-5	-	-	-	-	-	-	Organic acids and derivatives	Carboxylic acids and derivatives	Amino acids, peptides, and analogues	4.0319	4.0776	3.9879	4.1756	4.0949	4.2354	4.126	4.3665	4.5565	3.7911	3.9989	4.0823	4.0546	4.2174	4.5404	4.9418	4.2945	4.1279	4.2638	4.3038	4.3171
neg_10429	Cyclochlorotine	metab_24915	C19379	HMDB0030457	608.108	neg	M+K-2H	C24H31Cl2N5O7	1.8436	0.00361205	-	73.3	-0.525759	12663-46-6	-	-	-	-	-	-	Organic acids and derivatives	Peptidomimetics	Hybrid peptides	4.2187	4.5209	5.0873	4.5249	4.7739	4.4657	3.4987	3.7011	3.4633	3.1174	3.0964	3.8237	3.0572	3.6517	3.1491	3.8791	3.7726	3.3769	4.2646	4.2671	4.2642
neg_10437	Gravacridonetriol glucoside	metab_24923	-	HMDB0029331	554.142	neg	M+Cl	C25H29NO11	1.8358	0.0353159	-	53.2	-3.44968	59086-96-3	-	-	-	-	-	-	Lipids and lipid-like molecules	Glycerolipids	Glycosylglycerols	4.1025	4.378	5.0045	4.5996	4.9936	4.3796	4.4847	4.4146	4.7055	3.2948	4.526	4.5549	4.3332	5.1371	6.198	5.1502	4.7194	5.3241	5.1819	5.1842	5.2093
neg_10453	2-Hydroxyestrone sulfate	metab_24939	-	HMDB0012622	411.111	neg	M+FA-H	C18H22O6S	1.8203	0.103209	-	64.6	-3.63866	1240-04-6	-	-	-	-	-	-	Lipids and lipid-like molecules	Steroids and steroid derivatives	Sulfated steroids	3.8252	3.9571	3.666	3.9276	3.8974	3.9363	2.7997	2.7985	2.7908	2.8008	2.7798	2.8418	4.1021	3.5036	5.0666	3.1929	3.5276	4.8677	4.1484	4.1642	4.0776
neg_10456	Mahaleboside	metab_24942	-	HMDB0032984	359.056	neg	M+Cl	C15H16O8	1.8203	0.0646192	-	54.5	6.46393	-	-	-	-	-	-	-	Phenylpropanoids and polyketides	Coumarins and derivatives	Coumarin glycosides	5.3395	5.4061	5.4966	5.5106	5.5482	5.4865	3.2715	2.7539	3.1547	3.173	2.7353	2.7972	4.4475	3.6224	4.8727	3.1666	3.6374	4.3864	5.129	5.0861	5.0774
neg_10474	Asparaginyl-Isoleucine	metab_24960	-	HMDB0028734	244.13	neg	M-H	C10H19N3O4	1.8125	0.0223587	-	64.7	0.651324	-	-	-	-	-	-	-	Organic acids and derivatives	Carboxylic acids and derivatives	Amino acids, peptides, and analogues	6.0845	6.1895	6.1598	6.221	6.2365	6.2032	4.3003	4.7436	4.9634	4.5559	4.3645	4.6208	5.0781	4.4327	5.6394	4.5263	4.4379	5.2128	5.8636	5.8469	5.8468
neg_10486	Valyl-Tyrosine	metab_24972	-	HMDB0029139	279.135	neg	M-H	C14H20N2O4	1.797	0.0146877	-	59.4	1.42997	-	-	-	-	-	-	-	Organic acids and derivatives	Carboxylic acids and derivatives	Amino acids, peptides, and analogues	6.004	6.0994	6.1287	6.1794	6.1137	6.043	3.8005	3.4056	3.7843	4.4154	3.9068	4.0736	5.0414	4.4426	5.5476	4.1988	4.1707	5.2393	5.7828	5.7712	5.7725
neg_10518	Azelaic acid	metab_25004	C08261	HMDB0000784;LMFA01170054	421.21	neg	2M+FA-H	C9H16O4	1.7658	0.0199869	-	52.3	5.90419	123-99-9	-	-	-	-	-	-	Lipids and lipid-like molecules	Fatty Acyls	Fatty acids and conjugates	5.2681	5.2954	5.2859	5.4362	5.3284	5.3388	2.8747	2.8735	2.8658	2.8758	2.8548	2.9168	3.5477	2.8639	3.9611	2.8615	2.872	4.539	4.8819	4.8984	4.8951
neg_10525	Simmondsin	metab_25011	-	HMDB0030394	396.128	neg	M+Na-2H	C16H25NO9	1.758	0.0278294	-	72.9	0.0233304	51771-52-9	-	-	-	-	-	-	Organic oxygen compounds	Organooxygen compounds	Carbohydrates and carbohydrate conjugates	5.8188	5.8411	5.6067	5.7649	5.8302	5.9834	5.3797	5.1892	5.6656	5.3655	5.3235	5.2129	4.6682	5.7548	4.9181	6.3815	5.6839	4.7902	5.7121	5.6914	5.6911
neg_10549	Gentiobiosyl 2-methyl-6-oxo-2E,4E-heptadienoate	metab_25035	-	HMDB0032134	523.169	neg	M+FA-H	C20H30O13	1.7268	0.0471951	-	58.7	4.77643	-	-	-	-	-	-	-	Organic oxygen compounds	Organooxygen compounds	Carbohydrates and carbohydrate conjugates	5.6134	5.5414	5.5246	5.0942	5.2003	5.4294	5.9488	5.6223	5.7982	5.1025	5.74	5.3824	4.8815	5.8504	4.2015	5.5201	5.755	5.0515	5.5299	5.5032	5.5438
neg_10587	4-Hydroxyproline galactoside	metab_25073	-	HMDB0029354	274.094	neg	M-H2O-H	C11H19NO8	1.7112	0.020356	-	88.4	1.6891	80185-44-0	-	-	-	-	-	-	Lipids and lipid-like molecules	Fatty Acyls	Fatty acyl glycosides	6.5856	6.7362	6.7007	6.4964	6.7342	6.8408	6.0878	6.0174	5.7637	5.8953	6.2178	5.8769	5.611	5.7648	5.2562	5.6525	5.7794	5.5278	6.3762	6.3934	6.3815
neg_10635	APGPR Enterostatin	metab_25121	-	HMDB0006117	531.243	neg	M+Cl	C21H36N8O6	1.688	0.0121241	-	70.7	-5.07688	117830-79-2	-	-	-	-	-	-	Organic acids and derivatives	Carboxylic acids and derivatives	Amino acids, peptides, and analogues	5.0769	4.9322	4.7666	5.062	4.9453	5.2623	4.5168	4.5156	4.5079	4.5179	4.4968	4.5589	4.4576	4.506	4.4494	4.5036	4.5141	4.436	4.5455	4.5544	4.555
neg_10638	Dihydrozeatin-O-glucoside	metab_25124	C16448	HMDB0012214	418.148	neg	M+Cl	C16H25N5O6	1.688	0.0383808	-	50.4	-5.9792	-	-	-	map01110	Biosynthesis of secondary metabolites	Metabolism	Global and overview maps	Lipids and lipid-like molecules	Fatty Acyls	Fatty acyl glycosides	0.0126	0.0126	0.0121	0.0127	0.8301	0.0124	5.1475	5.6363	5.2285	4.6295	4.5005	4.7608	4.1444	4.5554	0.0094	4.4673	4.869	0.0091	4.6594	4.6534	4.6277
neg_10674	2-(3-Carboxy-3-(methylammonio)propyl)-L-histidine	metab_25160	C04692	HMDB0011654	587.281	neg	2M+FA-H	C11H19N4O4+	1.649	0.0566893	-	95	2.80451	-	-	-	-	-	-	-	Organic acids and derivatives	Carboxylic acids and derivatives	Amino acids, peptides, and analogues	4.9073	4.9582	4.9435	5.0627	4.8943	4.7196	3.197	3.1958	3.1881	3.1981	3.1771	3.2391	3.1379	3.1862	3.1296	3.1838	3.1943	3.1163	4.513	4.464	4.486
neg_10683	R-3-(Methylthio)-1-hexanol	metab_25169	-	HMDB0040153	341.184	neg	2M+FA-H	C7H16OS	1.6334	0.0236215	-	50.5	3.30046	90180-89-5	-	-	-	-	-	-	Organosulfur compounds	Thioethers	Dialkylthioethers	3.2063	3.2683	3.2495	3.2111	3.2431	3.4757	5.5009	5.3495	5.3398	5.4802	5.0796	5.4715	4.9586	5.4157	3.9672	5.4387	5.3802	3.9243	5.0667	5.0478	5.0506
neg_10708	20-Hydroxy-leukotriene E4	metab_25194	C03577	LMFA03020062;LMFA03020025;HMDB0012639	492.185	neg	M+K-2H	C23H37NO6S	1.5868	0.0822652	-	57.3	4.04927	111844-33-8	-	-	map00590	Arachidonic acid metabolism	Metabolism	Lipid metabolism	Lipids and lipid-like molecules	Fatty Acyls	Eicosanoids	6.1648	6.4045	6.3609	6.2547	6.4414	6.407	3.889	3.7688	4.0401	3.536	2.6867	3.4752	2.6476	4.3201	3.2221	3.8769	4.0897	3.2561	5.908	5.8396	5.8962
neg_10738	Pseudouridine 5'-phosphate	metab_25224	C01168	HMDB0001271	345.008	neg	M+Na-2H	C9H13N2O9P	1.5712	0.275099	-	72	-7.58802	1157-60-4	-	-	map00240	Pyrimidine metabolism	Metabolism	Nucleotide metabolism	Organic oxygen compounds	Organooxygen compounds	Carbohydrates and carbohydrate conjugates	4.5961	4.7817	4.5935	4.2087	4.6334	4.6995	4.02	4.0188	4.0111	4.0211	4	4.0621	3.9608	4.0092	3.9526	4.0068	4.0173	3.9392	4.2681	4.1362	4.031
neg_10760	Phaseolus e	metab_25246	-	HMDB0035039	563.153	neg	M+K-2H	C25H34O12	1.5479	0.139461	-	79.1	-0.517814	18894-12-7	-	-	-	-	-	-	Lipids and lipid-like molecules	Prenol lipids	Terpene glycosides	4.3102	4.3168	4.6978	4.2732	4.5725	4.227	3.47	3.6605	4.0056	3.0627	3.091	3.1037	3.0025	4.3102	5.5835	4.3455	3.0589	4.4709	4.5965	4.4743	4.5433
neg_10798	Metyrosine	metab_25284	C07921	HMDB0014903	389.169	neg	2M-H	C10H13NO3	1.5091	0.273862	-	73.6	-8.32234	672-87-7	-	-	-	-	-	-	Phenylpropanoids and polyketides	Phenylpropanoic acids	Not Available	3.6932	3.9412	3.9949	4.0572	4.0182	4.0027	2.856	2.8547	2.8471	2.857	2.836	2.898	2.8688	2.8451	4.9297	2.8427	2.8532	4.1568	3.9581	3.731	3.9614
neg_10805	Lysyl-Hydroxyproline	metab_25291	-	HMDB0028952	304.152	neg	M+FA-H	C11H21N3O4	1.5013	0.0498594	-	66.9	1.8523	-	-	-	-	-	-	-	Organic acids and derivatives	Carboxylic acids and derivatives	Amino acids, peptides, and analogues	3.2275	3.3008	3.271	3.1387	3.3865	3.6195	4.4537	4.9243	5.2174	4.6111	4.4635	4.8782	4.6917	4.6737	4.7239	4.1579	4.6364	4.6302	4.5456	4.5622	4.519
neg_10810	Arginyl-Histidine	metab_25296	-	HMDB0028711	332.147	neg	M+Na-2H	C12H21N7O3	1.4935	0.0922472	-	66.1	5.54766	-	-	-	-	-	-	-	Organic acids and derivatives	Carboxylic acids and derivatives	Amino acids, peptides, and analogues	4.8516	4.8881	4.853	4.9045	4.92	4.9924	3.5424	3.8981	4.1369	3.6237	4.0255	3.6263	3.6408	3.5057	4.2332	3.4406	2.9903	4.1879	4.598	4.5934	4.5244
neg_10819	Glutaminylphenylalanine	metab_25305	-	HMDB0028804	292.131	neg	M-H	C14H19N3O4	1.4858	0.0451799	-	57.3	1.91265	92327-75-8	-	-	-	-	-	-	Organic acids and derivatives	Carboxylic acids and derivatives	Amino acids, peptides, and analogues	5.539	5.5927	5.5247	5.6829	5.5766	5.5316	3.8787	3.9068	4.1498	4.5313	3.6723	4.2035	4.6151	4.4309	4.4062	4.2305	4.0673	4.6604	5.2357	5.2061	5.1992
neg_10825	Threoninyl-Tyrosine	metab_25311	-	HMDB0029073	281.114	neg	M-H	C13H18N2O5	1.478	0.0423469	-	58.5	0.701863	-	-	-	-	-	-	-	Organic acids and derivatives	Carboxylic acids and derivatives	Amino acids, peptides, and analogues	5.5415	5.5958	5.4999	5.5742	5.5833	5.6606	3.4741	3.3061	2.6814	3.5137	3.6903	3.1564	4.591	4.1022	5.3425	3.879	3.8714	4.9145	5.2711	5.2343	5.2534
neg_10826	Valyl-Valine	metab_25312	-	HMDB0029140	215.14	neg	M-H	C10H20N2O3	1.478	0.0242576	-	79.7	-0.809793	-	-	-	-	-	-	-	Organic acids and derivatives	Carboxylic acids and derivatives	Amino acids, peptides, and analogues	6.4352	6.4966	6.5333	6.5271	6.5689	6.525	4.341	4.0999	4.053	4.5951	4.5597	4.4322	5.2015	4.5525	5.9708	4.4973	4.3354	5.5856	6.203	6.1822	6.1959
neg_10874	Disaccharides -Pen)	metab_25360	-	-	375.105	neg	M+Cl	C13H24O10	1.4004	0.0988781	59.9	-	-3.69479	-	-	-	-	-	-	-	-	-	-	4.145	4.0763	3.9384	4.0214	4.0707	4.2343	5.0215	5.2239	5.4287	4.7066	5.0155	4.9964	4.2676	5.0022	3.8265	4.7769	5.1251	4.904	4.7928	4.82	4.7344
neg_10886	Asparaginyl-Tyrosine	metab_25372	-	HMDB0028743	294.11	neg	M-H	C13H17N3O5	1.3695	0.00740561	-	52.9	2.21638	-	-	-	-	-	-	-	Organic acids and derivatives	Carboxylic acids and derivatives	Amino acids, peptides, and analogues	5.346	5.4169	5.4539	5.543	5.5015	5.4621	2.9906	3.0354	3.5325	3.7095	3.3393	3.3673	4.422	3.8338	4.8909	3.8824	3.8418	4.4929	5.1253	5.1245	5.1194
neg_10914	2-[3,5-dihydroxy-4-(sulfooxy)phenyl]acetic acid	metab_25400	-	HMDB0130454	244.976	neg	M-H2O-H	C8H8O8S	1.3231	0.136303	-	51.7	-0.941665	-	-	-	-	-	-	-	Organic acids and derivatives	Organic sulfuric acids and derivatives	Arylsulfates	4.9298	4.8947	4.6189	4.8213	4.7769	5.0325	2.5457	2.5444	2.5368	2.5467	2.5257	2.5876	2.4866	2.5348	2.4784	2.9055	2.5429	2.4651	4.439	4.4526	4.3395
neg_10928	Histidinyl-Isoleucine	metab_25414	-	HMDB0028888	249.136	neg	M-H2O-H	C12H20N4O3	1.3076	0.00994972	-	59.1	0.993902	-	-	-	-	-	-	-	Organic acids and derivatives	Carboxylic acids and derivatives	Amino acids, peptides, and analogues	5.3494	5.3251	5.3795	5.3543	5.4043	5.474	5.4925	5.4267	5.568	5.4401	5.4382	5.504	5.542	5.631	5.6563	5.6281	5.6288	5.4744	5.519	5.5143	5.5104
neg_10945	L-Leucyl-L- Alanine	metab_25431	-	-	201.124	neg	M-H	C9H18N2O3	1.269	0.00873181	72.3	-	-2.08367	-	-	-	-	-	-	-	-	-	-	6.0729	6.15	6.0335	6.2243	6.1245	6.1153	4.2392	4.1191	4.1877	4.8051	4.1326	4.4545	5.2038	4.6118	5.3663	4.3322	4.281	5.2951	5.8044	5.7969	5.8001
neg_10952	Phenylalanyl-Asparagine	metab_25438	-	HMDB0028990	278.115	neg	M-H	C13H17N3O4	1.2613	0.0126825	-	70.2	1.41916	-	-	-	-	-	-	-	Organic acids and derivatives	Carboxylic acids and derivatives	Amino acids, peptides, and analogues	5.4327	5.5022	5.4254	5.658	5.4243	5.3876	3.2848	3.3913	3.2759	4.1272	3.2649	3.6988	4.1452	4.0292	3.7563	3.9929	3.644	3.7945	5.1306	5.1415	5.1345
neg_10961	Deoxyinosine	metab_25447	C05512	HMDB0000071	251.079	neg	M-H	C10H12N4O4	1.2536	0.00379857	91.7	-	0.726575	890-38-0	-	-	map01100;map00230	Metabolic pathways;Purine metabolism	Metabolism;Metabolism	Global and overview maps;Nucleotide metabolism	Nucleosides, nucleotides, and analogues	Purine nucleosides	Purine 2'-deoxyribonucleosides	5.9816	5.9516	6.2442	6.0131	6.101	5.7214	6.8834	6.7981	6.3602	6.9711	6.7944	7.0231	6.971	7.1197	7.1131	7.1485	6.8863	7.0042	6.8012	6.8001	6.8033
neg_11008	3-hydroxy-4-(sulfooxy)-5-(3,4,5-trihydroxybenzoyloxy)benzoic acid	metab_25494	-	HMDB0128332	400.984	neg	M-H	C14H10O12S	1.1997	0.118558	-	72.5	4.03921	-	-	-	-	-	-	-	Phenylpropanoids and polyketides	Depsides and depsidones	Not Available	3.7033	3.6768	4.061	3.6871	3.8797	3.6113	5.0189	5.0145	4.6391	5.1837	4.6728	5.2522	5.1795	5.2454	5.2501	5.272	4.9076	4.8443	4.9347	4.9287	4.8392
neg_11014	6-Hydroxy-1H-indole-3-acetamide	metab_25500	-	HMDB0031173	235.072	neg	M+FA-H	C10H10N2O2	1.1997	0.0335191	-	63.3	-0.0982558	192184-73-9	-	-	-	-	-	-	Organoheterocyclic compounds	Indoles and derivatives	Hydroxyindoles	4.7888	4.7464	4.6389	4.7847	4.6566	4.6837	4.692	4.4535	4.5559	4.3959	4.6563	4.5702	4.6815	4.707	4.8233	4.8414	4.7548	4.6083	4.6377	4.6156	4.6434
neg_11247	Arginyl-Isoleucine	metab_25733	-	HMDB0028712	286.189	neg	M-H	C12H25N5O3	1.077	0.074492	-	67.6	1.11255	-	-	-	-	-	-	-	Organic acids and derivatives	Carboxylic acids and derivatives	Amino acids, peptides, and analogues	5.69	5.7631	5.7659	5.7226	5.8057	5.8192	2.8053	2.804	2.7964	3.1525	2.8032	2.8473	4.3272	3.5379	5.1987	2.792	2.8234	4.6965	5.3859	5.4384	5.4469
neg_11270	Phomopsin B	metab_25756	-	HMDB0038884	791.261	neg	M+K-2H	C36H46N6O12	1.0616	0.269377	-	69.6	-6.45636	64925-81-1	-	-	-	-	-	-	Organic acids and derivatives	Carboxylic acids and derivatives	Amino acids, peptides, and analogues	3.5682	3.5666	3.5515	3.5718	3.5586	3.5614	4.3304	5.7304	5.5865	4.3487	3.4871	5.1393	3.4479	3.5206	3.4397	3.4939	3.5044	3.4263	3.6784	3.7608	3.5181
neg_11309	L-L-Homoglutathione	metab_25795	-	HMDB0029395	320.093	neg	M-H	C11H19N3O6S	1.0384	0.0141754	-	91.3	1.46433	18710-27-5	-	-	-	-	-	-	Organic acids and derivatives	Peptidomimetics	Hybrid peptides	4.8407	4.8868	4.8503	4.9339	4.8045	5.163	2.7625	3.7427	4.2056	2.7635	2.7426	3.612	2.7034	3.1604	2.6952	3.5012	3.4012	2.6818	4.4886	4.484	4.4961
neg_11316	D-(-)-quinic acid	metab_25802	-	-	429.124	neg	2M+FA-H	C7H12O6	1.0307	0.00249505	75.6	-	-2.9576	-	-	-	-	-	-	-	-	-	-	4.9713	4.9697	5.063	5.0063	5.1131	5.0366	5.015	5.2505	5.4616	4.7329	5.0775	4.9883	4.5696	4.8903	4.5738	4.3933	4.9011	5.1513	4.9468	4.9457	4.9446
neg_11320	Serylmethionine	metab_25806	-	HMDB0029045	235.076	neg	M-H	C8H16N2O4S	1.0307	0.0220939	-	61	-0.823745	-	-	-	-	-	-	-	Organic acids and derivatives	Carboxylic acids and derivatives	Amino acids, peptides, and analogues	5.3992	5.4744	5.5584	5.4805	5.5308	5.4883	4.2314	4.105	3.7715	4.2027	4.0628	4.207	4.4336	4.2954	4.9339	4.3208	4.2602	4.3593	5.0951	5.097	5.1125
neg_11326	Aspartyl-L-proline	metab_25812	-	HMDB0002335	229.083	neg	M-H	C9H14N2O5	1.023	0.0470116	-	56	0.31714	42155-95-3	-	-	-	-	-	-	Organic acids and derivatives	Carboxylic acids and derivatives	Amino acids, peptides, and analogues	4.6402	4.75	4.8449	4.887	4.9707	4.8136	3.9905	2.6021	3.1125	4.5892	4.4523	4.4947	4.1778	4.8237	4.7915	4.0891	4.4775	4.5073	4.5385	4.576	4.5724
neg_11351	D-1-[(3-Carboxypropyl)amino]-1-deoxyfructose	metab_25837	-	HMDB0038663	575.233	neg	2M+FA-H	C10H19NO7	1.0076	0.0759333	-	66.7	3.89997	10003-63-1	-	-	-	-	-	-	Organic acids and derivatives	Carboxylic acids and derivatives	Amino acids, peptides, and analogues	4.4762	4.4296	4.2903	4.125	4.2468	4.5595	5.3321	4.6242	4.6822	5.4298	5.3161	5.3103	5.3389	5.1234	4.7544	4.6382	5.3265	5.4959	5.0422	5.0008	5.0668
neg_11394	(±)-2-Hydroxy-4-(methylthio)butanoic acid	metab_25880	-	HMDB0037115	195.033	neg	M+FA-H	C5H10O3S	0.9845	0.0177583	-	50.2	-2.29935	120-91-2	-	-	-	-	-	-	Lipids and lipid-like molecules	Fatty Acyls	Fatty acids and conjugates	5.6222	5.5325	5.565	5.5838	5.569	5.6286	3.4717	3.5182	3.6159	3.2642	3.3234	3.2345	2.642	3.2468	3.5833	3.5511	3.3796	2.8796	4.9588	4.9628	4.9479
neg_11413	Asparaginyl-Valine	metab_25899	-	HMDB0028744	230.115	neg	M-H	C9H17N3O4	0.9768	0.0282971	-	69.1	0.0204304	-	-	-	-	-	-	-	Organic acids and derivatives	Carboxylic acids and derivatives	Amino acids, peptides, and analogues	5.6992	5.7455	5.8109	5.8552	5.8376	5.8064	3.2143	3.8748	4.0876	3.3311	3.3281	3.6522	4.3095	3.6557	4.9159	3.8997	3.5174	4.4929	5.4047	5.4195	5.4292
neg_11415	1-Deoxy-D-xylulose 5-phosphate	metab_25901	C11437	HMDB0001213	195.006	neg	M-H2O-H	C5H11O7P	0.9768	0.0229063	-	59.6	-1.37179	190079-18-6	-	-	map01100;map00730;map01110;map00900;map01130	Metabolic pathways;Thiamine metabolism;Biosynthesis of secondary metabolites;Terpenoid backbone biosynthesis;Biosynthesis of antibiotics	Metabolism;Metabolism;Metabolism;Metabolism;Metabolism	Global and overview maps;Metabolism of cofactors and vitamins;Global and overview maps;Metabolism of terpenoids and polyketides;Global and overview maps	Organic oxygen compounds	Organooxygen compounds	Carbohydrates and carbohydrate conjugates	3.7236	3.5254	3.8154	3.5988	3.8418	3.7069	4.3697	4.4721	4.853	4.2062	4.1111	4.5266	4.3273	4.6377	4.2288	4.6253	4.5568	4.2692	4.3767	4.378	4.36
neg_11432	Phenylalanyl-Arginine	metab_25918	-	HMDB0028989	320.173	neg	M-H	C15H23N5O3	0.9538	0.056771	-	57.9	1.26819	-	-	-	-	-	-	-	Organic acids and derivatives	Carboxylic acids and derivatives	Amino acids, peptides, and analogues	5.484	5.4955	5.4626	5.6887	5.4669	5.413	2.813	2.8118	2.8041	2.8141	2.7931	2.8551	2.8872	2.8187	2.7457	2.7998	2.8103	3.4059	5.1394	5.1441	5.0985
neg_11471	L-trans-alpha-Amino-2-carboxycyclopropaneacetic acid	metab_25957	-	HMDB0034442	140.034	neg	M-H2O-H	C6H9NO4	0.9462	0.12138	-	80.9	-6.1078	117857-93-9	-	-	-	-	-	-	Organic acids and derivatives	Carboxylic acids and derivatives	Amino acids, peptides, and analogues	4.8478	4.7896	4.9209	4.8867	4.8768	4.9233	4.3941	4.2908	4.228	4.4948	4.2247	4.4384	4.4696	4.4262	4.1735	4.4395	4.3951	4.3523	4.656	4.6626	4.5645
neg_11489	D-4'-Phosphopantothenate	metab_25975	C03492	HMDB0001016	298.068	neg	M-H	C9H18NO8P	0.9385	0.161326	-	69.3	-4.37588	-	-	-	map01100;map00770;map00410	Metabolic pathways;Pantothenate and CoA biosynthesis;beta-Alanine metabolism	Metabolism;Metabolism;Metabolism	Global and overview maps;Metabolism of cofactors and vitamins;Metabolism of other amino acids	Organic acids and derivatives	Carboxylic acids and derivatives	Amino acids, peptides, and analogues	5.2259	5.4498	5.3986	5.5791	5.8871	5.7513	3.1199	1.5887	1.5813	1.591	2.928	2.9096	1.5324	1.5794	3.6899	1.67	3.1212	3.3544	5.0054	4.9966	5.1175
neg_11518	Nepsilon-Acetyl-L-lysine	metab_26004	-	-	187.108	neg	M-H	C8H16N2O3	0.9309	0.0419163	58.9	-	-2.70124	-	-	-	-	-	-	-	-	-	-	5.9733	5.9804	6.022	5.9977	6.0204	5.9633	4.3737	4.4314	4.402	4.9085	4.4497	4.6854	5.0483	4.7069	5.4826	4.7429	4.5269	5.1655	5.6893	5.6974	5.6623
neg_11521	UDP-N-acetylmuraminate	metab_26007	C01050	HMDB0011720	678.097	neg	M-H	C20H31N3O19P2	0.9233	0.0549414	76.2	-	1.99714	-	-	-	map01100;map00520;map00471;map00550	Metabolic pathways;Amino sugar and nucleotide sugar metabolism;D-Glutamine and D-glutamate metabolism;Peptidoglycan biosynthesis	Metabolism;Metabolism;Metabolism;Metabolism	Global and overview maps;Carbohydrate metabolism;Metabolism of other amino acids;Glycan biosynthesis and metabolism	Nucleosides, nucleotides, and analogues	Pyrimidine nucleotides	Pyrimidine nucleotide sugars	5.5995	5.5526	5.6189	5.5151	5.4797	5.5191	5.661	5.7378	5.5884	5.2201	6.2486	5.4973	5.5542	5.5781	3.9302	5.3522	5.5711	6.1201	5.6859	5.6403	5.6774
neg_11548	Glutamylglutamine	metab_26034	-	HMDB0028817	256.094	neg	M-H2O-H	C10H17N3O6	0.9233	0.0076633	-	81.9	0.859787	26848-14-6	-	-	-	-	-	-	Organic acids and derivatives	Carboxylic acids and derivatives	Amino acids, peptides, and analogues	4.8124	4.9272	5.0016	4.9811	5.1064	4.9254	5.0167	4.4603	4.5572	5.2912	4.9965	5.2047	5.0661	5.3871	5.5421	5.0655	5.1868	5.0551	5.1059	5.1088	5.1022
neg_11587	Niazimin A	metab_26073	-	HMDB0038630	404.132	neg	M+Na-2H	C18H25NO8	0.9156	0.0443777	-	50.4	-2.98108	159768-73-7	-	-	-	-	-	-	Organic oxygen compounds	Organooxygen compounds	Carbohydrates and carbohydrate conjugates	5.6563	5.6253	5.4411	5.7195	5.4123	5.481	3.8879	4.5817	4.7277	4.0571	3.8679	4.3661	4.2387	4.1771	4.322	4.5152	4.2291	4.2866	5.3452	5.3745	5.3387
neg_11605	Leucyl-Arginine	metab_26091	-	HMDB0028923	286.189	neg	M-H	C12H25N5O3	0.9156	0.0571328	-	70.3	1.72708	-	-	-	-	-	-	-	Organic acids and derivatives	Carboxylic acids and derivatives	Amino acids, peptides, and analogues	5.9328	5.9586	6.012	5.9718	6.0268	5.9267	3.8278	3.9361	3.9089	4.5686	3.77	4.2912	4.9555	4.3332	5.5604	4.3512	4.1868	5.2435	5.636	5.6724	5.6842
neg_11615	Histidinyl-Proline	metab_26101	-	HMDB0028893	233.104	neg	M-H2O-H	C11H16N4O3	0.9156	0.0496651	-	51.9	-0.322945	-	-	-	-	-	-	-	Organic acids and derivatives	Carboxylic acids and derivatives	Amino acids, peptides, and analogues	5.0356	5.0163	5.0438	4.9512	5.0823	5.0965	5.2462	5.1667	5.2576	5.2926	5.1832	5.3081	5.2691	5.3141	5.3652	5.2978	5.3296	5.1452	5.1595	5.2012	5.1721
neg_11635	Niacin (Nicotinic acid)	metab_26121	-	-	122.024	neg	M-H	C6H5NO2	0.9156	0.0656218	58.5	-	-8.87053	-	-	-	-	-	-	-	-	-	-	4.9029	4.8326	4.8636	4.8263	4.8271	4.9102	5.5924	5.5886	5.5478	5.3109	5.7189	5.3869	5.2291	5.4016	4.7113	5.3085	5.4561	5.5086	5.3119	5.3117	5.2614
neg_11694	Nicotinamide Adenine Dinucleotide Phosphate (NADP+)	metab_26180	-	-	742.07	neg	M-H	C21H28N7O17P3	0.8697	0.0539955	88.7	-	2.33404	-	-	-	-	-	-	-	-	-	-	4.4259	4.4242	4.4092	4.4294	4.4162	4.419	5.1758	5.3864	5.6964	4.3658	5.1839	5.1274	4.5798	4.8145	4.2973	4.6398	4.9341	4.8654	4.7733	4.7263	4.7515
neg_11695	Cis-4-Decenoic acid	metab_26181	C03246	HMDB0004980	620.021	neg	M-H2O-H	C15H24N5O17P3	0.8697	0.0418183	-	92.7	1.83095	57602-94-5	-	-	-	-	-	-	Lipids and lipid-like molecules	Fatty Acyls	Fatty acids and conjugates	4.3035	4.3019	4.2868	4.3071	4.2939	4.2967	4.944	5.1284	5.4577	4.2434	4.9399	4.826	4.3398	4.5872	4.175	4.4117	4.6856	4.5667	4.4525	4.4391	4.4749
neg_11955	Adenosine monophosphate	metab_26441	C00946;C00020;C01367	HMDB0000045	346.056	neg	M-H	C10H14N5O7P	0.6557	0.025097	55.1	-	0.858966	61-19-8	-;Nucleic acids;-	-;Nucleotides;-	map01100;map01130;map01110;map00230	Metabolic pathways;Biosynthesis of antibiotics;Biosynthesis of secondary metabolites;Purine metabolism	Metabolism;Metabolism;Metabolism;Metabolism	Global and overview maps;Global and overview maps;Global and overview maps;Nucleotide metabolism	Nucleosides, nucleotides, and analogues	Purine nucleotides	Purine ribonucleotides	5.3438	5.3276	5.4497	5.38	5.5041	5.3982	5.6243	5.8056	6.2254	5.3386	5.4129	5.7582	5.6199	5.9089	5.3365	5.7356	5.8219	5.4897	5.6867	5.674	5.6957
neg_11957	Uridine monophosphate (UMP)	metab_26443	-	-	323.029	neg	M-H	C9H13N2O9P	0.6557	0.0217381	85.2	-	0.941403	-	-	-	-	-	-	-	-	-	-	5.5848	5.5612	5.6257	5.5541	5.6355	5.5777	5.4482	5.4572	5.9835	5.1636	5.2446	5.3546	5.2141	5.336	4.5101	5.1493	5.3776	4.9821	5.5227	5.5094	5.5045
neg_11966	Glutamylasparagine	metab_26452	-	HMDB0028814	242.078	neg	M-H2O-H	C9H15N3O6	0.6557	0.0318124	-	73.9	0.11558	36314-37-1	-	-	-	-	-	-	Organic acids and derivatives	Carboxylic acids and derivatives	Amino acids, peptides, and analogues	5.7007	5.6664	5.8596	5.7626	6.0695	5.7507	5.5795	5.8162	6.0314	5.3757	5.5025	5.6076	5.2648	5.7111	5.3868	5.7663	5.7886	5.4212	5.7383	5.7366	5.7611
neg_11973	N2-Acetyl-L-ornithine	metab_26459	C00437	-	173.092	neg	M-H	C7H14N2O3	0.6557	0.00994548	63.9	-	-4.4131	-	-	-	map01100;map00220;map01110;map01210;map01230;map01130	Metabolic pathways;Arginine biosynthesis;Biosynthesis of secondary metabolites;2-Oxocarboxylic acid metabolism;Biosynthesis of amino acids;Biosynthesis of antibiotics	Metabolism;Metabolism;Metabolism;Metabolism;Metabolism;Metabolism	Global and overview maps;Amino acid metabolism;Global and overview maps;Global and overview maps;Global and overview maps;Global and overview maps	-	-	-	5.6874	5.6984	5.7665	5.7574	5.7559	5.6121	4.1423	4.753	4.9349	4.3713	4.1502	4.4818	4.6708	4.5436	5.2729	4.6299	4.5287	5.0063	5.4532	5.4572	5.4486
neg_11984	N-Ribosylhistidine	metab_26470	-	HMDB0002089	332.11	neg	M+FA-H	C11H17N3O6	0.6481	0.0485471	-	56.2	1.40719	98379-91-0	-	-	-	-	-	-	Organic acids and derivatives	Carboxylic acids and derivatives	Amino acids, peptides, and analogues	5.6715	5.6999	5.7123	5.7317	5.7401	5.8778	3.9097	4.4206	4.5805	4.0094	3.8898	4.0997	4.2797	4.2679	4.6087	4.7513	4.4003	4.3917	5.365	5.3903	5.4071
neg_11987	(2S,3'S)-alpha-Amino-2-carboxy-5-oxo-1-pyrrolidinebutanoic acid	metab_26473	-	HMDB0039110	275.089	neg	M+FA-H	C9H14N2O5	0.6481	0.0188136	-	77.5	1.57279	-	-	-	-	-	-	-	Organic acids and derivatives	Carboxylic acids and derivatives	Amino acids, peptides, and analogues	7.2006	7.1568	7.1168	7.1809	7.1301	7.1612	5.529	5.9356	6.4524	5.523	4.9566	5.7423	5.9085	6.0215	6.3441	6.047	6.1284	6.2086	6.8473	6.8454	6.8603
neg_11988	Valyl-Glutamine	metab_26474	-	HMDB0029125	244.13	neg	M-H	C10H19N3O4	0.6481	0.00859249	-	55.4	0.270302	-	-	-	-	-	-	-	Organic acids and derivatives	Carboxylic acids and derivatives	Amino acids, peptides, and analogues	5.9282	5.9957	6.0334	6.0167	6.0449	5.9199	4.2279	4.5945	4.72	4.5408	4.3116	4.5406	5.0436	4.6227	5.6299	4.745	4.582	5.25	5.7373	5.7306	5.7369
neg_12007	Hydroxyprolyl-Gamma-glutamate	metab_26493	-	HMDB0028877	304.115	neg	M+FA-H	C10H17N3O5	0.6405	0.0475749	-	72.6	1.19984	-	-	-	-	-	-	-	Organic acids and derivatives	Carboxylic acids and derivatives	Amino acids, peptides, and analogues	5.5218	5.5924	5.587	5.588	5.644	5.5967	4.2627	5.1036	5.2937	4.5316	3.7273	4.8633	4.5926	4.5431	4.7645	4.9782	4.5447	4.6965	5.3288	5.3055	5.2878
neg_12018	3,4-Dihydroxy-2-hydroxymethyl-1-pyrrolidinepropanamide	metab_26504	-	HMDB0039948	203.103	neg	M-H	C8H16N2O4	0.6405	0.021254	-	53.5	-3.12186	-	-	-	-	-	-	-	Organoheterocyclic compounds	Pyrrolidines	N-alkylpyrrolidines	5.5288	5.616	5.6359	5.7376	5.6401	5.5232	3.003	4.1905	4.2159	3.8379	2.983	3.9319	4.3121	3.9888	4.8239	4.3267	3.5556	4.4512	5.2732	5.2801	5.2914
neg_12028	Adenine	metab_26514	C00147	HMDB0000034	134.046	neg	M-H	C5H5N5	0.6405	0.123621	81.3	-	-7.91215	73-24-5	Nucleic acids	Bases	map01100;map00230	Metabolic pathways;Purine metabolism	Metabolism;Metabolism	Global and overview maps;Nucleotide metabolism	Organoheterocyclic compounds	Imidazopyrimidines	Purines and purine derivatives	4.5257	4.5854	4.5626	4.56	4.5761	4.549	4.5005	4.9097	5.106	4.2487	4.489	4.7314	4.2557	4.5349	4.3621	4.5785	4.6223	4.332	4.6582	4.6362	4.553
neg_12035	Prolyl-Glutamine	metab_26521	-	HMDB0029015	531.243	neg	2M+FA-H	C10H17N3O4	0.6329	0.0402183	-	83.1	1.03384	-	-	-	-	-	-	-	Organic acids and derivatives	Carboxylic acids and derivatives	Amino acids, peptides, and analogues	5.1697	4.9959	4.7686	4.9835	5.0556	5.4252	5.2543	5.1308	5.2971	4.8686	4.6878	5.0552	3.7303	5.549	3.722	5.1132	5.6536	3.7086	5.1303	5.1482	5.1653
neg_12040	DCMP	metab_26526	C00239	HMDB0001202	306.05	neg	M-H	C9H14N3O7P	0.6329	0.013511	76.4	-	0.878422	1032-65-1	Nucleic acids	Nucleotides	map00240;map01100	Pyrimidine metabolism;Metabolic pathways	Metabolism;Metabolism	Nucleotide metabolism;Global and overview maps	Nucleosides, nucleotides, and analogues	Pyrimidine nucleotides	Pyrimidine deoxyribonucleotides	4.6352	4.6312	4.9421	4.715	5.0025	4.6537	5.5985	5.6814	5.9958	5.3617	5.1812	5.7755	5.4922	5.7547	5.277	5.6639	5.6591	5.3797	5.5197	5.5238	5.5122
neg_12072	Isoleucyl-Lysine	metab_26558	-	HMDB0028912	258.182	neg	M-H	C12H25N3O3	0.6253	0.0998827	-	69.3	0.490086	-	-	-	-	-	-	-	Organic acids and derivatives	Carboxylic acids and derivatives	Amino acids, peptides, and analogues	5.7959	5.8622	5.916	5.8913	5.9906	5.8536	3.2948	3.2936	3.2859	4.341	3.2749	4.0851	4.8308	4.413	5.5601	4.2247	4.014	5.1172	5.6308	5.5502	5.5674
neg_12073	Valyl-Asparagine	metab_26559	-	HMDB0029122	230.114	neg	M-H	C9H17N3O4	0.6253	0.021497	-	70.2	-0.735892	-	-	-	-	-	-	-	Organic acids and derivatives	Carboxylic acids and derivatives	Amino acids, peptides, and analogues	5.8085	5.8717	5.914	5.9606	5.9209	5.826	3.6858	4.1132	4.0794	4.352	3.6658	4.1221	4.7923	4.3738	5.2947	4.435	4.1348	4.9098	5.5622	5.551	5.5696
neg_12101	Glutamyllysine	metab_26587	C04700	HMDB0004207	256.13	neg	M-H2O-H	C11H21N3O5	0.6177	0.0150281	-	61	0.434612	5891-53-2	-	-	-	-	-	-	Organic acids and derivatives	Carboxylic acids and derivatives	Amino acids, peptides, and analogues	5.1058	5.0377	5.1672	5.1561	5.1058	5.1727	5.2617	4.4544	4.7654	5.4052	5.3111	5.4062	5.3705	5.5638	5.6643	5.4061	5.4434	5.3806	5.3104	5.2988	5.3099
neg_12123	5'-CMP	metab_26609	C00055	-	322.045	neg	M-H	C9H14N3O8P	0.6102	0.0272655	50.6	-	0.569201	-	Nucleic acids	Nucleotides	map00240;map01100	Pyrimidine metabolism;Metabolic pathways	Metabolism;Metabolism	Nucleotide metabolism;Global and overview maps	-	-	-	5.8988	5.8175	5.792	5.7821	5.8167	5.9151	4.8536	5.1654	5.3213	4.5891	4.4641	4.8621	4.7514	4.7882	3.302	4.6652	4.8215	4.381	5.5083	5.4847	5.4989
neg_12134	L-Asparagine	metab_26620	C00152	HMDB0000168	113.034	neg	M-H2O-H	C4H8N2O3	0.6102	0.0539983	-	64.8	-8.76078	70-47-3	Peptides	Amino acids	map01100;map01110;map00460;map01230;map00250;map00970	Metabolic pathways;Biosynthesis of secondary metabolites;Cyanoamino acid metabolism;Biosynthesis of amino acids;Alanine, aspartate and glutamate metabolism;Aminoacyl-tRNA biosynthesis	Metabolism;Metabolism;Metabolism;Metabolism;Metabolism;Genetic Information Processing	Global and overview maps;Global and overview maps;Metabolism of other amino acids;Global and overview maps;Amino acid metabolism;Translation	Organic acids and derivatives	Carboxylic acids and derivatives	Amino acids, peptides, and analogues	5.1186	5.1555	5.1911	5.1716	5.2512	5.1818	4.041	4.4345	4.6169	3.9982	3.8932	4.2009	4.279	4.2878	4.5798	4.6104	4.3365	4.4547	4.9082	4.8749	4.8636
neg_12146	Gamma-Glutamylaspartic acid	metab_26632	-	HMDB0030419	261.073	neg	M-H	C9H14N2O7	0.6026	0.00817539	-	65.8	0.76776	16804-55-0	-	-	-	-	-	-	Organic acids and derivatives	Carboxylic acids and derivatives	Amino acids, peptides, and analogues	6.2876	6.3276	6.3634	6.3247	6.4411	6.3735	4.8648	5.2421	5.4598	4.9156	4.6363	5.0584	5.2582	5.0588	5.786	5.536	5.104	5.5827	6.0077	6.013	6.0062
neg_12155	Gluconic acid	metab_26641	C00257	HMDB0000625	195.051	neg	M-H	C6H12O7	0.6026	0.0240074	66.2	-	-2.03055	526-95-4	Carbohydrates	Monosaccharides	map01100;map01110;map01120;map01200;map01130;map00030	Metabolic pathways;Biosynthesis of secondary metabolites;Microbial metabolism in diverse environments;Carbon metabolism;Biosynthesis of antibiotics;Pentose phosphate pathway	Metabolism;Metabolism;Metabolism;Metabolism;Metabolism;Metabolism	Global and overview maps;Global and overview maps;Global and overview maps;Global and overview maps;Global and overview maps;Carbohydrate metabolism	Organic oxygen compounds	Organooxygen compounds	Carbohydrates and carbohydrate conjugates	6.5412	6.4933	6.4746	6.4318	6.4769	6.5725	5.1712	5.3645	5.4576	5.1328	5.1227	5.2257	4.9515	5.0681	4.9788	5.2839	5.2332	5.1373	6.1474	6.127	6.1412
neg_12156	N-(gamma-Glutamyl)ethanolamine	metab_26642	-	HMDB0039222	189.088	neg	M-H	C7H14N2O4	0.6026	0.0412872	-	58.6	-2.83893	2650-74-0	-	-	-	-	-	-	Organic acids and derivatives	Carboxylic acids and derivatives	Amino acids, peptides, and analogues	5.3597	5.4389	5.4596	5.5156	5.5134	5.3921	4.0443	4.421	4.6092	3.908	3.9932	4.0108	4.3391	4.173	4.8919	4.8131	4.2028	4.5469	5.1432	5.1688	5.1781
neg_12164	Cysteineglutathione disulfide	metab_26650	-	HMDB0000656	425.081	neg	M-H	C13H22N4O8S2	0.595	0.0797971	-	73.6	1.29133	13081-14-6	-	-	-	-	-	-	Organic acids and derivatives	Carboxylic acids and derivatives	Amino acids, peptides, and analogues	6.6338	6.6319	6.421	6.5282	6.5111	6.5938	6.1671	6.4029	6.6336	5.7452	5.2914	6.2735	5.1981	6.0556	3.9716	6.2257	6.2819	5.6236	6.3926	6.3765	6.325
neg_12205	Glycyl-Gamma-glutamate	metab_26691	-	HMDB0028855	202.083	neg	M-H	C7H13N3O4	0.5877	0.0220684	-	76.7	-2.30595	-	-	-	-	-	-	-	Organic acids and derivatives	Carboxylic acids and derivatives	Amino acids, peptides, and analogues	5.4573	5.5615	5.5982	5.5975	5.6347	5.5183	3.6142	4.1862	3.7679	4.1037	3.3352	3.5073	4.5904	4.2025	4.9914	4.39	4.086	4.7024	5.2488	5.2679	5.2578
neg_12207	Citrulline	metab_26693	C00327	HMDB0000904	174.088	neg	M-H	C6H13N3O3	0.5877	0.0199175	86.5	-	-4.17457	372-75-8	Peptides	Amino acids	map01100;map01130;map00220;map01110;map01230	Metabolic pathways;Biosynthesis of antibiotics;Arginine biosynthesis;Biosynthesis of secondary metabolites;Biosynthesis of amino acids	Metabolism;Metabolism;Metabolism;Metabolism;Metabolism	Global and overview maps;Global and overview maps;Amino acid metabolism;Global and overview maps;Global and overview maps	Organic acids and derivatives	Carboxylic acids and derivatives	Amino acids, peptides, and analogues	2.8428	3.078	3.2283	3.4769	2.8331	2.8359	5.1555	5.8559	6.0377	5.4446	5.0148	5.658	5.5296	5.5622	5.1956	5.7729	5.5412	5.6364	5.3272	5.3374	5.3444
neg_12629	Alanyl-Lysine	metab_27115	-	HMDB0028692	216.135	neg	M-H	C9H19N3O3	0.4964	0.05933	-	51.3	-1.71997	-	-	-	-	-	-	-	Organic acids and derivatives	Carboxylic acids and derivatives	Amino acids, peptides, and analogues	5.055	5.1378	5.1848	5.1107	5.2113	5.1194	3.9747	3.9734	3.9657	3.9757	3.9547	4.0167	3.9154	3.9638	3.9072	3.9614	3.9719	3.8938	4.6648	4.6839	4.6325
