# Supplementary material for: Multi-Costimulatory Pathways Drive the Antagonistic Pseudoalteromonas piscicida against the Dominant Pathogenic Vibrio harveyi in Mariculture: Insights from Proteomics and Metabolomics
Source: Microbiol Spectr. 2022 Oct 27;10(6):e02444-22. doi: 10.1128/spectrum.02444-22 (PMC9769913; doi:10.1128/spectrum.02444-22)
Supplement: Supplemental file 3 — Table S2. Download spectrum.02444-22-s0003.xlsx, XLSX file, 2.0 MB [file spectrum.02444-22-s0003.xlsx]

## Sheet: Protein Quant
Table S2-Overview of variations of proteomic during P. piscicida against V. harveyi
Protein accession	Protein description	Gene name	MW [kDa]	Coverage [%]	MS/MS Counts	Peptides	Unique peptides	MS/MS count PV_1	MS/MS count PV_2	MS/MS count PV_3	MS/MS count P_1	MS/MS count P_2	MS/MS count P_3	MS/MS count V_1	MS/MS count V_2	MS/MS count V_3	Peptides PV_1	Peptides PV_2	Peptides PV_3	Peptides P_1	Peptides P_2	Peptides P_3	Peptides V_1	Peptides V_2	Peptides V_3	Unique peptides PV_1	Unique peptides PV_2	Unique peptides PV_3	Unique peptides P_1	Unique peptides P_2	Unique peptides P_3	Unique peptides V_1	Unique peptides V_2	Unique peptides V_3	LFQ intensity PV_1	LFQ intensity PV_2	LFQ intensity PV_3	LFQ intensity P_1	LFQ intensity P_2	LFQ intensity P_3	LFQ intensity V_1	LFQ intensity V_2	LFQ intensity V_3	PV_1	PV_2	PV_3	P_1	P_2	P_3
gene0001	Chromosomal replication initiator protein DnaA OS=Shigella sonnei (strain Ss046) OX=300269 GN=dnaA PE=3 SV=1	dnaA	50.073	39.7	17	17	9	1	2	6	4	2	2	0	0	0	10	11	13	11	7	7	8	6	6	4	5	8	5	2	2	0	0	1	58618	59769	126350	80228	45307	33562	0	0	0	0.870922	0.888023	1.87726	1.19199	0.673153	0.49865
gene0002	Beta sliding clamp OS=Escherichia coli (strain K12) OX=83333 GN=dnaN PE=1 SV=1	dnaN	41.17	24.8	28	7	7	5	6	7	4	3	3	0	0	0	6	7	7	5	6	5	0	0	0	6	7	7	5	6	5	0	0	0	85099	73573	104420	160810	83089	69951	0	0	0	0.885001	0.765134	1.08593	1.67237	0.864097	0.727467
gene0004	DNA gyrase subunit B OS=Vibrio cholerae serotype O1 (strain ATCC 39315 / El Tor Inaba N16961) OX=243277 GN=gyrB PE=3 SV=1	gyrB	87.629	43.9	97	25	16	15	17	21	14	15	12	1	1	1	20	21	22	16	15	17	9	12	13	13	13	16	9	12	12	3	3	4	689720	657580	1304500	956660	618240	310560	33487	17253	15516	1.34842	1.28559	2.55033	1.8703	1.20868	0.607153
gene0006	Glycine--tRNA ligase alpha subunit OS=Pseudoalteromonas haloplanktis (strain TAC 125) OX=326442 GN=glyQ PE=3 SV=1	glyQ	34.2	32	51	9	8	7	7	6	10	9	11	0	0	1	7	8	6	8	9	9	0	2	1	6	7	6	8	8	8	0	1	0	342750	281940	349870	736860	716420	850290	0	66413	0	0.717363	0.59009	0.732264	1.54222	1.49944	1.77962
gene0007	Glycine--tRNA ligase beta subunit OS=Pseudoalteromonas haloplanktis (strain TAC 125) OX=326442 GN=glyS PE=3 SV=1	glyS	75.76	50.4	102	27	27	13	10	21	26	13	16	1	1	1	15	14	22	25	17	19	2	5	4	15	14	22	25	17	19	2	5	4	199690	200130	505590	1946600	325910	454100	72341	72916	87315	0.465045	0.46607	1.17744	4.53331	0.758991	1.05752
gene0008	MULTISPECIES: hypothetical protein	--	16.746	27	17	3	3	3	3	2	3	3	3	0	0	0	3	3	3	3	3	3	0	0	0	3	3	3	3	3	3	0	0	0	396440	420350	396470	675990	752360	693090	0	0	0	0.7133	0.75632	0.713354	1.21628	1.35369	1.24705
gene0011	3-ketoacyl-CoA thiolase OS=Pseudoalteromonas haloplanktis (strain TAC 125) OX=326442 GN=fadA PE=3 SV=1	fadA	40.924	20.1	18	6	4	3	2	3	3	4	3	0	0	0	3	2	3	4	6	4	0	0	0	3	2	3	3	4	3	0	0	0	81987	98838	114260	141930	193240	158680	0	0	0	0.623527	0.751682	0.868969	1.0794	1.46963	1.20679
gene0012	Fatty acid oxidation complex subunit alpha OS=Vibrio cholerae serotype O1 (strain M66-2) OX=579112 GN=fadB PE=3 SV=1	fadB	78.49	24.6	38	12	10	4	5	4	13	5	7	0	0	0	6	7	7	12	7	7	3	2	3	4	5	5	10	5	6	1	1	1	49231	72888	105140	368270	70615	101870	0	0	0	0.38461	0.569427	0.821391	2.87706	0.55167	0.795845
gene0013	Soluble lytic murein transglycosylase OS=Escherichia coli (strain K12) OX=83333 GN=slt PE=1 SV=1	slt	71.689	30.4	49	15	15	6	8	7	11	10	7	0	0	0	11	12	9	15	12	12	4	2	2	11	12	9	15	12	12	4	2	2	79955	86323	67348	183270	210010	161140	23817	66405	0	0.728297	0.786302	0.613462	1.66938	1.91295	1.4678
gene0014	Xaa-Pro dipeptidase OS=Pseudoalteromonas haloplanktis (strain TAC 125) OX=326442 GN=pepQ PE=3 SV=1	pepQ	50.336	34.3	96	13	13	13	13	13	19	19	19	0	0	0	10	10	10	12	13	13	3	2	2	10	10	10	12	13	13	3	2	2	719760	510600	423440	1171500	1358800	1316400	23540	9702.2	9607.2	1.16858	0.828993	0.687483	1.90201	2.2061	2.13726
gene0018	Cyclic di-GMP binding protein VCA0042 OS=Vibrio cholerae serotype O1 (strain ATCC 39315 / El Tor Inaba N16961) OX=243277 GN=VC_A0042 PE=1 SV=1	VC_A0042	25.025	10.6	1	1	1	0	0	0	1	0	0	0	0	0	0	0	0	1	0	0	0	0	0	0	0	0	1	0	0	0	0	0	0	0	0	0	0	0	0	0	0
gene0019	Trk system potassium uptake protein TrkA OS=Vibrio alginolyticus OX=663 GN=trkA PE=3 SV=1	trkA	49.994	17.2	14	5	5	1	1	2	4	3	3	0	0	0	4	2	3	5	4	3	0	0	0	4	2	3	5	4	3	0	0	0	102050	70464	156700	213050	176140	169600	0	0	0	0.689524	0.476106	1.05878	1.43952	1.19013	1.14594
gene0020	Ribosomal RNA small subunit methyltransferase B OS=Vibrio cholerae serotype O1 (strain ATCC 39315 / El Tor Inaba N16961) OX=243277 GN=rsmB PE=3 SV=1	rsmB	47.171	33.3	82	10	10	14	15	11	13	15	14	0	0	0	10	10	10	8	9	9	0	2	0	10	10	10	8	9	9	0	2	0	308190	275200	185530	456680	567420	478910	0	55511	0	0.926911	0.82769	0.557999	1.37351	1.70657	1.44037
gene0021	Methionyl-tRNA formyltransferase OS=Pseudoalteromonas haloplanktis (strain TAC 125) OX=326442 GN=fmt PE=3 SV=1	fmt	34.055	41.6	59	9	9	9	8	7	6	12	11	2	2	2	9	8	9	7	9	9	1	1	1	9	8	9	7	9	9	1	1	1	323760	355750	165020	219540	769010	692430	43881	55106	70304	1.08128	1.18812	0.551128	0.733212	2.56831	2.31255
gene0022	Peptide deformylase OS=Pseudoalteromonas haloplanktis (strain TAC 125) OX=326442 GN=def PE=3 SV=1	def	19.219	71.2	56	8	8	7	9	8	11	11	10	0	0	0	6	7	7	8	8	8	2	2	1	6	7	7	8	8	8	2	2	1	778550	999710	790890	1850800	1950300	1940300	7435.8	36057	0	0.745555	0.957342	0.757372	1.77236	1.86765	1.85807
gene0023	peptidoglycan-binding protein	--	42.288	29.3	31	10	10	2	3	2	8	8	8	0	0	0	5	5	4	7	8	9	1	2	2	5	5	4	7	8	9	1	2	2	152000	144970	125300	457920	415010	683680	0	77522	49959	0.577299	0.550599	0.475892	1.73919	1.57622	2.59663
gene0025	Protein Smg homolog OS=Pseudoalteromonas haloplanktis (strain TAC 125) OX=326442 GN=smg PE=3 SV=1	smg	18.323	9.6	1	1	1	0	0	0	1	0	0	0	0	0	0	0	0	1	0	0	0	0	0	0	0	0	1	0	0	0	0	0	0	0	0	0	0	0	0	0	0
gene0026	Uncharacterized protein YrdD OS=Escherichia coli (strain K12) OX=83333 GN=yrdD PE=4 SV=2	yrdD	20.885	19.1	6	3	3	1	0	0	4	1	0	0	0	0	1	1	1	3	1	1	0	0	0	1	1	1	3	1	1	0	0	0	0	0	0	0	0	0	0	0	0
gene0027	Threonylcarbamoyl-AMP synthase OS=Pseudoalteromonas haloplanktis (strain TAC 125) OX=326442 GN=tsaC PE=3 SV=1	tsaC	21.922	4.4	1	1	1	0	0	0	1	0	0	0	0	0	0	0	0	1	1	1	0	0	0	0	0	0	1	1	1	0	0	0	0	0	0	0	0	0	0	0	0
gene0028	Oxygen-dependent coproporphyrinogen-III oxidase OS=Aeromonas salmonicida (strain A449) OX=382245 GN=hemF PE=3 SV=1	hemF	34.545	47.9	47	11	10	8	6	6	10	9	8	0	0	0	7	6	5	9	8	9	1	1	1	6	5	4	8	8	8	0	0	0	230770	238880	212850	228380	367270	330780	0	0	0	0.860584	0.890828	0.793757	0.851672	1.36962	1.23354
gene0029	Methyl-accepting chemotaxis protein McpH OS=Pseudomonas putida (strain ATCC 47054 / DSM 6125 / NCIMB 11950 / KT2440) OX=160488 GN=mcpH PE=1 SV=1	mcpH	58.427	38.6	69	17	16	10	7	8	12	15	17	0	0	0	13	12	14	14	17	16	9	5	2	12	11	13	13	16	15	8	4	1	230770	257390	125230	708680	638050	580550	25495	23283	0	0.712955	0.795197	0.386893	2.18944	1.97123	1.79359
gene0030	Group 2 truncated hemoglobin YjbI OS=Bacillus subtilis (strain 168) OX=224308 GN=yjbI PE=1 SV=1	yjbI	17.364	33.6	8	4	4	1	0	1	2	2	2	0	0	0	1	1	1	3	3	2	0	0	0	1	1	1	3	3	2	0	0	0	0	0	0	100440	117890	99374	0	0	0				0.94843	1.11321	0.938364
gene0031	Shikimate dehydrogenase (NADP(+)) OS=Pseudoalteromonas haloplanktis (strain TAC 125) OX=326442 GN=aroE PE=3 SV=1	aroE	29.095	21.9	12	4	4	2	2	1	2	3	2	0	0	0	3	2	4	3	3	3	1	0	0	3	2	4	3	3	3	1	0	0	69426	114390	53138	86418	161580	138280	0	0	0	0.66838	1.10126	0.511572	0.831966	1.55557	1.33125
gene0033	Protein YrdA OS=Shigella flexneri OX=623 GN=yrdA PE=3 SV=1	yrdA	19.583	45.9	43	7	7	6	6	7	8	8	8	0	0	0	6	7	6	6	6	6	2	2	0	6	7	6	6	6	6	2	2	0	186190	162070	130870	1024100	1149700	1036300	10413	5496.1	0	0.402015	0.349936	0.28257	2.2112	2.48239	2.23754
gene0039	hypothetical protein	--	13.408	31	16	3	3	2	2	2	3	3	4	0	0	0	3	2	2	3	3	3	0	0	1	3	2	2	3	3	3	0	0	1	105140	99187	78636	271410	254900	285510	0	0	0	0.576224	0.543598	0.430968	1.48747	1.39699	1.56475
gene0040	hypothetical protein	--	18.547	32.5	13	5	5	1	2	2	4	2	2	0	0	0	3	3	3	4	2	4	0	1	1	3	3	3	4	2	4	0	1	1	153680	272990	180960	533620	518660	389970	0	0	0	0.449821	0.799042	0.52967	1.56191	1.51812	1.14144
gene0041	Fumarate hydratase class II 2 OS=Pseudomonas aeruginosa (strain ATCC 15692 / DSM 22644 / CIP 104116 / JCM 14847 / LMG 12228 / 1C / PRS 101 / PAO1) OX=208964 GN=fumC2 PE=3 SV=1	fumC2	48.717	38.2	40	10	10	8	10	10	5	4	3	0	0	0	10	9	9	6	4	4	1	1	2	10	9	9	6	4	4	1	1	2	1007500	589700	798680	286810	186000	112440	0	0	30064	2.34209	1.37085	1.85666	0.666736	0.432387	0.261385
gene0045	hypothetical protein	--	43.916	7.4	4	2	2	1	0	0	1	0	2	0	0	0	2	1	1	1	1	1	0	0	0	2	1	1	1	1	1	0	0	0	5346.2	0	0	0	0	25085	0	0	0	0.351363					1.64864
gene0046	Thermostable monoacylglycerol lipase OS=Bacillus sp. (strain H-257) OX=129908 PE=1 SV=3	--	47.494	22.2	12	5	5	1	0	1	4	5	1	0	0	0	2	2	3	4	4	3	0	0	0	2	2	3	4	4	3	0	0	0	51881	52727	36266	85764	57641	53036	0	0	0	0.922835	0.937883	0.645082	1.52553	1.02529	0.943379
gene0048	Monodechloroaminopyrrolnitrin synthase PrnB OS=Pseudomonas fluorescens OX=294 GN=prnB PE=1 SV=1	prnB	44.593	52.7	82	18	16	14	10	10	13	18	17	0	0	0	13	11	14	14	17	16	4	3	3	13	11	14	13	16	16	4	3	3	161030	394910	333030	221700	644070	446980	55867	42048	35710	0.620581	1.52191	1.28344	0.854392	2.48213	1.72258
gene0049	Kynureninase OS=Deinococcus radiodurans (strain ATCC 13939 / DSM 20539 / JCM 16871 / LMG 4051 / NBRC 15346 / NCIMB 9279 / R1 / VKM B-1422) OX=243230 GN=kynU PE=3 SV=2	kynU	41.721	37	58	9	9	9	9	7	11	11	11	0	0	0	7	8	6	9	7	8	1	0	0	7	8	6	9	7	8	1	0	0	338050	342250	320050	704790	653060	585180	0	0	0	0.689106	0.697667	0.652413	1.4367	1.33125	1.19287
gene0058	YggN family protein	--	28.936	35.2	15	7	7	1	0	0	4	6	4	0	0	0	3	1	3	5	6	5	0	0	0	3	1	3	5	6	5	0	0	0	38644	0	26177	65488	54206	38283	0	0	0	0.867243		0.58746	1.46967	1.21648	0.859141
gene0060	Cytochrome c' OS=Alcaligenes xylosoxydans xylosoxydans OX=85698 PE=1 SV=2	--	16.324	54.7	53	7	7	9	7	9	8	10	10	0	0	0	6	7	6	7	7	7	1	0	1	6	7	6	7	7	7	1	0	1	453360	463750	491430	1491200	1109700	900090	0	0	0	0.554057	0.566755	0.600583	1.82241	1.35618	1.10001
gene0061	DUF2721 domain-containing protein	--	17.121	6.5	3	1	1	0	0	0	1	1	1	0	0	0	1	0	0	1	1	1	0	0	0	1	0	0	1	1	1	0	0	0	0	0	0	0	0	0	0	0	0
gene0062	Thiol-disulfide oxidoreductase ResA OS=Geobacillus kaustophilus (strain HTA426) OX=235909 GN=resA PE=3 SV=1	resA	19.302	44.1	22	5	5	1	2	2	5	6	6	0	0	0	2	3	2	4	4	5	0	0	0	2	3	2	4	4	5	0	0	0	96171	63200	61343	145310	168850	163840	0	0	0	0.82584	0.542711	0.526765	1.24781	1.44995	1.40693
gene0064	Dihydroneopterin triphosphate 2'-epimerase OS=Shigella flexneri OX=623 GN=folX PE=3 SV=2	folX	13.699	57.5	20	4	4	3	2	2	4	4	5	0	0	0	3	3	2	3	3	4	0	0	0	3	3	2	3	3	4	0	0	0	158620	148950	85668	136300	175960	156890	0	0	0	1.10359	1.03631	0.596029	0.948297	1.22423	1.09155
gene0065	GTP cyclohydrolase 1 OS=Pseudoalteromonas haloplanktis (strain TAC 125) OX=326442 GN=folE PE=3 SV=1	folE	20.804	46.2	40	10	10	5	5	5	8	10	7	0	0	0	7	7	5	8	10	10	4	3	3	7	7	5	8	10	10	4	3	3	371190	344430	268960	772390	961490	620590	145930	128100	277940	0.858569	0.796673	0.622109	1.78655	2.22394	1.43544
gene0066	Dihydromonapterin reductase OS=Citrobacter koseri (strain ATCC BAA-895 / CDC 4225-83 / SGSC4696) OX=290338 GN=folM PE=3 SV=2	folM	25.947	7.1	5	1	1	1	1	1	0	1	1	0	0	0	1	1	1	0	1	1	0	0	0	1	1	1	0	1	1	0	0	0	0	0	0	0	0	0	0	0	0
gene0067	NH(3)-dependent NAD(+) synthetase OS=Pseudoalteromonas haloplanktis (strain TAC 125) OX=326442 GN=nadE PE=3 SV=1	nadE	30.116	31.7	32	6	6	4	4	5	8	7	4	0	0	0	4	4	5	6	5	4	1	1	2	4	4	5	6	5	4	1	1	2	242390	281400	265600	485030	444250	327740	0	0	27798	0.818013	0.949664	0.896342	1.63687	1.49925	1.10605
gene0068	UPF0502 protein PSHAa0076 OS=Pseudoalteromonas haloplanktis (strain TAC 125) OX=326442 GN=PSHAa0076 PE=3 SV=1	PSHAa0076	23.338	30.8	24	5	5	4	3	3	4	3	4	1	1	1	3	4	4	4	4	4	2	2	2	3	4	4	4	4	4	2	2	2	715730	786490	910880	373890	1243300	521460	3234200	3496900	3498400	0.435793	0.478878	0.554616	0.227654	0.75702	0.317506
gene0069	Hybrid signal transduction histidine kinase J OS=Dictyostelium discoideum OX=44689 GN=dhkJ PE=3 SV=2	dhkJ	124.98	8.9	11	7	7	0	0	0	1	5	5	0	0	0	0	1	1	3	7	6	0	0	0	0	1	1	3	7	6	0	0	0	0	0	0	30252	69240	65027	0	0	0				0.551644	1.26259	1.18577
gene0070	Penicillin acylase 2 proenzyme OS=Pseudomonas sp. (strain SE83) OX=309 GN=acyII PE=1 SV=2	acyII	83.97	21.3	42	11	11	4	6	4	10	10	8	0	0	0	6	7	6	10	9	9	0	1	1	6	7	6	10	9	9	0	1	1	60317	61446	49288	203820	242150	218530	0	0	0	0.43313	0.441237	0.353932	1.46361	1.73885	1.56924
gene0072	Hydrolase YhcX OS=Bacillus subtilis (strain 168) OX=224308 GN=yhcX PE=3 SV=2	yhcX	58.123	29.7	58	13	13	8	6	7	10	14	13	0	0	0	10	8	10	9	11	11	2	1	2	10	8	10	9	11	11	2	1	2	150390	178830	154220	406710	475050	675190	13628	0	3391.3	0.584774	0.69536	0.599667	1.58144	1.84718	2.6254
gene0078	Methionine adenosyltransferase 2 subunit beta OS=Mus musculus OX=10090 GN=Mat2b PE=1 SV=1	Mat2b	31.609	32.2	19	6	6	3	2	1	3	5	5	0	0	0	4	4	5	4	5	5	0	0	0	4	4	5	4	5	5	0	0	0	100500	131880	78628	149590	189680	194650	0	0	0	0.71367	0.936506	0.558353	1.06227	1.34695	1.38225
gene0079	hypothetical protein	--	49.495	22.9	23	8	8	1	2	2	5	6	7	0	0	0	4	3	4	6	7	7	2	2	4	4	3	4	6	7	7	2	2	4	85856	61015	85963	210770	249110	213730	90039	123120	71596	0.648678	0.460994	0.649486	1.59245	1.88213	1.61482
gene0080	Peptide transporter YePEPT OS=Yersinia enterocolitica subsp. palearctica serotype O:3 (strain YE-P4) OX=1329364 GN=YEP4_02370 PE=1 SV=1	YEP4_02370	54.703	11.1	22	4	4	1	2	2	5	6	6	0	0	0	2	2	2	3	4	4	0	1	0	2	2	2	3	4	4	0	1	0	72522	83520	59934	394500	458480	430700	0	0	0	0.290155	0.334157	0.239791	1.57836	1.83434	1.7232
gene0084	Diaminopimelate epimerase OS=Pseudoalteromonas haloplanktis (strain TAC 125) OX=326442 GN=dapF PE=3 SV=1	dapF	30.401	29	21	6	6	3	2	3	3	5	5	0	0	0	4	3	3	3	5	6	1	0	1	4	3	3	3	5	6	1	0	1	146010	116340	94425	173180	194040	162040	0	0	0	0.988742	0.787824	0.639422	1.17273	1.31399	1.09729
gene0085	Diaminopimelate decarboxylase OS=Vibrio cholerae serotype O1 (strain ATCC 39315 / El Tor Inaba N16961) OX=243277 GN=lysA PE=1 SV=1	lysA	45.789	20.9	20	7	7	2	2	4	7	4	1	0	0	0	3	2	6	7	5	4	0	1	1	3	2	6	7	5	4	0	1	1	93415	75803	129690	267900	110570	86461	0	0	0	0.73378	0.595437	1.01872	2.10437	0.868534	0.679156
gene0088	Iron-sulfur cluster assembly protein CyaY OS=Pseudoalteromonas haloplanktis (strain TAC 125) OX=326442 GN=cyaY PE=3 SV=1	cyaY	12.223	51.9	24	5	5	2	3	4	6	4	5	0	0	0	2	2	3	5	3	5	1	1	0	2	2	3	5	3	5	1	1	0	357540	349410	282700	488910	566940	517710	0	0	0	0.836935	0.817904	0.661748	1.14445	1.3271	1.21186
gene0089	Acyl-protein thioesterase 1 OS=Neurospora crassa (strain ATCC 24698 / 74-OR23-1A / CBS 708.71 / DSM 1257 / FGSC 987) OX=367110 GN=B2J23.070 PE=3 SV=2	B2J23.070	23.983	22.5	12	4	4	2	2	0	2	4	2	0	0	0	3	3	2	2	3	2	0	0	0	3	3	2	2	3	2	0	0	0	93894	102410	73200	95744	108570	72442	0	0	0	1.03131	1.12485	0.804013	1.05163	1.19251	0.795687
gene0090	DUF2914 domain-containing protein	--	32.755	23.4	41	7	7	6	6	6	9	7	7	0	0	0	7	6	6	7	7	6	2	2	2	7	6	6	7	7	6	2	2	2	247400	159880	151610	841000	474420	362650	31393	27136	27400	0.958548	0.619453	0.587411	3.25844	1.83813	1.40508
gene0091	Porphobilinogen deaminase OS=Shewanella pealeana (strain ATCC 700345 / ANG-SQ1) OX=398579 GN=hemC PE=3 SV=1	hemC	33.769	55.1	83	13	13	13	12	12	15	17	14	0	0	0	10	10	10	13	13	12	1	1	4	10	10	10	13	13	12	1	1	4	683330	865180	668790	1490400	1825600	1595100	0	0	9697.4	0.67011	0.848442	0.655851	1.46157	1.79028	1.56424
gene0092	Protein HemX OS=Escherichia coli (strain K12) OX=83333 GN=hemX PE=1 SV=1	hemX	66.004	41.3	96	18	18	15	10	13	16	22	20	0	0	0	13	14	13	15	17	16	0	0	0	13	14	13	15	17	16	0	0	0	199020	181290	192340	423800	467050	415040	0	0	0	0.635664	0.579035	0.614328	1.3536	1.49174	1.32563
gene0093	Protein HemY OS=Shigella flexneri OX=623 GN=hemY PE=3 SV=1	hemY	41.176	31.9	23	9	8	4	5	4	2	5	3	0	0	0	6	7	4	2	7	6	1	1	1	6	7	4	2	7	6	1	1	1	91188	93340	84841	95075	172830	143200	0	0	0	0.80404	0.823015	0.748076	0.838313	1.52391	1.26265
gene0094	Adenosine deaminase OS=Pseudoalteromonas haloplanktis (strain TAC 125) OX=326442 GN=add PE=3 SV=1	add	36.182	56.2	70	11	11	10	12	9	11	14	14	0	0	0	9	8	8	10	11	11	1	1	1	9	8	8	10	11	11	1	1	1	224540	242000	214980	228190	434620	358210	0	0	0	0.791312	0.852843	0.757621	0.804175	1.53166	1.26238
gene0097	NAD(P)H-flavin reductase OS=Vibrio harveyi OX=669 GN=fre PE=1 SV=3	fre	26.311	59.1	32	9	9	4	7	6	6	5	4	0	0	0	5	7	6	8	6	8	0	0	0	5	7	6	8	6	8	0	0	0	45009	67841	64740	115520	75418	77952	0	0	0	0.604851	0.911678	0.870005	1.55241	1.0135	1.04755
gene0098	3-octaprenyl-4-hydroxybenzoate carboxy-lyase OS=Pseudoalteromonas haloplanktis (strain TAC 125) OX=326442 GN=ubiD PE=3 SV=1	ubiD	54.7	32.2	32	11	9	3	2	3	7	8	9	0	0	0	7	7	9	10	9	10	3	3	3	5	5	7	8	8	9	2	1	2	104140	89989	88982	206160	306240	370560	29400	0	30914	0.67933	0.58702	0.580451	1.34483	1.99768	2.41725
gene0099	Uncharacterized signaling protein PA1727 OS=Pseudomonas aeruginosa (strain ATCC 15692 / DSM 22644 / CIP 104116 / JCM 14847 / LMG 12228 / 1C / PRS 101 / PAO1) OX=208964 GN=PA1727 PE=1 SV=1	PA1727	98.247	32	80	21	20	12	12	10	12	18	16	0	0	0	14	11	14	12	17	19	2	3	1	14	11	14	12	17	18	2	3	1	91200	50764	38969	83595	174560	166470	17977	4489.7	0	1.16174	0.64665	0.496401	1.06486	2.22361	2.12055
gene0101	Carboxypeptidase Q OS=Xenopus laevis OX=8355 GN=cpq PE=2 SV=1	cpq	50.059	43.8	98	16	16	14	15	14	19	20	16	0	0	0	13	13	14	16	15	14	1	1	1	13	13	14	16	15	14	1	1	1	456720	443860	319690	722610	840100	832150	0	0	0	0.758014	0.736671	0.530587	1.19931	1.39431	1.38111
gene0102	ATP-dependent RNA helicase DbpA OS=Escherichia coli (strain K12) OX=83333 GN=dbpA PE=1 SV=2	dbpA	51.227	21.1	35	7	7	6	6	5	6	6	6	0	0	0	6	6	5	4	5	6	0	0	1	6	6	5	4	5	6	0	0	1	102500	106220	98978	166740	133860	118630	0	0	0	0.846026	0.876731	0.816956	1.37626	1.10487	0.979162
gene0104	Sensor histidine kinase AruS OS=Pseudomonas aeruginosa (strain ATCC 15692 / DSM 22644 / CIP 104116 / JCM 14847 / LMG 12228 / 1C / PRS 101 / PAO1) OX=208964 GN=aruS PE=3 SV=1	aruS	106.57	27.1	67	19	19	7	7	5	12	18	18	0	0	0	10	8	10	15	19	19	0	3	3	10	8	10	15	19	19	0	3	3	57882	52833	40052	169030	235480	216950	0	23273	11212	0.574004	0.523934	0.397188	1.67624	2.33521	2.15145
gene0105	Methyl-accepting chemotaxis protein McpQ OS=Pseudomonas putida (strain ATCC 47054 / DSM 6125 / NCIMB 11950 / KT2440) OX=160488 GN=mcpQ PE=1 SV=1	mcpQ	45.947	18.6	9	7	6	0	0	0	2	4	3	0	0	0	1	1	2	4	5	7	4	2	2	0	0	1	3	4	6	3	1	1	0	0	0	45718	57640	74319	37370	0	0				0.850382	1.07214	1.38238
gene0106	Transcription termination factor Rho OS=Salmonella typhimurium (strain LT2 / SGSC1412 / ATCC 700720) OX=99287 GN=rho PE=3 SV=1	rho	47.092	47	69	18	9	13	11	13	10	8	8	2	2	2	16	17	18	14	14	14	11	10	10	9	9	9	8	8	8	2	1	3	936240	679050	1452300	727280	645260	449830	794310	513640	129920	1.3316	0.965805	2.06559	1.0344	0.917746	0.639788
gene0107	Thioredoxin 1 OS=Shigella flexneri OX=623 GN=trxA PE=3 SV=2	trxA	11.727	75	74	6	5	11	10	11	16	12	12	1	1	0	6	6	6	6	6	6	3	1	0	5	5	5	5	5	5	2	0	0	5056400	4196300	3896900	7916400	9322500	7855100	66379	0	0	0.923905	0.766748	0.712042	1.44649	1.70341	1.43528
gene0108	ATP-dependent RNA helicase RhlB OS=Vibrio campbellii (strain ATCC BAA-1116 / BB120) OX=338187 GN=rhlB PE=3 SV=1	rhlB	48.044	34.7	45	13	12	6	6	5	10	12	6	0	0	0	8	7	5	11	13	10	2	2	2	7	6	4	10	12	9	1	1	1	136450	160800	164790	176530	190440	164000	0	0	0	0.824463	0.971591	0.9957	1.06664	1.15068	0.990927
gene0109	Guanosine-5'-triphosphate,3'-diphosphate pyrophosphatase OS=Pseudoalteromonas haloplanktis (strain TAC 125) OX=326442 GN=gppA PE=3 SV=2	gppA	55.481	49.2	84	20	20	11	11	9	19	15	19	0	0	0	15	12	11	18	15	19	2	3	3	15	12	11	18	15	19	2	3	3	148840	135330	114860	456870	331890	431280	0	17767	55196	0.703721	0.639846	0.543063	2.1601	1.56919	2.03911
gene0121	Glucan 1,4-alpha-glucosidase SusB OS=Bacteroides thetaiotaomicron (strain ATCC 29148 / DSM 2079 / NCTC 10582 / E50 / VPI-5482) OX=226186 GN=susB PE=1 SV=1	susB	76.244	13.8	18	8	8	0	0	0	4	9	5	0	0	0	3	0	3	5	8	7	2	1	1	3	0	3	5	8	7	2	1	1	45730	0	56531	50481	117510	60066	30205	0	0	0.761061		0.940817	0.840129	1.95566	0.999648
gene0122	methylamine utilization protein	--	24.003	17.7	8	3	3	0	0	0	3	3	2	0	0	0	2	0	2	3	3	2	1	0	0	2	0	2	3	3	2	1	0	0	29759	0	33686	38190	57470	44881	0	0	0	0.729437		0.825694	0.936094	1.40867	1.1001
gene0123	hypothetical protein	--	46.703	17.3	8	5	5	0	0	0	2	4	2	0	0	0	2	3	1	4	4	4	2	1	2	2	3	1	4	4	4	2	1	2	26642	16751	0	78679	69161	40949	18518	0	30894	0.66228	0.416404		1.95584	1.71924	1.01793
gene0124	Soluble pyridine nucleotide transhydrogenase OS=Colwellia psychrerythraea (strain 34H / ATCC BAA-681) OX=167879 GN=sthA PE=3 SV=1	sthA	52.547	28	58	11	10	9	8	10	13	9	9	0	0	0	7	9	9	10	9	7	3	1	2	6	8	8	9	8	6	2	0	1	112320	109820	144020	409280	178210	133610	40904	0	0	0.69692	0.681408	0.893611	2.53949	1.10575	0.82902
gene0125	Acyl-CoA desaturase OS=Ajellomyces capsulatus OX=5037 GN=OLE1 PE=1 SV=1	OLE1	43.233	8.3	2	2	2	0	0	0	0	0	2	0	0	0	0	0	0	2	1	2	0	0	0	0	0	0	2	1	2	0	0	0	0	0	0	9788.8	0	21399	0	0	0				0.627733		1.37227
gene0131	MULTISPECIES: hypothetical protein	--	21.813	44.7	19	4	4	3	2	3	4	3	4	0	0	0	4	3	3	3	3	4	1	0	1	4	3	3	3	3	4	1	0	1	223830	244310	191570	313250	348860	399620	0	0	0	0.780149	0.851531	0.667708	1.09182	1.21593	1.39286
gene0132	MULTISPECIES: hypothetical protein	--	14.203	49.2	17	5	5	2	3	1	3	3	5	0	0	0	3	4	3	3	4	4	0	0	0	3	4	3	3	4	4	0	0	0	80930	101840	66574	171040	181870	199260	0	0	0	0.605828	0.762357	0.498362	1.28038	1.36145	1.49163
gene0133	MULTISPECIES: TerB family tellurite resistance protein	--	16.589	16.4	3	2	2	1	1	0	1	0	0	0	0	0	1	1	0	2	0	0	0	0	0	1	1	0	2	0	0	0	0	0	0	0	0	0	0	0	0	0	0
gene0136	Protein MbtH OS=Mycobacterium tuberculosis (strain ATCC 25618 / H37Rv) OX=83332 GN=mbtH PE=1 SV=1	mbtH	7.8527	68.7	38	4	4	6	6	7	6	7	6	0	0	0	4	3	4	4	4	4	0	0	0	4	3	4	4	4	4	0	0	0	1295600	1334500	1158400	707420	826180	811010	0	0	0	1.26748	1.30554	1.13326	0.692067	0.808249	0.793408
gene0137	Linear gramicidin synthase subunit C OS=Brevibacillus parabrevis OX=54914 GN=lgrC PE=3 SV=1	lgrC	194.12	46.2	406	57	57	67	64	71	65	68	70	1	0	0	54	52	53	52	56	53	10	10	10	54	52	53	52	56	53	10	10	10	1696400	1695100	1569200	1628100	1460000	1292300	24149	18409	14941	1.62445	1.62321	1.50265	1.55905	1.39808	1.23749
gene0138	Phthiocerol/phenolphthiocerol synthesis polyketide synthase type I PpsE OS=Mycobacterium bovis (strain ATCC BAA-935 / AF2122/97) OX=233413 GN=ppsE PE=1 SV=1	ppsE	157.34	48.3	360	49	49	57	51	58	66	66	62	0	0	0	42	43	47	45	44	45	8	4	5	42	43	47	45	44	45	8	4	5	1996200	1501400	2407500	2425900	2266500	2013000	129490	12016	10907	1.40766	1.05874	1.69769	1.71067	1.59826	1.4195
gene0139	Acyl-homoserine lactone acylase PvdQ OS=Pseudomonas syringae pv. tomato (strain ATCC BAA-871 / DC3000) OX=223283 GN=pvdQ PE=3 SV=1	pvdQ	88.788	46.8	171	27	27	28	27	29	27	29	31	0	0	0	24	23	25	24	27	27	0	1	1	24	23	25	24	27	27	0	1	1	531440	446130	346000	359380	425660	425270	0	0	0	1.2584	1.0564	0.819297	0.85098	1.00792	1.007
gene0140	FhuE receptor OS=Escherichia coli (strain K12) OX=83333 GN=fhuE PE=1 SV=2	fhuE	82.87	67.4	399	43	43	59	61	60	68	77	72	1	0	1	39	42	42	41	42	42	5	7	7	39	42	42	41	42	42	5	7	7	8102200	7564700	6159900	7366000	8954100	8576800	3262.4	4871	4699.5	1.56023	1.45673	1.1862	1.41846	1.72428	1.65162
gene0141	Mycosubtilin synthase subunit A OS=Bacillus subtilis OX=1423 GN=mycA PE=1 SV=1	mycA	171.24	44	259	47	47	44	40	41	47	42	45	0	0	0	40	37	36	40	36	40	5	6	4	40	37	36	40	36	40	5	6	4	590370	608230	663270	653960	796170	735240	1622.5	24082	22313	1.29743	1.33668	1.45765	1.43718	1.74971	1.61581
gene0142	Linear gramicidin synthase subunit C OS=Brevibacillus parabrevis OX=54914 GN=lgrC PE=3 SV=1	lgrC	337.44	38.6	537	85	85	86	82	76	98	94	101	0	0	0	72	67	64	79	74	78	9	13	14	72	67	64	79	74	78	9	13	14	1227900	1026800	844390	1382800	1639000	1556500	6521.6	24488	22142	1.42954	1.19541	0.98305	1.60987	1.90815	1.8121
gene0143	Dapdiamide synthesis protein DdaC OS=Enterobacter agglomerans OX=549 GN=ddaC PE=4 SV=1	ddaC	39.934	55.2	106	14	14	17	18	14	17	18	22	0	0	0	13	13	12	11	13	14	1	2	1	13	13	12	11	13	14	1	2	1	1751400	2014100	862690	1221000	1636500	3637300	0	162860	0	1.0863	1.24924	0.53508	0.75732	1.01503	2.25602
gene0144	Bacitracin synthase 3 OS=Bacillus licheniformis OX=1402 GN=bacC PE=3 SV=1	bacC	113.16	37.9	238	27	27	39	39	37	43	43	37	0	0	0	23	24	25	25	26	26	3	3	3	23	24	25	25	26	26	3	3	3	4034800	5178200	3503300	4545600	1897700	1915100	1423.9	899.21	1322.4	1.72277	2.21098	1.49583	1.94087	0.810277	0.817706
gene0145	Tyrocidine synthase 3 OS=Brevibacillus parabrevis OX=54914 GN=tycC PE=1 SV=1	tycC	146.93	44.5	182	39	39	32	31	21	32	33	33	0	0	0	32	32	28	27	31	31	4	4	1	32	32	28	27	31	31	4	4	1	1068600	277060	222560	589590	600250	570080	32185	28366	0	2.52274	0.654081	0.525418	1.3919	1.41707	1.34584
gene0146	Metal-pseudopaline receptor CntO OS=Pseudomonas aeruginosa (strain ATCC 15692 / DSM 22644 / CIP 104116 / JCM 14847 / LMG 12228 / 1C / PRS 101 / PAO1) OX=208964 GN=cntO PE=2 SV=1	cntO	77.387	42.7	95	20	20	11	13	12	18	21	20	0	0	0	15	17	15	18	19	19	1	1	3	15	17	15	18	19	19	1	1	3	137460	131430	180610	471390	587210	555610	0	0	8989.5	0.464235	0.44387	0.609963	1.592	1.98315	1.87643
gene0147	PepSY domain-containing protein	--	50.607	22.4	25	7	7	3	4	2	6	6	4	0	0	0	5	4	3	6	7	6	3	3	3	5	4	3	6	7	6	3	3	3	129440	77867	58246	207290	232420	145260	13605	11415	10189	1.31525	0.791213	0.591843	2.10629	2.36164	1.476
gene0148	2,3-dihydro-2,3-dihydroxybenzoate dehydrogenase OS=Escherichia coli (strain K12) OX=83333 GN=entA PE=1 SV=1	entA	27.257	35.8	28	6	6	3	2	2	4	9	8	0	0	0	3	3	4	3	6	5	0	0	0	3	3	4	3	6	5	0	0	0	105250	65458	75411	72907	239590	173280	0	0	0	0.862828	0.536617	0.618211	0.597683	1.96413	1.42053
gene0149	Dimodular nonribosomal peptide synthase OS=Bacillus subtilis (strain 168) OX=224308 GN=dhbF PE=1 SV=4	dhbF	48.445	23.4	23	6	6	3	5	6	2	4	2	0	0	1	4	4	5	5	5	2	3	1	1	4	4	5	5	5	2	3	1	1	59574	63242	49355	40066	25117	44673	19072	0	0	1.38499	1.47026	1.14741	0.931461	0.583924	1.03856
gene0150	Enterobactin synthase component B OS=Shigella flexneri OX=623 GN=entB PE=3 SV=1	entB	32.644	29.9	62	7	7	11	11	10	10	10	10	0	0	0	6	6	7	6	6	7	1	2	0	6	6	7	6	6	7	1	2	0	439400	515190	365130	152540	207520	107650	0	34272	0	1.68842	1.97965	1.40303	0.586144	0.797408	0.413652
gene0151	Enterobactin synthase component E OS=Escherichia coli (strain K12) OX=83333 GN=entE PE=1 SV=3	entE	59.938	43.5	85	17	17	15	15	15	12	13	15	0	0	0	14	13	16	13	13	15	1	1	1	14	13	16	13	13	15	1	1	1	573110	601580	586090	472130	326640	301570	0	0	0	1.20186	1.26156	1.22908	0.990095	0.68499	0.632417
gene0152	Isochorismate synthase DhbC OS=Bacillus subtilis (strain 168) OX=224308 GN=dhbC PE=1 SV=2	dhbC	44.653	22.3	23	6	6	2	3	5	4	4	5	0	0	0	3	3	6	3	3	4	0	0	0	3	3	6	3	3	4	0	0	0	1226300	1077300	1263200	411900	836380	1049600	0	0	0	1.25459	1.10216	1.29235	0.421404	0.855678	1.07382
gene0154	ATP-binding protein SyrD OS=Pseudomonas syringae pv. syringae OX=321 GN=syrD PE=3 SV=1	syrD	61.161	49.3	137	21	21	21	21	21	23	28	23	0	0	0	20	20	19	16	19	18	2	0	3	20	20	19	16	19	18	2	0	3	573640	556710	588070	821240	1140500	1100700	35424	0	9713.7	0.950916	0.922852	0.974837	1.36136	1.89059	1.82462
gene0155	hypothetical protein	--	26.198	13.6	8	2	2	1	1	2	2	1	1	0	0	0	1	2	2	2	2	2	0	0	0	1	2	2	2	2	2	0	0	0	0	42577	23592	37260	35405	34029	0	0	0		1.23152	0.68239	1.07773	1.02408	0.984277
gene0156	Protein adenylyltransferase SelO OS=Pseudoalteromonas haloplanktis (strain TAC 125) OX=326442 GN=selO PE=3 SV=1	selO	52.926	16.3	12	5	5	1	1	1	3	4	2	0	0	0	3	4	2	3	5	4	0	1	1	3	4	2	3	5	4	0	1	1	46140	43537	52935	79265	111310	97691	0	0	0	0.642502	0.606255	0.737123	1.10377	1.55	1.36035
gene0157	Putative multidrug export ATP-binding/permease protein SAOUHSC_02003 OS=Staphylococcus aureus (strain NCTC 8325) OX=93061 GN=SAOUHSC_02003 PE=3 SV=1	SAOUHSC_02003	65.937	17.4	28	8	7	3	3	2	6	5	6	1	1	1	4	5	3	8	6	7	2	2	2	3	5	2	7	5	6	1	1	1	50766	20977	23704	76271	81145	79269	15191	15582	15009	1.20899	0.499566	0.564509	1.81639	1.93246	1.88779
gene0158	Outer membrane porin F OS=Pseudomonas aeruginosa (strain ATCC 15692 / DSM 22644 / CIP 104116 / JCM 14847 / LMG 12228 / 1C / PRS 101 / PAO1) OX=208964 GN=oprF PE=1 SV=1	oprF	38.157	76.9	195	17	17	22	25	25	38	43	42	0	0	0	15	17	14	16	16	15	3	3	4	15	17	14	16	16	15	3	3	4	3528400	5146500	3366800	6495200	8824100	5721800	1462.3	3050.2	3044.6	0.959663	1.39976	0.915711	1.76658	2.4	1.55623
gene0159	Aconitate hydratase B OS=Escherichia coli (strain K12) OX=83333 GN=acnB PE=1 SV=3	acnB	93.617	60.6	234	41	32	35	32	30	45	44	48	0	0	0	35	32	32	37	33	35	11	10	11	26	23	23	30	26	28	2	1	2	1513600	755410	687070	2191200	3601200	2914900	12852	0	62292	1.03154	0.514825	0.46825	1.49334	2.45428	1.98655
gene0160	hypothetical protein	--	24.304	49.8	53	8	8	8	8	7	9	11	9	1	0	0	7	7	7	7	8	7	2	2	0	7	7	7	7	8	7	2	2	0	559750	676670	504790	490250	651010	584440	0	8838.2	0	1.12731	1.36278	1.01662	0.987341	1.3111	1.17704
gene0161	Cysteine desulfurase SufS OS=Bacillus subtilis (strain 168) OX=224308 GN=sufS PE=1 SV=1	sufS	45.126	40.6	82	13	13	14	14	14	13	13	14	0	0	0	10	11	13	10	13	11	1	2	2	10	11	13	10	13	11	1	2	2	368290	411030	289150	181340	245570	236270	0	1980.3	10314	1.68946	1.88552	1.32642	0.831861	1.1265	1.08384
gene0163	tetratricopeptide repeat protein	--	38.088	4.7	1	1	1	0	0	0	1	0	0	0	0	0	0	0	0	1	0	0	0	0	0	0	0	0	1	0	0	0	0	0	0	0	0	0	0	0	0	0	0
gene0164	DNA-binding transcriptional regulator NtrC OS=Proteus hauseri OX=183417 GN=ntrC PE=3 SV=1	ntrC	51.819	5.6	5	2	2	1	1	1	1	1	0	0	0	0	1	1	1	1	1	1	0	0	0	1	1	1	1	1	1	0	0	0	0	0	0	0	0	0	0	0	0
gene0165	Sensory histidine kinase/phosphatase NtrB OS=Vibrio alginolyticus OX=663 GN=ntrB PE=3 SV=1	ntrB	40.72	8.9	12	2	2	1	1	1	3	3	3	0	0	0	2	2	2	2	2	2	0	0	0	2	2	2	2	2	2	0	0	0	44477	48694	44034	52843	58285	45904	0	0	0	0.906963	0.992955	0.897929	1.07756	1.18853	0.936062
gene0167	hypothetical protein	--	18.628	9.5	2	1	1	0	1	1	0	0	0	0	0	0	1	1	1	0	0	0	0	0	0	1	1	1	0	0	0	0	0	0	0	0	0	0	0	0	0	0	0
gene0168	Glutamine synthetase OS=Vibrio alginolyticus OX=663 GN=glnA PE=3 SV=1	glnA	51.92	55.6	153	21	20	24	22	22	25	29	31	0	0	0	17	16	17	18	18	20	3	2	5	17	16	17	18	18	19	3	2	5	1921400	2035800	1581100	5572000	3962700	3664600	2072.9	19982	5488.9	0.921528	0.976395	0.758316	2.6724	1.90056	1.75759
gene0173	Transcriptional regulatory protein ZraR OS=Salmonella typhimurium (strain LT2 / SGSC1412 / ATCC 700720) OX=99287 GN=zraR PE=1 SV=2	zraR	50.88	3.5	3	1	1	0	0	0	1	1	1	0	0	0	0	0	0	1	1	1	0	0	0	0	0	0	1	1	1	0	0	0	0	0	0	0	0	0	0	0	0
gene0176	50S ribosomal subunit assembly factor BipA OS=Shigella flexneri OX=623 GN=bipA PE=3 SV=1	bipA	66.933	38.8	123	19	15	20	19	21	22	21	20	0	0	0	17	13	18	16	17	16	5	5	3	14	12	15	13	14	13	1	2	0	1070700	971660	471940	986310	1007000	828520	0	4265.2	0	1.40343	1.27362	0.618602	1.29282	1.31994	1.086
gene0177	MULTISPECIES: CZB domain-containing protein	--	32.464	15.6	7	4	4	0	0	0	4	2	1	0	0	0	2	1	1	4	3	3	0	1	1	2	1	1	4	3	3	0	1	1	0	0	0	140740	72283	52218	0	0	0				1.59184	0.817555	0.59061
gene0178	Leu/Ile/Val-binding protein homolog 3 OS=Brucella melitensis biotype 1 (strain 16M / ATCC 23456 / NCTC 10094) OX=224914 GN=BMEI1930 PE=1 SV=1	BMEI1930	41.216	9.3	7	2	2	0	0	0	2	3	2	0	0	0	1	1	0	1	2	1	0	0	0	1	1	0	1	2	1	0	0	0	0	0	0	25093	43112	39234	0	0	0				0.700667	1.20381	1.09552
gene0179	tRNA(Met) cytidine acetyltransferase TmcA OS=Nitrosococcus halophilus (strain Nc4) OX=472759 GN=tmcA PE=3 SV=1	tmcA	77.339	7	6	4	4	0	0	1	3	1	1	0	0	0	2	0	1	3	3	2	0	0	0	2	0	1	3	3	2	0	0	0	0	0	0	45166	33559	32018	0	0	0				1.22354	0.909105	0.86736
gene0180	DNA helicase II OS=Escherichia coli (strain K12) OX=83333 GN=uvrD PE=1 SV=1	uvrD	84.124	18	37	10	10	6	6	7	6	7	5	0	0	0	8	8	8	8	9	8	2	2	2	8	8	8	8	9	8	2	2	2	138300	87480	134790	119790	125440	105220	63868	73222	89816	1.32708	0.839427	1.2934	1.14946	1.20368	1.00965
gene0181	Chemotaxis protein CheV3 OS=Helicobacter pylori (strain ATCC 700392 / 26695) OX=85962 GN=cheV3 PE=3 SV=1	cheV3	35.448	30.3	21	8	8	4	4	4	5	2	2	0	0	0	4	5	4	5	3	3	0	1	0	4	5	4	5	3	3	0	1	0	55473	60676	65368	174280	103250	90454	0	0	0	0.60571	0.662521	0.713753	1.90296	1.12739	0.987667
gene0182	Calcium-gated potassium channel MthK OS=Methanothermobacter thermautotrophicus (strain ATCC 29096 / DSM 1053 / JCM 10044 / NBRC 100330 / Delta H) OX=187420 GN=mthK PE=1 SV=1	mthK	40.272	24.2	19	6	6	2	2	2	6	3	4	0	0	0	2	2	2	5	4	4	3	1	2	2	2	2	5	4	4	3	1	2	309640	292120	282690	402020	385770	380890	18407	0	17993	1.18549	1.11841	1.08231	1.53918	1.47696	1.45828
gene0184	Thymocyte nuclear protein 1 OS=Gallus gallus OX=9031 GN=THYN1 PE=1 SV=1	THYN1	17.289	14.4	4	2	2	0	1	0	1	1	1	0	0	0	2	2	1	1	1	1	0	0	0	2	2	1	1	1	1	0	0	0	0	0	0	0	0	0	0	0	0
gene0185	Acyl-CoA thioesterase 2 OS=Escherichia coli (strain K12) OX=83333 GN=tesB PE=1 SV=2	tesB	32.614	17.9	12	4	4	1	1	1	2	3	4	0	0	0	2	3	2	4	4	4	0	0	0	2	3	2	4	4	4	0	0	0	22514	25067	27966	23869	30622	24549	0	0	0	0.873838	0.972928	1.08545	0.92643	1.18853	0.952823
gene0186	Putative lipoprotein NMB1126/NMB1164 OS=Neisseria meningitidis serogroup B (strain MC58) OX=122586 GN=NMB1126 PE=1 SV=1	NMB1126	23.517	43.2	42	8	8	4	4	4	10	11	9	0	0	0	6	7	7	8	8	8	0	0	0	6	7	7	8	8	8	0	0	0	142400	123440	142970	565970	669400	687990	0	0	0	0.366354	0.317575	0.367821	1.45608	1.72217	1.77
gene0187	MULTISPECIES: DUF4810 domain-containing protein	--	13.135	23.7	4	2	2	0	0	0	1	2	1	0	0	0	0	0	0	1	2	2	0	0	0	0	0	0	1	2	2	0	0	0	0	0	0	0	9658.1	9873.6	0	0	0					0.988967	1.01103
gene0188	Putative lipoprotein NMB1124/NMB1162 OS=Neisseria meningitidis serogroup B (strain MC58) OX=122586 GN=NMB1124 PE=1 SV=1	NMB1124	23.64	23.7	7	3	3	0	0	0	2	2	3	0	0	0	1	0	0	2	3	3	0	0	0	1	0	0	2	3	3	0	0	0	0	0	0	27027	39529	34971	0	0	0				0.798615	1.16803	1.03335
gene0190	Putative glyoxylase CFP32 OS=Mycobacterium tuberculosis (strain ATCC 25618 / H37Rv) OX=83332 GN=cfp32 PE=1 SV=1	cfp32	29.742	31.2	34	5	5	4	4	4	8	7	7	0	0	0	5	4	4	5	4	5	1	1	0	5	4	4	5	4	5	1	1	0	149350	161860	136650	491570	756840	644760	0	0	0	0.38278	0.414843	0.35023	1.25988	1.93976	1.6525
gene0191	transporter substrate-binding domain-containing protein	--	27.032	6.6	3	1	1	0	0	0	1	1	1	0	0	0	1	1	1	1	1	1	0	0	0	1	1	1	1	1	1	0	0	0	0	0	0	0	0	0	0	0	0
gene0194	fatty acid cis/trans isomerase	--	88.999	23.6	40	17	17	5	3	3	9	10	10	0	0	0	8	8	10	12	12	12	1	0	1	8	8	10	12	12	12	1	0	1	43810	47204	40141	84644	93542	81449	0	0	0	0.672637	0.724747	0.616305	1.29958	1.4362	1.25053
gene0196	MULTISPECIES: dUTP diphosphatase	--	23.93	55.8	70	9	9	9	11	9	14	13	14	0	0	0	9	9	9	9	9	9	1	0	1	9	9	9	9	9	9	1	0	1	211160	300030	215800	458890	548550	542300	0	0	0	0.556482	0.790687	0.56871	1.20934	1.44563	1.42915
gene0197	GMP/IMP nucleotidase YrfG OS=Shigella flexneri OX=623 GN=yrfG PE=3 SV=1	yrfG	25.529	5	2	1	1	0	0	1	0	0	0	1	0	0	1	0	1	0	0	0	1	0	0	1	0	1	0	0	0	1	0	0	0	0	0	0	0	0	0	0	0
gene0198	ADP compounds hydrolase NudE OS=Escherichia coli (strain K12) OX=83333 GN=nudE PE=1 SV=1	nudE	20.66	67.9	30	8	8	4	3	4	8	6	5	0	0	0	4	3	4	7	5	4	1	1	2	4	3	4	7	5	4	1	1	2	214330	208760	232300	337790	343350	309420	0	0	83337	0.867589	0.845042	0.94033	1.36734	1.38985	1.2525
gene0199	3'(2'),5'-bisphosphate nucleotidase CysQ OS=Aggregatibacter actinomycetemcomitans OX=714 GN=cysQ PE=3 SV=1	cysQ	29.609	30.3	22	5	5	3	3	3	5	5	3	0	0	0	5	3	4	5	5	4	1	0	0	5	3	4	5	5	4	1	0	0	95117	101680	116610	114030	158990	98519	0	0	0	0.833207	0.890698	1.02148	0.998882	1.39272	0.863008
gene0203	Methyl-accepting chemotaxis protein PctB OS=Pseudomonas aeruginosa (strain ATCC 15692 / DSM 22644 / CIP 104116 / JCM 14847 / LMG 12228 / 1C / PRS 101 / PAO1) OX=208964 GN=pctB PE=1 SV=1	pctB	57.954	31.2	29	10	8	0	0	0	8	10	11	0	0	0	4	3	3	10	9	10	2	4	2	2	1	1	8	7	8	0	2	1	19181	0	0	173190	301840	81844	0	12692	0	0.162897			1.47084	2.56341	0.695069
gene0204	Putative dipeptidase CPSG_01350 OS=Coccidioides posadasii (strain RMSCC 757 / Silveira) OX=443226 GN=CPSG_01350 PE=3 SV=1	CPSG_01350	43.674	39.3	68	10	10	10	12	10	11	11	14	0	0	0	8	9	10	9	10	10	1	0	0	8	9	10	9	10	10	1	0	0	674150	653170	637360	1278200	1166100	1126500	0	0	0	0.730723	0.707982	0.690845	1.38546	1.26395	1.22103
gene0205	UPF0270 protein CKO_04772 OS=Citrobacter koseri (strain ATCC BAA-895 / CDC 4225-83 / SGSC4696) OX=290338 GN=CKO_04772 PE=3 SV=1	CKO_04772	9.2942	18.5	1	1	1	0	0	1	0	0	0	0	0	0	1	0	1	0	0	0	0	0	0	1	0	1	0	0	0	0	0	0	0	0	0	0	0	0	0	0	0
gene0206	Putative esterase YheT OS=Escherichia coli (strain K12) OX=83333 GN=yheT PE=3 SV=1	yheT	37.715	38.2	29	8	8	4	6	3	1	7	8	0	0	0	6	7	5	3	7	7	0	0	0	6	7	5	3	7	7	0	0	0	47446	48118	37742	25858	111590	89749	0	0	0	0.789663	0.800848	0.628156	0.430365	1.85724	1.49373
gene0208	MULTISPECIES: hypothetical protein	--	5.7267	22.9	1	1	1	0	0	0	1	0	0	0	0	0	0	0	0	1	1	0	0	0	0	0	0	0	1	1	0	0	0	0	0	0	0	0	0	0	0	0	0
gene0210	Probable ATP-binding protein YheS OS=Escherichia coli (strain K12) OX=83333 GN=yheS PE=1 SV=1	yheS	72.109	10.4	16	7	6	2	3	4	4	2	1	0	0	0	4	4	4	5	3	2	1	1	1	4	4	4	5	3	2	0	0	0	40453	29097	64681	96368	18821	18711	0	0	0	0.905222	0.651107	1.44738	2.15644	0.42116	0.418698
gene0212	Protein SlyX homolog OS=Pseudoalteromonas haloplanktis (strain TAC 125) OX=326442 GN=slyX PE=3 SV=1	slyX	8.2623	22.9	2	1	1	0	0	0	0	1	1	0	0	0	0	0	0	0	1	1	0	0	0	0	0	0	0	1	1	0	0	0	0	0	0	0	0	0	0	0	0
gene0213	Uncharacterized WD repeat-containing protein alr2800 OS=Nostoc sp. (strain PCC 7120 / SAG 25.82 / UTEX 2576) OX=103690 GN=alr2800 PE=4 SV=1	alr2800	35.391	22.8	14	5	5	0	1	0	2	6	5	0	0	0	1	1	1	3	5	5	3	0	0	1	1	1	3	5	5	3	0	0	0	61134	0	103400	97711	94348	30388	0	0		0.789884		1.33598	1.26248	1.21903
gene0214	FKBP-type peptidyl-prolyl cis-trans isomerase FkpA OS=Aeromonas hydrophila OX=644 GN=fkpA PE=3 SV=1	fkpA	27.187	45.2	66	10	10	10	8	8	12	14	14	0	0	0	8	7	7	9	10	9	2	3	3	8	7	7	9	10	9	2	3	3	1335500	1357700	1182500	3699400	4389300	4140400	53791	135690	128410	0.731884	0.74405	0.648036	2.02735	2.40543	2.26903
gene0215	Regulator of sigma D OS=Yersinia enterocolitica serotype O:8 / biotype 1B (strain NCTC 13174 / 8081) OX=393305 GN=rsd PE=3 SV=1	rsd	17.741	47.4	48	6	6	7	6	7	9	9	10	0	0	0	6	6	6	6	6	6	1	1	1	6	6	6	6	6	6	1	1	1	1072500	982350	964230	1926800	1344800	1506900	0	0	0	0.825256	0.755888	0.741946	1.48261	1.03478	1.15951
gene0216	Uroporphyrinogen decarboxylase OS=Pseudoalteromonas haloplanktis (strain TAC 125) OX=326442 GN=hemE PE=3 SV=1	hemE	39.384	33.9	71	11	9	9	11	13	13	15	10	0	0	0	9	7	10	11	9	10	4	4	3	7	5	8	9	8	8	2	2	2	1141500	1524300	1514400	1046400	1313800	922910	25943	25360	25768	1.36246	1.81936	1.80755	1.24896	1.56812	1.10156
gene0217	Leucine aminopeptidase OS=Arabidopsis thaliana OX=3702 GN=LKHA4 PE=2 SV=1	LKHA4	69.891	37.4	86	18	18	12	16	13	18	13	14	0	0	0	12	14	13	14	11	14	1	2	3	12	14	13	14	11	14	1	2	3	395150	355190	325040	1625600	713950	639960	0	53775	51051	0.759956	0.683104	0.62512	3.12637	1.37308	1.23078
gene0218	UDP-N-acetylenolpyruvoylglucosamine reductase OS=Pseudoalteromonas haloplanktis (strain TAC 125) OX=326442 GN=murB PE=3 SV=1	murB	37.287	10.6	5	3	3	0	0	0	2	1	2	0	0	0	1	0	2	3	2	3	0	0	0	1	0	2	3	2	3	0	0	0	0	0	0	47008	20861	18000	0	0	0				1.64232	0.728819	0.628865
gene0219	Bifunctional ligase/repressor BirA OS=Salmonella typhimurium (strain LT2 / SGSC1412 / ATCC 700720) OX=99287 GN=birA PE=3 SV=2	birA	36.809	13	12	3	3	1	1	1	3	3	3	0	0	0	2	3	2	3	3	3	0	1	1	2	3	2	3	3	3	0	1	1	42152	31989	44016	92014	83875	71001	0	0	0	0.69282	0.525779	0.723458	1.51236	1.37859	1.16699
gene0220	Type III pantothenate kinase OS=Pseudoalteromonas haloplanktis (strain TAC 125) OX=326442 GN=coaX PE=3 SV=1	coaX	24.7	20	7	3	3	0	1	0	2	2	2	0	0	0	2	2	1	3	3	2	1	1	1	2	2	1	3	3	2	1	1	1	0	0	0	106340	143560	139470	0	0	0				0.819324	1.10609	1.07458
gene0339	Elongation factor Tu 1 OS=Pseudoalteromonas haloplanktis (strain TAC 125) OX=326442 GN=tuf1 PE=3 SV=1	tuf1	43.446	82.5	711	26	19	69	82	86	113	133	128	37	36	27	25	26	25	25	26	25	19	21	18	18	19	18	18	19	18	12	14	11	15642000	16149000	16947000	18693000	23323000	22207000	2546100	1980600	3891900	1.15982	1.19741	1.25658	1.38604	1.72934	1.6466
gene0226	31 kDa immunogenic protein OS=Brucella melitensis biotype 1 (strain 16M / ATCC 23456 / NCTC 10094) OX=224914 GN=bcsP31 PE=4 SV=1	bcsP31	35.967	17.2	17	4	4	2	2	2	3	5	3	0	0	0	3	2	2	3	4	4	0	0	1	3	2	2	3	4	4	0	0	1	31528	25141	19266	90156	118380	90402	0	0	0	0.504619	0.402392	0.30836	1.44298	1.89472	1.44692
gene0227	C4-dicarboxylate TRAP transporter large permease protein DctM OS=Pseudomonas aeruginosa (strain ATCC 15692 / DSM 22644 / CIP 104116 / JCM 14847 / LMG 12228 / 1C / PRS 101 / PAO1) OX=208964 GN=dctM PE=1 SV=1	dctM	74.478	8.9	10	4	4	1	0	0	3	4	2	0	0	0	1	1	0	4	4	3	2	0	0	1	1	0	4	4	3	2	0	0	0	0	0	30722	44041	33131	17952	0	0				0.976495	1.39984	1.05306
gene0228	Glycerol-3-phosphate acyltransferase OS=Pseudoalteromonas haloplanktis (strain TAC 125) OX=326442 GN=plsB PE=3 SV=1	plsB	91.269	56.9	157	40	40	19	19	18	29	35	37	0	0	0	29	27	24	31	35	37	7	7	8	29	27	24	31	35	37	7	7	8	304420	350940	316950	418030	546940	442240	40338	31135	43265	1.09844	1.26629	1.14365	1.50837	1.97352	1.59573
gene0229	30S ribosomal protein S10 OS=Tolumonas auensis (strain DSM 9187 / TA4) OX=595494 GN=rpsJ PE=3 SV=1	rpsJ	11.725	48.5	7	5	1	1	1	1	1	1	1	1	0	0	5	5	5	5	5	5	5	4	4	1	1	1	1	1	1	1	0	0	0	0	0	0	0	0	0	0	0
gene0230	50S ribosomal protein L3 OS=Pseudoalteromonas haloplanktis (strain TAC 125) OX=326442 GN=rplC PE=3 SV=1	rplC	22.231	44.5	73	10	8	10	11	11	14	15	12	0	0	0	8	8	10	10	9	10	3	4	4	6	7	8	8	8	8	2	3	3	2510900	3679300	4761000	5438500	5627400	3943300	57554	74181	78481	0.863491	1.2653	1.63729	1.87028	1.93525	1.35609
gene0231	50S ribosomal protein L4 OS=Pseudoalteromonas haloplanktis (strain TAC 125) OX=326442 GN=rplD PE=3 SV=1	rplD	21.841	38.5	21	6	4	3	3	2	3	6	4	0	0	0	5	5	4	6	6	6	3	3	3	3	3	2	4	4	4	1	1	1	2589600	2796000	3391800	4163200	4213000	3794300	0	0	0	0.741726	0.800844	0.971496	1.19244	1.20671	1.08678
gene0232	50S ribosomal protein L23 OS=Pseudoalteromonas haloplanktis (strain TAC 125) OX=326442 GN=rplW PE=3 SV=1	rplW	11.167	46	39	4	4	6	8	5	4	7	9	0	0	0	4	4	4	3	4	4	0	1	1	4	4	4	3	4	4	0	1	1	5776900	5539600	5750500	7965500	6585900	6442600	0	0	0	0.91068	0.873272	0.906518	1.2557	1.03821	1.01562
gene0233	50S ribosomal protein L2 OS=Pseudoalteromonas haloplanktis (strain TAC 125) OX=326442 GN=rplB PE=3 SV=1	rplB	29.995	58.8	95	17	12	16	16	15	19	13	16	0	0	0	16	15	16	17	14	15	6	7	6	12	10	11	12	9	10	1	2	1	4781100	4037000	4362700	19756000	5820200	5117000	0	140550	0	0.760378	0.642038	0.693836	3.14196	0.925635	0.813799
gene0234	30S ribosomal protein S19 OS=Aeromonas salmonicida (strain A449) OX=382245 GN=rpsS PE=3 SV=2	rpsS	10.468	37	19	4	1	4	3	3	3	2	4	0	0	0	4	4	4	3	4	4	3	4	4	1	1	1	1	1	1	1	1	1	1329300	1251100	2488100	894900	711280	687530	56510	0	60156	1.42193	1.33828	2.66147	0.957256	0.760842	0.735437
gene0235	50S ribosomal protein L22 OS=Pseudoalteromonas haloplanktis (strain TAC 125) OX=326442 GN=rplV PE=3 SV=1	rplV	11.958	48.2	51	5	5	8	9	9	6	10	9	0	0	0	5	5	5	4	5	5	3	1	1	5	5	5	4	5	5	3	1	1	2801500	2787500	3232300	2889200	3612200	2891700	77253	0	0	1.0721	1.06674	1.23696	1.10566	1.38235	1.10662
gene0236	30S ribosomal protein S3 OS=Pseudoalteromonas haloplanktis (strain TAC 125) OX=326442 GN=rpsC PE=3 SV=1	rpsC	25.798	52.4	78	11	7	11	13	11	9	9	10	4	5	6	8	11	7	8	7	8	6	3	4	7	7	5	6	7	7	3	1	1	5375700	4276300	4217600	5250400	6351500	5493900	4421300	4828500	6451600	1.03674	0.824713	0.813392	1.01257	1.22493	1.05953
gene0237	50S ribosomal protein L16 OS=Pseudoalteromonas haloplanktis (strain TAC 125) OX=326442 GN=rplP PE=3 SV=1	rplP	15.606	43.8	57	6	4	7	7	8	8	9	7	3	4	4	6	6	5	5	6	6	1	1	2	4	4	3	4	4	4	0	0	0	4509000	4540800	4677000	2917200	1354800	2770500	10951000	11010000	12899000	0.72949	0.734634	0.75667	0.47196	0.219187	0.448226
gene0238	50S ribosomal protein L29 OS=Pseudoalteromonas haloplanktis (strain TAC 125) OX=326442 GN=rpmC PE=3 SV=1	rpmC	7.1762	46	15	2	2	2	3	1	3	3	3	0	0	0	1	1	1	2	2	2	0	0	0	1	1	1	2	2	2	0	0	0	0	0	0	148630	198970	159550	0	0	0				0.879207	1.17699	0.943804
gene0239	30S ribosomal protein S17 OS=Pseudoalteromonas haloplanktis (strain TAC 125) OX=326442 GN=rpsQ PE=3 SV=1	rpsQ	9.6252	55.3	57	6	5	7	9	8	6	12	12	1	1	1	5	6	6	4	5	5	2	1	1	4	5	5	3	4	4	1	0	0	3863500	3338900	4388700	1696600	3364000	2868500	202700	0	0	1.37122	1.18503	1.55763	0.602153	1.19394	1.01808
gene0240	hypothetical protein	--	33.488	40.7	36	8	8	7	7	6	5	5	6	0	0	0	6	7	7	6	6	8	3	2	3	6	7	7	6	6	8	3	2	3	114230	86208	110880	125570	155890	136670	49038	84739	85981	1.08308	0.817391	1.05132	1.19061	1.47809	1.29585
gene0241	Methyl-accepting chemotaxis protein McpQ OS=Pseudomonas putida (strain ATCC 47054 / DSM 6125 / NCIMB 11950 / KT2440) OX=160488 GN=mcpQ PE=1 SV=1	mcpQ	72.705	30.4	28	14	12	0	0	0	7	11	9	0	0	1	4	3	5	10	13	11	3	4	2	2	1	3	8	11	9	1	2	1	6747.6	0	8713.2	118820	231560	106210	0	22389	0	0.081882		0.105734	1.44187	2.80997	1.28885
gene0243	Glycerol metabolism activator OS=Pseudomonas putida OX=303 GN=agmR PE=3 SV=1	agmR	24.131	5.9	6	1	1	1	1	1	1	1	1	0	0	0	1	1	1	1	1	1	0	0	0	1	1	1	1	1	1	0	0	0	0	0	0	0	0	0	0	0	0
gene0244	Pesticin receptor OS=Yersinia enterocolitica OX=630 GN=fyuA PE=2 SV=1	fyuA	84.009	23	19	11	11	0	0	0	3	9	7	0	0	0	0	1	1	6	10	10	1	0	0	0	1	1	6	10	10	1	0	0	0	0	0	45487	86604	70299	0	0	0				0.674248	1.28372	1.04203
gene0245	Uncharacterized transporter YxjC OS=Bacillus subtilis (strain 168) OX=224308 GN=yxjC PE=3 SV=3	yxjC	45.906	5.1	2	2	2	0	0	0	0	1	1	0	0	0	0	1	1	1	2	2	0	2	1	0	1	1	1	2	2	0	2	1	0	0	0	0	28439	30058	0	0	0					0.972323	1.02768
gene0249	Succinyl-CoA:3-ketoacid coenzyme A transferase subunit B OS=Xanthomonas campestris pv. campestris (strain ATCC 33913 / DSM 3586 / NCPPB 528 / LMG 568 / P 25) OX=190485 GN=lpsJ PE=3 SV=1	lpsJ	23.307	30.5	11	5	5	1	1	0	0	6	3	0	0	0	1	1	2	2	5	3	0	0	1	1	1	2	2	5	3	0	0	1	0	0	11566	17469	93508	75035	0	0	0			0.234156	0.353663	1.89308	1.5191
gene0252	MULTISPECIES: DUF2959 domain-containing protein	--	24.296	25.6	23	5	5	3	4	3	3	6	4	0	0	0	4	5	5	4	4	4	0	1	0	4	5	5	4	4	4	0	1	0	68776	77659	74055	208760	207510	213310	0	0	0	0.485438	0.548136	0.522698	1.47348	1.46466	1.50559
gene0253	UPF0761 membrane protein PSHAa0171 OS=Pseudoalteromonas haloplanktis (strain TAC 125) OX=326442 GN=PSHAa0171 PE=3 SV=1	PSHAa0171	33.902	16.3	9	4	4	1	0	0	5	1	2	0	0	0	2	3	1	4	2	4	1	2	2	2	3	1	4	2	4	1	2	2	18827	10533	0	90892	29491	77571	0	9961.4	13733	0.525038	0.293739		2.53475	0.822431	2.16326
gene0254	Proline iminopeptidase OS=Neisseria gonorrhoeae OX=485 GN=pip PE=1 SV=1	pip	35.286	3.5	3	1	1	0	0	0	1	1	1	0	0	0	0	0	0	1	1	1	0	0	0	0	0	0	1	1	1	0	0	0	0	0	0	0	0	0	0	0	0
gene0255	D-aminoacyl-tRNA deacylase OS=Pseudoalteromonas haloplanktis (strain TAC 125) OX=326442 GN=dtd PE=3 SV=1	dtd	15.831	12.3	7	2	2	1	0	1	2	2	1	0	0	0	2	0	2	2	2	2	0	0	1	2	0	2	2	2	2	0	0	1	16790	0	26072	35653	65743	39749	0	0	0	0.456233		0.708451	0.968795	1.78643	1.0801
gene0257	Uncharacterized protein YiiD OS=Escherichia coli (strain K12) OX=83333 GN=yiiD PE=4 SV=1	yiiD	34.161	74.2	108	17	17	13	15	15	20	23	22	0	0	0	12	14	15	15	17	17	3	2	2	12	14	15	15	17	17	3	2	2	575530	586540	583200	1817000	2232400	1284400	4841	2519	6018.2	0.730322	0.744293	0.740055	2.30569	2.83282	1.62985
gene0258	Phospholipase A1 OS=Klebsiella pneumoniae OX=573 GN=pldA PE=3 SV=1	pldA	39.775	38.2	53	11	11	6	9	7	10	10	11	0	0	0	9	9	6	8	8	10	1	2	1	9	9	6	8	8	10	1	2	1	135830	168280	101120	293220	366510	319400	0	56578	0	0.659855	0.817495	0.491236	1.42445	1.78049	1.55163
gene0259	succinylglutamate desuccinylase/aspartoacylase family protein	--	41.573	24.9	27	6	6	5	2	3	5	6	6	0	0	0	4	4	3	4	4	4	4	2	3	4	4	3	4	4	4	4	2	3	144130	98869	65951	158550	256790	203320	108890	73067	96530	1.07551	0.737769	0.492132	1.18311	1.91619	1.51719
gene0260	L-glutamyl-[BtrI acyl-carrier protein] decarboxylase OS=Bacillus circulans OX=1397 GN=btrK PE=1 SV=2	btrK	44.345	26.2	18	7	7	1	1	2	3	8	3	0	0	0	2	2	3	4	7	5	0	1	0	2	2	3	4	7	5	0	1	0	33266	21278	22329	74116	118910	85705	0	0	0	0.561287	0.359017	0.376751	1.25054	2.00633	1.44607
gene0261	2,3,4,5-tetrahydropyridine-2,6-dicarboxylate N-succinyltransferase OS=Coxiella burnetii (strain CbuK_Q154) OX=434924 GN=dapD PE=3 SV=1	dapD	25.807	56.9	71	12	12	12	9	9	12	14	15	0	0	0	11	9	8	12	12	12	3	3	5	11	9	8	12	12	12	3	3	5	633640	311110	271360	356130	521540	674420	3267.3	3404.9	12606	2.04585	1.00449	0.876147	1.14985	1.68391	2.17752
gene0263	Autoinducer 2 sensor kinase/phosphatase LuxQ OS=Vibrio cholerae serotype O1 (strain ATCC 39315 / El Tor Inaba N16961) OX=243277 GN=luxQ PE=1 SV=1	luxQ	64.79	8.9	10	4	4	1	1	1	1	3	3	0	0	0	1	1	1	3	3	4	1	1	1	1	1	1	3	3	4	1	1	1	0	0	0	4294100	5092100	4411900	0	0	0				0.933629	1.10713	0.959241
gene0266	Uncharacterized protein YbaP OS=Shigella flexneri OX=623 GN=ybaP PE=4 SV=1	ybaP	33.266	24.4	22	6	6	3	2	6	5	3	3	0	0	0	4	3	6	5	4	4	0	0	1	4	3	6	5	4	4	0	0	1	65353	70783	67149	148400	85398	64439	0	0	0	0.781856	0.846818	0.803343	1.7754	1.02167	0.770921
gene0270	Branched-chain-amino-acid aminotransferase OS=Escherichia coli (strain K12) OX=83333 GN=ilvE PE=1 SV=2	ilvE	33.671	48.9	57	12	12	9	9	8	9	11	11	0	0	0	9	9	7	10	12	12	2	2	2	9	9	7	10	12	12	2	2	2	550710	645770	467000	906280	1516800	1181500	5948.1	5843.7	6152.3	0.937644	1.09949	0.795119	1.54304	2.58252	2.01163
gene0271	Dihydroxy-acid dehydratase 1 OS=Pseudoalteromonas haloplanktis (strain TAC 125) OX=326442 GN=ilvD1 PE=3 SV=1	ilvD1	66.175	35.4	71	19	18	7	9	10	17	16	12	0	0	0	10	10	12	17	14	15	5	2	2	9	9	11	17	14	15	4	2	1	93481	124870	93882	286130	292880	248660	25617	51818	0	0.614331	0.82061	0.616966	1.88037	1.92472	1.63412
gene0272	L-threonine dehydratase biosynthetic IlvA OS=Pasteurella multocida (strain Pm70) OX=272843 GN=ilvA PE=3 SV=1	ilvA	56.265	9.7	7	4	4	0	0	1	1	3	2	0	0	0	1	1	3	1	4	2	0	0	0	1	1	3	1	4	2	0	0	0	0	0	15858	0	41317	25603	0	0	0			0.574718		1.49739	0.927891
gene0275	methyltransferase	--	45.716	8.3	5	3	3	0	0	0	3	1	1	0	0	0	1	1	0	3	1	1	0	0	0	1	1	0	3	1	1	0	0	0	0	0	0	0	0	0	0	0	0
gene0276	Carbonic anhydrase 2 OS=Shigella flexneri OX=623 GN=can PE=3 SV=1	can	24.959	63.1	55	9	9	7	8	7	9	11	12	0	1	0	7	7	7	6	8	8	1	2	1	7	7	7	6	8	8	1	2	1	225210	205150	181930	443680	368860	582830	0	23108	0	0.776293	0.707146	0.627108	1.52935	1.27145	2.009
gene0277	Ubiquinone biosynthesis accessory factor UbiK OS=Salmonella typhimurium (strain LT2 / SGSC1412 / ATCC 700720) OX=99287 GN=ubiK PE=1 SV=1	ubiK	10.107	37.1	7	3	2	2	1	1	1	1	1	0	0	0	3	1	2	1	1	1	2	1	1	2	1	1	1	1	1	1	0	0	0	0	0	0	0	0	0	0	0
gene0278	ATP-dependent DNA helicase Rep OS=Haemophilus influenzae (strain ATCC 51907 / DSM 11121 / KW20 / Rd) OX=71421 GN=rep PE=3 SV=1	rep	77.041	11.5	18	6	5	3	2	3	3	3	4	0	0	0	4	2	3	5	3	4	1	1	1	3	2	3	4	3	4	1	0	0	149430	151540	129390	97337	150650	186400	0	0	0	1.03681	1.05145	0.897765	0.675367	1.04528	1.29333
gene0279	Uncharacterized signaling protein PA1727 OS=Pseudomonas aeruginosa (strain ATCC 15692 / DSM 22644 / CIP 104116 / JCM 14847 / LMG 12228 / 1C / PRS 101 / PAO1) OX=208964 GN=PA1727 PE=1 SV=1	PA1727	97.937	14.5	28	10	10	3	3	5	8	4	5	0	0	0	4	5	8	7	6	7	0	1	1	4	5	8	7	6	7	0	1	1	45360	39413	63528	120020	94678	66861	0	0	0	0.633136	0.550128	0.886726	1.67524	1.32152	0.933248
gene0281	Cytochrome c5 OS=Azotobacter vinelandii OX=354 PE=1 SV=1	--	13.554	53.8	57	4	4	6	9	7	11	12	12	0	0	0	4	4	4	4	3	3	0	0	1	4	4	4	4	3	3	0	0	1	627060	763320	709300	537790	675270	622940	0	0	0	0.955962	1.16369	1.08134	0.819868	1.02946	0.949681
gene0282	Glyoxalase ElbB OS=Shigella flexneri OX=623 GN=elbB PE=3 SV=1	elbB	23.128	29.6	15	4	4	1	1	1	4	4	4	0	0	0	1	2	2	4	4	4	1	1	0	1	2	2	4	4	4	1	1	0	0	19393	34708	236810	165300	137860	0	0	0		0.163221	0.29212	1.99311	1.39125	1.1603
gene0283	DNA polymerase I OS=Escherichia coli (strain K12) OX=83333 GN=polA PE=1 SV=1	polA	102.11	44.4	150	34	32	26	22	16	27	32	27	0	0	0	30	28	21	30	31	32	9	7	7	28	26	19	28	29	30	7	5	5	379730	388220	376300	640100	819040	689450	12046	10729	38051	1.01906	1.04184	1.00985	1.71779	2.198	1.85023
gene0284	MULTISPECIES: YceI family protein	--	20.607	39.2	29	6	6	4	4	3	6	6	6	0	0	0	5	5	4	6	6	6	1	0	0	5	5	4	6	6	6	1	0	0	230190	252340	215350	411590	530170	546960	0	0	0	0.631638	0.692417	0.590917	1.1294	1.45478	1.50085
gene0286	Probable GTP-binding protein EngB OS=Pseudoalteromonas haloplanktis (strain TAC 125) OX=326442 GN=engB PE=3 SV=1	engB	23.621	17.9	10	4	4	1	0	1	3	3	2	0	0	0	1	1	2	4	3	3	0	0	0	1	1	2	4	3	3	0	0	0	0	0	77613	81630	177980	109540	0	0	0			0.694892	0.730857	1.59351	0.980744
gene0288	Cytochrome c4 OS=Pseudomonas stutzeri OX=316 GN=cc4 PE=1 SV=1	cc4	21.377	48.3	128	7	7	11	14	13	25	36	29	0	0	0	6	7	7	7	7	7	2	2	1	6	7	7	7	7	7	2	2	1	2055400	1805100	1545000	1969900	639390	1603500	23334	24824	0	1.70106	1.49391	1.27865	1.6303	0.529162	1.32706
gene0289	class I SAM-dependent methyltransferase	--	24.596	20.7	8	3	3	0	0	0	4	2	2	0	0	0	1	1	0	3	2	2	0	0	0	1	1	0	3	2	2	0	0	0	10090	0	0	14442	15548	13500	0	0	0	0.753266			1.07816	1.16073	1.00784
gene0290	Der GTPase-activating protein YihI OS=Photobacterium profundum (strain SS9) OX=298386 GN=yihI PE=3 SV=1	yihI	22.382	25.1	11	4	4	3	2	4	1	0	0	0	1	0	4	2	4	1	0	0	2	2	1	4	2	4	1	0	0	2	2	1	65960	23130	38535	0	0	0	87428	89385	0	1.08331	0.37988	0.632887
gene0291	Uncharacterized protein HI_0725 OS=Haemophilus influenzae (strain ATCC 51907 / DSM 11121 / KW20 / Rd) OX=71421 GN=HI_0725 PE=4 SV=1	HI_0725	19.864	29.2	20	5	5	2	2	2	5	4	5	0	0	0	2	2	3	4	5	5	2	2	1	2	2	3	4	5	5	2	2	1	118910	100020	56199	143130	95795	138790	37448	17901	0	1.34325	1.12986	0.634844	1.61685	1.08213	1.56782
gene0292	Enterobactin synthase component D OS=Shigella flexneri OX=623 GN=entD PE=3 SV=2	entD	25.689	11.8	3	2	2	0	0	0	2	1	0	0	0	0	0	0	0	2	1	0	0	0	0	0	0	0	2	1	0	0	0	0	0	0	0	0	0	0	0	0	0
gene0293	NAD(P)H-dependent FMN reductase PA1204 OS=Pseudomonas aeruginosa (strain ATCC 15692 / DSM 22644 / CIP 104116 / JCM 14847 / LMG 12228 / 1C / PRS 101 / PAO1) OX=208964 GN=PA1204 PE=1 SV=1	PA1204	19.844	31.9	11	4	4	1	1	2	2	3	2	0	0	0	3	2	3	3	3	3	0	0	0	3	2	3	3	3	3	0	0	0	55688	155470	27075	134900	112720	107080	0	0	0	0.563517	1.57323	0.273977	1.36508	1.14064	1.08356
gene0295	hypothetical protein	--	13.807	7.8	2	1	1	0	0	0	1	1	0	0	0	0	0	0	0	1	1	1	0	0	0	0	0	0	1	1	1	0	0	0	0	0	0	0	0	0	0	0	0
gene0296	Carboxyl-terminal-processing protease OS=Synechococcus sp. (strain ATCC 27264 / PCC 7002 / PR-6) OX=32049 GN=ctpA PE=3 SV=2	ctpA	57.472	33	51	13	13	9	4	6	10	11	11	0	0	0	8	7	8	11	11	12	1	1	0	8	7	8	11	11	12	1	1	0	176950	154760	136960	445120	572120	522730	0	0	0	0.528567	0.462283	0.409113	1.32962	1.70898	1.56144
gene0298	hypothetical protein	--	27.149	15.3	15	2	2	2	1	0	4	4	4	0	0	0	2	1	1	2	2	2	1	0	0	2	1	1	2	2	2	1	0	0	59498	0	0	209510	217730	189130	0	0	0	0.352128			1.23995	1.28859	1.11933
gene0299	MULTISPECIES: hypothetical protein	--	14.066	58.7	38	7	7	6	7	4	8	7	6	0	0	0	7	6	6	7	6	7	3	3	2	7	6	6	7	6	7	3	3	2	848160	810670	726810	844390	772890	658380	3391900	3144300	2958000	0.539256	0.51542	0.462102	0.536859	0.4914	0.418595
gene0300	DUF3103 family protein	--	43.548	9.5	3	2	2	0	0	0	0	1	2	0	0	0	0	0	0	0	2	2	0	0	0	0	0	0	0	2	2	0	0	0	0	0	0	0	16168	17193	0	0	0					0.969276	1.03072
gene0302	Sulfite reductase [NADPH] flavoprotein alpha-component OS=Aliivibrio fischeri (strain ATCC 700601 / ES114) OX=312309 GN=cysJ PE=3 SV=1	cysJ	65.807	37	84	17	17	12	6	5	19	23	19	0	0	0	13	12	9	16	16	16	2	2	2	13	12	9	16	16	16	2	2	2	348960	50700	31967	569780	273110	558830	2975.6	1172.3	1505.8	1.7078	0.248124	0.156445	2.78848	1.33659	2.73489
gene0303	Sulfite reductase [NADPH] hemoprotein beta-component OS=Pseudoalteromonas haloplanktis (strain TAC 125) OX=326442 GN=cysI PE=3 SV=1	cysI	63.945	50.6	78	22	19	11	4	3	19	16	16	3	3	3	13	10	9	21	16	17	5	4	3	11	8	7	19	15	16	2	1	0	278540	78974	62984	596470	631330	602060	82242	66619	107360	1.00011	0.28356	0.226147	2.14166	2.26682	2.16173
gene0306	DUF4124 domain-containing protein	--	20.25	27.9	12	3	3	1	1	1	3	3	3	0	0	0	1	1	2	3	3	3	0	0	0	1	1	2	3	3	3	0	0	0	0	0	12039	44459	27734	19759	0	0	0			0.463079	1.71011	1.06679	0.760027
gene0307	L-2-hydroxyglutarate dehydrogenase, mitochondrial OS=Arabidopsis thaliana OX=3702 GN=L2HGDH PE=1 SV=1	L2HGDH	40.086	8.9	3	2	2	0	0	0	0	2	1	0	0	0	1	0	1	2	2	1	0	0	1	1	0	1	2	2	1	0	0	1	0	0	0	17842	24142	0	0	0	0				0.849943	1.15006
gene0308	Putative esterase VC_A0580 OS=Vibrio cholerae serotype O1 (strain ATCC 39315 / El Tor Inaba N16961) OX=243277 GN=VC_A0580 PE=3 SV=2	VC_A0580	15.732	25.5	14	5	5	0	0	0	5	5	4	0	0	0	1	1	4	5	5	5	1	2	0	1	1	4	5	5	5	1	2	0	0	0	62045	264160	290270	213190	0	24460	0			0.363208	1.54638	1.69922	1.248
gene0309	hypothetical protein	--	28.871	32.4	21	7	7	2	3	4	5	3	4	0	0	0	4	4	5	5	4	6	1	1	1	4	4	5	5	4	6	1	1	1	73692	70035	68735	101980	126700	87188	0	0	0	0.836886	0.795355	0.780592	1.15814	1.43887	0.990154
gene0310	Aconitate hydratase A OS=Corynebacterium jeikeium (strain K411) OX=306537 GN=acn PE=3 SV=1	acn	99.809	29.4	59	17	17	2	3	2	18	20	14	0	0	0	3	5	5	16	17	15	2	1	1	3	5	5	16	17	15	2	1	1	14487	28473	16491	314290	315050	235270	3371.4	0	0	0.109344	0.214906	0.124469	2.37217	2.37791	1.77575
gene0314	hypothetical protein	--	25.364	40.9	33	7	7	2	5	4	6	8	8	0	0	0	5	5	6	6	7	6	2	3	1	5	5	6	6	7	6	2	3	1	35243	62843	39335	192120	300200	247830	11942	7352.3	0	0.314366	0.560557	0.350867	1.7137	2.67777	2.21063
gene0316	Uncharacterized signaling protein PA1727 OS=Pseudomonas aeruginosa (strain ATCC 15692 / DSM 22644 / CIP 104116 / JCM 14847 / LMG 12228 / 1C / PRS 101 / PAO1) OX=208964 GN=PA1727 PE=1 SV=1	PA1727	100.69	5.1	8	3	3	3	2	2	0	1	0	0	0	0	3	2	2	2	1	0	1	0	0	3	2	2	2	1	0	1	0	0	22369	21028	15220	10546	0	0	0	0	0	1.2937	1.21614	0.880239	0.609921
gene0318	3'(2'),5'-bisphosphate nucleotidase CysQ OS=Escherichia coli O157:H7 OX=83334 GN=cysQ PE=3 SV=1	cysQ	28.326	8.6	7	2	2	1	0	1	3	0	2	0	0	0	1	1	2	2	2	2	0	0	0	1	1	2	2	2	2	0	0	0	0	0	37013	155090	19166	28584	0	0	0			0.617261	2.58642	0.319629	0.476692
gene0319	Adenylyl-sulfate kinase OS=Marinobacter hydrocarbonoclasticus (strain ATCC 700491 / DSM 11845 / VT8) OX=351348 GN=cysC PE=3 SV=1	cysC	22.121	7.1	1	1	1	0	0	1	0	0	0	0	0	0	0	0	1	0	1	1	0	0	0	0	0	1	0	1	1	0	0	0	0	0	0	0	0	0	0	0	0
gene0320	Uncharacterized transporter sll0640 OS=Synechocystis sp. (strain PCC 6803 / Kazusa) OX=1111708 GN=sll0640 PE=3 SV=1	sll0640	61.614	9.1	8	4	4	0	0	0	2	4	2	0	0	0	2	2	2	3	4	3	1	0	0	2	2	2	3	4	3	1	0	0	10427	15391	8379	10463	13424	12707	0	0	0	0.883756	1.30449	0.710175	0.886808	1.13777	1.077
gene0321	Sulfate adenylyltransferase subunit 1 OS=Tolumonas auensis (strain DSM 9187 / TA4) OX=595494 GN=cysN PE=3 SV=1	cysN	52.19	52.9	88	20	18	14	3	5	21	20	21	2	1	1	15	8	9	19	19	19	3	5	2	13	7	7	17	17	17	2	3	0	319510	56719	71454	686390	700470	573990	38834	31347	14396	1.15342	0.204753	0.257945	2.47783	2.52866	2.07207
gene0322	Sulfate adenylyltransferase subunit 2 OS=Pseudoalteromonas haloplanktis (strain TAC 125) OX=326442 GN=cysD PE=3 SV=1	cysD	34.54	37.8	19	8	8	5	1	3	3	3	4	0	0	0	5	1	6	3	3	6	0	0	0	5	1	6	3	3	6	0	0	0	111160	0	36174	60366	115490	84796	0	0	0	1.3623		0.443324	0.739805	1.41537	1.0392
gene0324	Deoxyribose-phosphate aldolase OS=Haemophilus ducreyi (strain 35000HP / ATCC 700724) OX=233412 GN=deoC PE=3 SV=1	deoC	26.593	16.5	4	3	3	0	0	0	2	1	1	0	0	0	2	1	1	1	3	1	0	0	0	2	1	1	1	3	1	0	0	0	0	0	0	0	0	0	0	0	0
gene0327	Protein translocase subunit SecE OS=Vibrio cholerae serotype O1 (strain ATCC 39315 / El Tor Inaba N16961) OX=243277 GN=secE PE=3 SV=2	secE	13.394	17.6	12	2	2	2	1	2	2	2	3	0	0	0	1	1	1	1	1	2	0	0	0	1	1	1	1	1	2	0	0	0	304260	172480	300940	1226300	554130	698830	0	0	0	0.560514	0.317746	0.554398	2.25911	1.02083	1.2874
gene0328	Transcription termination/antitermination protein NusG OS=Vibrio cholerae serotype O1 (strain ATCC 39315 / El Tor Inaba N16961) OX=243277 GN=nusG PE=3 SV=3	nusG	21.003	48.6	33	8	7	5	5	6	7	5	5	0	0	0	8	7	8	7	6	5	2	2	1	7	6	7	7	6	5	1	1	1	1238100	1190700	1833100	2755800	1290500	1143200	0	0	0	0.785979	0.755888	1.1637	1.74945	0.819244	0.725734
gene0329	50S ribosomal protein L11 OS=Pseudoalteromonas haloplanktis (strain TAC 125) OX=326442 GN=rplK PE=3 SV=1	rplK	14.983	45.1	54	6	5	7	10	9	10	11	7	0	0	0	6	6	6	5	5	5	2	3	2	5	5	5	5	5	5	1	2	1	2107300	3823200	3732500	8348700	9008200	7689400	0	37605	0	0.42453	0.77021	0.751937	1.6819	1.81476	1.54908
gene0330	50S ribosomal protein L1 OS=Aliivibrio fischeri (strain MJ11) OX=388396 GN=rplA PE=3 SV=1	rplA	24.891	56.8	34	11	5	4	4	4	7	5	7	1	1	1	9	9	9	11	11	11	7	7	7	3	3	3	5	5	5	1	1	1	6974300	6571800	7312400	7239900	9166600	7336000	0	0	0	0.938226	0.884079	0.983709	0.973956	1.23315	0.986884
gene0331	50S ribosomal protein L10 OS=Pseudoalteromonas haloplanktis (strain TAC 125) OX=326442 GN=rplJ PE=3 SV=1	rplJ	17.454	60.4	46	9	9	7	8	8	9	7	7	0	0	0	7	8	8	9	8	8	2	1	1	7	8	8	9	8	8	2	1	1	2414300	2280400	2682100	5310800	2302500	5062200	5582.7	0	0	0.842566	0.795837	0.936026	1.85342	0.803549	1.76666
gene0332	50S ribosomal protein L7/L12 OS=Pseudoalteromonas haloplanktis (strain TAC 125) OX=326442 GN=rplL PE=3 SV=1	rplL	12.264	55	116	5	5	12	14	10	28	24	26	2	0	0	5	5	5	5	5	5	3	2	3	5	5	5	5	5	5	3	2	3	11186000	10373000	10731000	15566000	16780000	14958000	27587	76106	26864	1.26277	1.17099	1.21141	1.75723	1.89427	1.68859
gene0333	DNA-directed RNA polymerase subunit beta OS=Pseudoalteromonas haloplanktis (strain TAC 125) OX=326442 GN=rpoB PE=3 SV=1	rpoB	149.77	57.5	511	65	49	69	66	75	85	87	77	17	17	18	59	61	63	61	63	60	27	23	29	43	46	47	45	47	44	12	8	13	3958500	3722600	3794400	5096400	4655200	4057000	2403300	2355900	2247700	1.10329	1.03755	1.05756	1.42044	1.29748	1.13075
gene0334	DNA-directed RNA polymerase subunit beta' OS=Pseudoalteromonas haloplanktis (strain TAC 125) OX=326442 GN=rpoC PE=3 SV=1	rpoC	154.68	68.1	398	73	54	61	60	57	79	75	65	1	0	0	64	66	66	70	66	67	28	31	28	47	48	49	52	50	50	10	12	9	3361400	3618400	3193400	5441700	4507300	3806700	7528.1	9233	4729.1	1.26314	1.35971	1.20001	2.04486	1.69374	1.43047
gene0336	30S ribosomal protein S12 OS=Pseudoalteromonas haloplanktis (strain TAC 125) OX=326442 GN=rpsL PE=3 SV=1	rpsL	13.666	42.7	13	4	1	1	2	2	4	2	2	0	0	0	4	4	4	4	4	4	3	3	3	1	1	1	1	1	1	0	0	0	0	406740	369550	1023900	843590	762780	0	0	0		0.596995	0.542409	1.50284	1.23819	1.11957
gene0337	30S ribosomal protein S7 OS=Pseudoalteromonas haloplanktis (strain TAC 125) OX=326442 GN=rpsG PE=3 SV=1	rpsG	14.164	53.2	33	7	4	5	5	5	7	6	5	0	0	0	6	7	7	7	6	6	2	4	4	4	4	4	4	4	4	0	1	1	1886700	1710800	1761700	1955300	2927300	2602400	0	0	0	0.881347	0.799178	0.822955	0.913393	1.36745	1.21568
gene0338	Elongation factor G 1 OS=Pseudoalteromonas haloplanktis (strain TAC 125) OX=326442 GN=fusA1 PE=3 SV=1	fusA1	77.479	68.6	252	35	31	36	32	40	41	46	38	7	6	6	34	30	31	31	33	33	8	10	8	30	27	28	27	29	29	4	7	5	1692000	1462000	1643300	1802600	2230800	1961400	619720	686520	612940	1.19799	1.03514	1.16351	1.2763	1.57948	1.38874
gene0344	Oxygen-independent coproporphyrinogen III oxidase OS=Salmonella typhimurium (strain LT2 / SGSC1412 / ATCC 700720) OX=99287 GN=hemN PE=3 SV=1	hemN	51.933	49.8	77	19	19	9	11	14	21	9	10	1	1	1	10	12	13	17	13	14	5	6	4	10	12	13	17	13	14	5	6	4	356370	341700	467480	709730	355620	356660	701010	702110	645710	0.691773	0.663296	0.907456	1.3777	0.690317	0.692336
gene0345	Methyl-accepting chemotaxis protein McpA OS=Pseudomonas putida (strain ATCC 47054 / DSM 6125 / NCIMB 11950 / KT2440) OX=160488 GN=mcpA PE=1 SV=1	mcpA	73.714	36.5	73	19	18	11	9	8	14	17	14	0	0	0	11	13	15	17	18	16	2	3	3	10	12	14	16	17	15	1	2	2	150580	125520	104190	255550	352480	298550	0	0	0	0.702076	0.585234	0.485783	1.1915	1.64343	1.39198
gene0346	Protein YeeZ OS=Escherichia coli (strain K12) OX=83333 GN=yeeZ PE=1 SV=1	yeeZ	29.185	14.7	5	3	3	0	0	0	3	1	1	0	0	0	1	1	1	3	1	2	0	0	0	1	1	1	3	1	2	0	0	0	0	0	0	34116	0	36235	0	0	0				0.96988		1.03012
gene0347	Histidine ammonia-lyase OS=Shewanella pealeana (strain ATCC 700345 / ANG-SQ1) OX=398579 GN=hutH PE=3 SV=1	hutH	54.116	52	134	19	19	18	20	20	25	28	23	0	0	0	16	16	17	17	18	16	2	1	2	16	16	17	17	18	16	2	1	2	486060	525560	463600	1639100	2084100	1786000	1889.8	0	1495.1	0.556467	0.601688	0.530753	1.87653	2.38598	2.0447
gene0348	Urocanate hydratase OS=Shewanella piezotolerans (strain WP3 / JCM 13877) OX=225849 GN=hutU PE=3 SV=1	hutU	60.846	44.7	102	24	20	12	8	11	19	26	26	0	0	0	19	14	17	21	22	22	8	9	8	15	11	13	17	18	19	4	5	4	233040	260300	288890	1952200	2318600	2018500	5589.9	24041	29928	0.294115	0.328519	0.364602	2.46383	2.92626	2.54751
gene0349	Histidine utilization repressor OS=Pseudomonas putida OX=303 GN=hutC PE=4 SV=1	hutC	26.812	17.6	16	3	3	2	2	2	3	3	4	0	0	0	1	2	1	3	3	3	0	0	0	1	2	1	3	3	3	0	0	0	37211	20110	41078	106800	148360	199890	0	0	0	0.403408	0.218015	0.445331	1.15783	1.60839	2.16703
gene0351	Imidazolonepropionase OS=Pseudoalteromonas haloplanktis (strain TAC 125) OX=326442 GN=hutI PE=3 SV=1	hutI	44.67	29.7	58	9	8	8	9	9	11	10	11	0	0	0	7	6	6	8	8	8	2	2	1	7	6	6	8	8	8	2	2	0	225220	212610	183990	593290	419380	629430	20258	124180	0	0.748128	0.706241	0.611172	1.97077	1.39308	2.09082
gene0352	Uncharacterized signaling protein PA3311 OS=Pseudomonas aeruginosa (strain ATCC 15692 / DSM 22644 / CIP 104116 / JCM 14847 / LMG 12228 / 1C / PRS 101 / PAO1) OX=208964 GN=PA3311 PE=3 SV=1	PA3311	66.361	15.8	16	6	6	0	0	0	6	6	4	0	0	0	2	1	2	5	6	5	2	3	3	2	1	2	5	6	5	2	3	3	77273	0	69379	112840	165520	172750	47939	41849	37930	0.852103		0.765055	1.24431	1.82522	1.90495
gene0353	Formimidoylglutamase OS=Streptococcus pyogenes serotype M12 (strain MGAS9429) OX=370551 GN=hutG PE=3 SV=2	hutG	38.215	39.9	52	10	10	7	9	7	9	9	10	0	0	1	8	7	8	8	10	10	3	3	1	8	7	8	8	10	10	3	3	1	280500	551290	316920	641710	1036500	957530	65563	70399	0	0.572389	1.12496	0.646708	1.30947	2.11508	1.95394
gene0354	Regulator of ribonuclease activity A OS=Pseudoalteromonas haloplanktis (strain TAC 125) OX=326442 GN=rraA PE=3 SV=1	rraA	18.015	18	19	2	2	3	3	3	3	3	4	0	0	0	2	2	2	2	2	2	0	0	0	2	2	2	2	2	2	0	0	0	934580	809750	720960	2422900	2593100	2437200	0	0	0	0.565356	0.489843	0.436131	1.46569	1.56865	1.47434
gene0357	Methyl-accepting chemotaxis protein McpQ OS=Pseudomonas putida (strain ATCC 47054 / DSM 6125 / NCIMB 11950 / KT2440) OX=160488 GN=mcpQ PE=1 SV=1	mcpQ	69.93	50.2	154	26	24	22	23	22	28	28	28	1	1	1	23	21	22	22	22	22	8	6	5	21	19	20	20	20	20	6	4	4	1052000	1044400	927280	1713100	2124400	1820200	330270	434410	392540	0.962332	0.95538	0.848243	1.56708	1.94332	1.66505
gene0361	ATP-dependent protease ATPase subunit HslU OS=Pseudoalteromonas haloplanktis (strain TAC 125) OX=326442 GN=hslU PE=3 SV=1	hslU	49.823	52.7	78	20	15	12	14	12	12	16	12	0	0	0	15	17	18	15	19	17	9	8	6	12	13	14	12	15	14	5	3	1	1140200	1875300	1074300	1475800	3152600	2087500	60080	47152	0	0.835852	1.37474	0.787543	1.08187	2.31109	1.53029
gene0362	ATP-dependent protease subunit HslV OS=Vibrio tasmaniensis (strain LGP32) OX=575788 GN=hslV PE=3 SV=1	hslV	18.503	36.6	26	4	4	5	5	3	4	4	4	0	0	1	4	4	3	3	3	3	0	1	2	4	4	3	3	3	3	0	1	2	332220	374330	347330	651290	856840	842060	0	0	0	0.58557	0.659793	0.612202	1.14796	1.51026	1.48421
gene0363	Uncharacterized protein HI_0896 OS=Haemophilus influenzae (strain ATCC 51907 / DSM 11121 / KW20 / Rd) OX=71421 GN=HI_0896 PE=4 SV=1	HI_0896	19.871	24.4	18	4	4	3	3	2	4	3	3	0	0	0	4	3	2	4	4	4	0	0	0	4	3	2	4	4	4	0	0	0	49100	32141	27566	83413	73475	63564	0	0	0	0.894736	0.585697	0.502328	1.52001	1.33892	1.15831
gene0365	50S ribosomal protein L31 OS=Pseudoalteromonas haloplanktis (strain TAC 125) OX=326442 GN=rpmE PE=3 SV=1	rpmE	7.942	50.7	26	2	2	4	4	4	4	5	5	0	0	0	2	2	2	2	2	2	0	0	0	2	2	2	2	2	2	0	0	0	1131900	1267900	712700	877760	753970	801680	0	0	0	1.22458	1.37171	0.771055	0.94963	0.815704	0.86732
gene0366	NADP-dependent malic enzyme OS=Halomonas elongata (strain ATCC 33173 / DSM 2581 / NBRC 15536 / NCIMB 2198 / 1H9) OX=768066 GN=maeB PE=1 SV=1	maeB	44.588	66.3	182	22	18	27	26	27	26	31	27	5	6	7	22	21	22	22	22	22	12	7	8	18	17	18	18	18	18	8	4	4	1359100	1372200	1351800	1473100	1556900	1276900	161120	419160	424550	1.30198	1.31453	1.29499	1.41119	1.49147	1.22324
gene0367	Met repressor OS=Vibrio tasmaniensis (strain LGP32) OX=575788 GN=metJ PE=3 SV=1	metJ	12.327	23.6	6	2	2	1	1	1	1	1	1	0	0	0	2	1	2	1	1	1	0	0	0	2	1	2	1	1	1	0	0	0	0	0	0	0	0	0	0	0	0
gene0368	Cystathionine gamma-synthase OS=Escherichia coli (strain K12) OX=83333 GN=metB PE=1 SV=1	metB	43.874	10.1	5	3	3	0	0	0	1	3	1	0	0	0	1	1	0	2	3	1	1	0	0	1	1	0	2	3	1	1	0	0	0	0	0	70093	49478	0	0	0	0				1.17241	0.827592
gene0370	Penicillin-binding protein 1A OS=Vibrio cholerae serotype O1 (strain ATCC 39315 / El Tor Inaba N16961) OX=243277 GN=mrcA PE=3 SV=2	mrcA	85.843	36.7	73	20	20	11	11	7	14	15	15	0	0	0	12	14	14	16	17	16	0	2	2	12	14	14	16	17	16	0	2	2	93270	102170	89787	228400	375610	327930	0	8745.4	12033	0.602741	0.660255	0.580232	1.47599	2.42731	2.11919
gene0371	MULTISPECIES: pilus assembly protein PilM	--	39.171	55.4	52	13	13	6	6	5	11	14	10	0	0	0	5	8	6	10	13	11	0	1	1	5	8	6	10	13	11	0	1	1	217300	242650	158770	448420	543580	519950	0	0	0	0.61192	0.683306	0.447099	1.26276	1.53073	1.46419
gene0372	PilN domain-containing protein	--	21.88	45.8	28	8	8	3	4	2	5	6	8	0	0	0	6	4	6	7	7	8	4	3	0	6	4	6	7	7	8	4	3	0	126510	175010	117540	339080	471340	401840	45391	37639	0	0.590358	0.816683	0.548499	1.58231	2.1995	1.87518
gene0373	MULTISPECIES: type 4a pilus biogenesis protein PilO	--	23.312	47.8	30	8	8	3	2	1	7	9	8	0	0	0	2	3	4	7	8	8	1	3	1	2	3	4	7	8	8	1	3	1	103220	93979	101190	148220	199200	156870	0	57402	0	0.840084	0.764873	0.823562	1.20633	1.62124	1.27673
gene0374	pilus assembly protein PilP	--	20.455	51.1	20	7	7	0	2	2	5	8	3	0	0	0	3	5	4	5	7	6	0	0	0	3	5	4	5	7	6	0	0	0	65385	190790	164580	461850	681990	375430	0	0	0	0.202219	0.590065	0.509004	1.42838	2.10922	1.16111
gene0375	Fimbrial assembly protein PilQ OS=Pseudomonas aeruginosa (strain ATCC 15692 / DSM 22644 / CIP 104116 / JCM 14847 / LMG 12228 / 1C / PRS 101 / PAO1) OX=208964 GN=pilQ PE=3 SV=2	pilQ	73.561	52.6	138	24	24	20	22	19	25	27	25	0	0	0	19	21	21	22	23	21	3	2	3	19	21	21	22	23	21	3	2	3	235270	165530	150170	1563100	1368600	678020	3338.1	25426	15775	0.503523	0.354266	0.321393	3.34533	2.92907	1.45109
gene0376	Shikimate kinase OS=Pseudoalteromonas haloplanktis (strain TAC 125) OX=326442 GN=aroK PE=3 SV=2	aroK	18.167	22.5	8	3	3	3	2	2	1	0	0	0	0	0	3	2	2	2	3	3	0	0	1	3	2	2	2	3	3	0	0	1	27315	34695	43591	26992	17735	15127	0	0	0	0.990541	1.25817	1.58077	0.978828	0.643136	0.54856
gene0377	3-dehydroquinate synthase OS=Pseudoalteromonas haloplanktis (strain TAC 125) OX=326442 GN=aroB PE=3 SV=1	aroB	38.94	26.4	17	6	4	1	1	1	4	5	5	0	0	0	4	3	2	5	5	6	3	1	2	2	2	1	3	3	4	2	0	1	37239	41437	0	312800	291240	247280	61150	0	0	0.22543	0.250843		1.89357	1.76305	1.49693
gene0378	AAA family ATPase	--	50.668	14.8	14	5	5	1	1	1	3	4	4	0	0	0	1	1	2	4	5	4	0	0	0	1	1	2	4	5	4	0	0	0	0	0	29277	34788	73373	44295	0	0	0			0.644396	0.765695	1.61496	0.974947
gene0379	DNA adenine methylase OS=Vibrio cholerae serotype O1 (strain ATCC 39315 / El Tor Inaba N16961) OX=243277 GN=dam PE=3 SV=1	dam	31.958	20.9	14	4	4	1	2	2	1	5	3	0	0	0	2	2	2	3	4	4	0	0	0	2	2	2	3	4	4	0	0	0	64282	83522	82221	52952	72224	56373	0	0	0	0.937115	1.2176	1.19863	0.771944	1.05289	0.821816
gene0382	Ribulose-phosphate 3-epimerase OS=Shigella flexneri OX=623 GN=rpe PE=3 SV=1	rpe	24.168	47.1	33	6	6	6	5	4	7	6	5	0	0	0	5	4	3	6	5	4	1	0	0	5	4	3	6	5	4	1	0	0	143310	139090	93362	337680	321780	343920	0	0	0	0.623475	0.605115	0.406174	1.46909	1.39991	1.49623
gene0383	Phosphoglycolate phosphatase OS=Colwellia psychrerythraea (strain 34H / ATCC BAA-681) OX=167879 GN=CPS_0261 PE=3 SV=1	CPS_0261	24.227	18.1	8	2	2	1	1	1	2	2	1	0	0	0	1	1	1	2	2	1	0	0	0	1	1	1	2	2	1	0	0	0	0	0	0	78584	81558	0	0	0	0				0.981429	1.01857
gene0384	Tryptophan--tRNA ligase OS=Shewanella oneidensis (strain MR-1) OX=211586 GN=trpS PE=3 SV=1	trpS	37.662	21.3	31	7	7	5	4	7	5	5	5	0	0	0	5	5	7	4	5	5	1	1	1	5	5	7	4	5	5	1	1	1	626410	587270	753670	500180	695600	495800	0	0	0	1.0272	0.963019	1.23589	0.820207	1.14066	0.813025
gene0386	HDOD domain-containing protein	--	44.651	10.7	6	3	3	1	2	1	0	1	1	0	0	0	3	1	2	2	2	2	0	0	0	3	1	2	2	2	2	0	0	0	0	8030.8	0	0	0	7048.7	0	0	0		1.06513				0.934872
gene0387	Acetylornithine aminotransferase OS=Shewanella oneidensis (strain MR-1) OX=211586 GN=argD PE=3 SV=1	argD	43.138	57.8	84	16	11	11	14	16	11	16	16	0	0	0	12	13	15	10	13	15	2	3	4	8	10	10	6	9	11	1	1	2	594850	2520300	2143300	2141600	3046800	2777200	0	4822.4	8726.8	0.359491	1.52312	1.29528	1.29425	1.8413	1.67837
gene0388	Arginine N-succinyltransferase OS=Salmonella schwarzengrund (strain CVM19633) OX=439843 GN=astA PE=3 SV=1	astA	37.338	52.5	66	12	12	11	13	9	9	11	13	0	0	0	11	12	10	9	11	11	0	1	1	11	12	10	9	11	11	0	1	1	1027900	1066300	869420	1003200	1253700	1118000	0	0	0	0.973003	1.00935	0.822987	0.949622	1.18674	1.05829
gene0389	N-succinylglutamate 5-semialdehyde dehydrogenase 1 OS=Pseudoalteromonas haloplanktis (strain TAC 125) OX=326442 GN=astD1 PE=3 SV=1	astD1	52.187	47.6	137	16	16	21	23	22	21	24	22	1	2	1	16	16	16	16	16	16	3	2	3	16	16	16	16	16	16	3	2	3	2803200	3439100	3369500	4060400	4980700	4240500	400170	406340	399530	1.04686	1.28434	1.25835	1.51637	1.86006	1.58363
gene0390	hypothetical protein	--	13.371	20.2	18	2	2	3	3	3	3	3	3	0	0	0	2	2	2	2	2	2	0	0	0	2	2	2	2	2	2	0	0	0	85303	88016	84856	182390	218180	243980	0	0	0	0.56697	0.585002	0.563999	1.21226	1.45014	1.62162
gene0391	Protein YhfA OS=Shigella flexneri OX=623 GN=yhfA PE=4 SV=1	yhfA	14.889	38.7	26	5	5	2	5	4	4	6	5	0	0	0	2	4	3	3	4	5	0	1	1	2	4	3	3	4	5	0	1	1	308020	249520	208090	439220	525320	486730	0	0	0	0.833651	0.675321	0.563192	1.18874	1.42177	1.31733
gene0392	S-adenosylmethionine decarboxylase proenzyme OS=Pseudoalteromonas haloplanktis (strain TAC 125) OX=326442 GN=speD PE=3 SV=1	speD	30.873	42.4	76	9	9	11	10	12	13	15	15	0	0	0	9	7	8	9	8	8	2	1	3	9	7	8	9	8	8	2	1	3	475970	533700	525210	588370	814400	746650	5061.7	0	6644	1.03024	1.15519	1.13682	1.27353	1.76277	1.61612
gene0393	hypothetical protein	--	25.495	10.1	3	2	2	0	0	0	1	0	2	0	0	0	0	0	0	1	0	2	0	0	0	0	0	0	1	0	2	0	0	0	0	0	0	0	0	0	0	0	0
gene0394	helix-turn-helix transcriptional regulator	--	11.95	19.4	7	2	2	1	1	0	1	2	2	0	0	0	1	1	1	2	2	2	0	2	2	1	1	1	2	2	2	0	2	2	0	0	0	33139	38500	48644	0	27212	27004				0.949547	1.10316	1.39382
gene0397	Pesticin receptor OS=Yersinia pestis OX=632 GN=fyuA PE=1 SV=2	fyuA	76.823	47.3	105	21	21	14	13	14	22	21	21	0	0	0	14	12	14	19	15	19	2	2	2	14	12	14	19	15	19	2	2	2	412780	245690	212470	886380	875730	811720	4614.3	2630.7	7697.7	1.07379	0.639131	0.552714	2.3058	2.2781	2.11159
gene0398	Acyl-acyl carrier protein thioesterase ATL4, chloroplastic OS=Arabidopsis thaliana OX=3702 GN=ALT4 PE=2 SV=1	ALT4	14.93	43.4	4	4	4	0	0	1	2	1	0	0	0	0	0	1	1	2	3	2	0	0	0	0	1	1	2	3	2	0	0	0	0	0	0	0	0	0	0	0	0
gene0400	Phosphomethylpyrimidine synthase OS=Pseudoalteromonas haloplanktis (strain TAC 125) OX=326442 GN=thiC PE=3 SV=1	thiC	73.322	12.6	12	6	5	1	1	1	2	3	3	1	0	0	3	3	3	3	4	4	3	1	1	3	3	3	3	4	4	2	1	1	18831	17692	17090	27759	24711	22759	0	0	0	0.876935	0.823893	0.795858	1.2927	1.15076	1.05986
gene0404	Thiamine-phosphate synthase OS=Proteus mirabilis (strain HI4320) OX=529507 GN=thiE PE=3 SV=1	thiE	54.582	4.3	3	1	1	0	0	0	1	1	1	0	0	0	1	1	0	1	1	1	0	0	1	1	1	0	1	1	1	0	0	1	0	0	0	0	0	0	0	0	0
gene0406	Phosphatidylserine decarboxylase proenzyme OS=Pseudoalteromonas haloplanktis (strain TAC 125) OX=326442 GN=psd PE=3 SV=2	psd	31.461	51.7	67	12	12	8	9	9	14	15	12	0	0	0	7	8	9	11	12	10	3	3	4	7	8	9	11	12	10	3	3	4	130790	131230	101430	679940	625970	551990	3074.1	5367	3533.4	0.527066	0.528839	0.408749	2.74007	2.52258	2.22445
gene0407	Small ribosomal subunit biogenesis GTPase RsgA OS=Shewanella oneidensis (strain MR-1) OX=211586 GN=rsgA PE=3 SV=1	rsgA	39.336	48.3	66	12	12	11	8	9	13	12	13	0	0	0	10	8	10	10	10	11	1	0	1	10	8	10	10	10	11	1	0	1	310250	253640	246470	412520	346280	298170	0	0	0	0.996878	0.814982	0.791944	1.32549	1.11265	0.958063
gene0408	Oligoribonuclease OS=Pseudoalteromonas haloplanktis (strain TAC 125) OX=326442 GN=orn PE=3 SV=1	orn	20.746	37.6	38	7	7	6	5	5	8	8	6	0	0	0	5	5	4	5	6	6	3	1	1	5	5	4	5	6	6	3	1	1	217260	179440	121080	432720	650970	470840	64328	0	0	0.711782	0.587877	0.396679	1.41767	2.13269	1.54255
gene0414	30S ribosomal protein S6 OS=Pseudoalteromonas haloplanktis (strain TAC 125) OX=326442 GN=rpsF PE=3 SV=1	rpsF	12.921	75.2	52	6	6	10	12	10	5	9	6	0	0	0	5	6	6	3	5	4	4	2	2	5	6	6	3	5	4	4	2	2	6068400	12716000	12064000	4623800	14364000	8885400	62831	38933	40074	0.927836	1.94423	1.84454	0.706962	2.1962	1.35854
gene0415	Primosomal replication protein N OS=Serratia proteamaculans (strain 568) OX=399741 GN=priB PE=3 SV=1	priB	12.431	54.1	12	4	4	0	2	0	5	2	3	0	0	0	1	2	1	4	3	4	0	0	1	1	2	1	4	3	4	0	0	1	0	20040	0	50016	61792	41642	0	0	0		0.462044		1.15317	1.42468	0.960101
gene0416	30S ribosomal protein S18 OS=Pseudoalteromonas haloplanktis (strain TAC 125) OX=326442 GN=rpsR PE=3 SV=1	rpsR	8.8432	42.7	24	4	4	3	4	4	3	4	6	0	0	0	3	4	3	4	4	4	2	2	2	3	4	3	4	4	4	2	2	2	2136700	2809800	2015700	1131000	5303000	5076000	297840	95063	112820	1.0133	1.33251	0.955916	0.53636	2.51487	2.40722
gene0417	50S ribosomal protein L9 OS=Pseudoalteromonas haloplanktis (strain TAC 125) OX=326442 GN=rplI PE=3 SV=1	rplI	15.874	69.3	138	9	6	10	16	15	27	28	24	7	6	5	7	9	8	8	8	8	5	5	5	6	6	6	6	6	6	2	2	2	2699100	2474200	3230300	5631500	6229000	5243800	1218500	2576600	2213700	0.770763	0.70654	0.922454	1.60815	1.77877	1.49744
gene0423	ECF RNA polymerase sigma factor SigW OS=Bacillus subtilis (strain 168) OX=224308 GN=sigW PE=1 SV=1	sigW	21.215	29.5	9	4	4	2	0	0	1	4	2	0	0	0	3	1	1	2	4	4	1	1	1	3	1	1	2	4	4	1	1	1	117710	0	0	64372	123750	91811	0	0	0	1.18408			0.647536	1.24483	0.923552
gene0424	hypothetical protein	--	18.336	12.6	4	2	2	0	0	0	1	2	1	0	0	0	1	1	0	1	2	2	0	0	0	1	1	0	1	2	2	0	0	0	0	0	0	0	22032	29285	0	0	0					0.858663	1.14134
gene0425	DUF4097 family beta strand repeat protein	--	33.704	55.4	58	14	14	6	8	8	12	13	11	0	0	0	9	9	9	12	14	13	4	4	1	9	9	9	12	14	13	4	4	1	188730	322840	189720	534320	712730	548310	110050	43928	0	0.569616	0.97438	0.572604	1.61266	2.15113	1.65488
gene0426	Replicative DNA helicase OS=Shigella flexneri OX=623 GN=dnaB PE=3 SV=1	dnaB	51.047	29.4	28	10	7	3	2	5	8	7	3	0	0	0	7	6	8	7	7	3	4	3	5	5	4	6	7	6	3	1	0	2	32520	23237	53901	80512	43197	26991	0	0	26268	0.794206	0.567496	1.31637	1.96627	1.05496	0.659176
gene0427	Alanine racemase OS=Vibrio cholerae serotype O1 (strain ATCC 39315 / El Tor Inaba N16961) OX=243277 GN=alr1 PE=1 SV=2	alr1	39.501	5.3	2	2	2	0	0	1	0	0	1	0	0	0	0	1	1	0	0	1	0	0	0	0	1	1	0	0	1	0	0	0	0	0	0	0	0	0	0	0	0
gene0428	UPF0047 protein YjbQ OS=Escherichia coli (strain K12) OX=83333 GN=yjbQ PE=3 SV=1	yjbQ	14.278	54.4	21	5	5	4	2	2	4	5	4	0	0	0	4	3	3	5	5	5	1	0	0	4	3	3	5	5	5	1	0	0	39826	26753	23381	73863	90303	78092	0	0	0	0.719275	0.483171	0.422271	1.334	1.63091	1.41037
gene0429	MULTISPECIES: chemotaxis protein CheX	--	16.689	27.6	37	3	3	6	6	5	6	7	7	0	0	0	3	3	3	3	3	3	0	0	2	3	3	3	3	3	3	0	0	2	420090	443810	339620	787230	906700	875570	0	0	21322	0.775004	0.818764	0.626549	1.45232	1.67273	1.6153
gene0430	Zinc uptake regulation protein OS=Shigella flexneri OX=623 GN=zur PE=3 SV=1	zur	16.051	25	13	3	3	3	1	2	3	2	2	0	0	0	3	2	2	3	2	3	2	2	1	3	2	2	3	2	3	2	2	1	224030	192350	237110	278870	152120	138390	73173	77316	0	1.305	1.12046	1.3812	1.62445	0.886119	0.80614
gene0431	Uncharacterized signaling protein PA1727 OS=Pseudomonas aeruginosa (strain ATCC 15692 / DSM 22644 / CIP 104116 / JCM 14847 / LMG 12228 / 1C / PRS 101 / PAO1) OX=208964 GN=PA1727 PE=1 SV=1	PA1727	92.474	11.5	14	7	7	0	0	0	4	6	4	0	0	0	1	1	0	4	6	6	1	2	2	1	1	0	4	6	6	1	2	2	0	0	0	41476	59554	44261	0	33274	0				0.929096	1.33406	0.991482
gene0433	Glutathione hydrolase-like YwrD proenzyme OS=Bacillus subtilis (strain 168) OX=224308 GN=ywrD PE=1 SV=1	ywrD	61.391	14.9	15	5	5	1	1	1	3	4	5	0	0	0	2	2	2	3	4	5	0	0	0	2	2	2	3	4	5	0	0	0	91921	80295	71481	133720	134050	125290	0	0	0	0.866148	0.756599	0.673547	1.26001	1.26312	1.18058
gene0434	N-acetylglucosamine-6-phosphate deacetylase OS=Lysinibacillus sphaericus OX=1421 GN=nagA PE=2 SV=1	nagA	74.415	37.9	78	20	20	9	6	3	18	22	20	0	0	0	10	9	7	17	20	17	2	2	1	10	9	7	17	20	17	2	2	1	93038	83506	58985	854780	899430	824420	6268.9	5921.1	0	0.263345	0.236364	0.166957	2.41946	2.54584	2.33353
gene0435	Mycosubtilin synthase subunit A OS=Bacillus subtilis OX=1423 GN=mycA PE=1 SV=1	mycA	360.78	22.6	134	52	52	0	0	0	40	54	40	0	0	0	2	6	5	38	49	44	5	3	6	2	6	5	38	49	44	5	3	6	3670.6	1515.8	1801.5	156570	251400	263230	1691.4	3270.6	3991.8	0.048077	0.019854	0.023596	2.05071	3.29277	3.44772
gene0436	Tyrocidine synthase 3 OS=Brevibacillus parabrevis OX=54914 GN=tycC PE=1 SV=1	tycC	361.34	15.1	90	37	37	0	0	0	25	35	29	0	1	0	5	5	1	27	34	30	1	3	2	5	5	1	27	34	30	1	3	2	72160	12883	0	347170	729170	568420	0	45935	34423	0.279047	0.049819		1.34253	2.81974	2.19811
gene0437	Linear gramicidin synthase subunit D OS=Brevibacillus parabrevis OX=54914 GN=lgrD PE=1 SV=1	lgrD	446.05	8.8	44	26	26	0	0	1	9	21	12	0	0	1	3	3	7	13	22	17	4	5	7	3	3	7	13	22	17	4	5	7	98958	44861	72076	148760	391010	227780	49924	38976	152780	0.726964	0.329557	0.529484	1.09282	2.87243	1.67332
gene0438	Dapdiamide synthesis protein DdaC OS=Enterobacter agglomerans OX=549 GN=ddaC PE=4 SV=1	ddaC	37.243	23.6	15	6	6	0	0	0	4	6	5	0	0	0	0	0	3	6	6	5	0	0	0	0	0	3	6	6	5	0	0	0	0	0	48699	54675	113750	77254	0	0	0			0.661721	0.742922	1.54563	1.04973
gene0439	Penicillin-binding protein 4* OS=Bacillus subtilis (strain 168) OX=224308 GN=pbpE PE=1 SV=1	pbpE	51.82	26.9	19	7	7	0	0	0	6	6	7	0	0	0	2	2	3	7	6	7	1	0	0	2	2	3	7	6	7	1	0	0	46060	55725	83128	86229	319960	164690	0	0	0	0.365656	0.442384	0.659928	0.684545	2.54006	1.30742
gene0440	Magnetosome membrane protein 22 OS=Magnetospirillum gryphiswaldense (strain DSM 6361 / JCM 21280 / NBRC 15271 / MSR-1) OX=431944 GN=mm22 PE=1 SV=1	mm22	19.208	43	13	5	5	0	1	0	3	5	4	0	0	0	1	2	1	3	5	4	1	0	0	1	2	1	3	5	4	1	0	0	0	20333	0	219880	658200	506030	0	0	0		0.057911		0.626241	1.87462	1.44123
gene0442	ATP-binding protein SyrD OS=Pseudomonas syringae pv. syringae OX=321 GN=syrD PE=3 SV=1	syrD	59.485	15.9	15	6	6	0	0	0	3	6	6	0	0	0	0	0	1	5	6	6	0	0	0	0	0	1	5	6	6	0	0	0	0	0	0	56319	66989	54288	0	0	0				0.951356	1.1316	0.917048
gene0443	Prohibitin-2 OS=Saccharomyces cerevisiae (strain ATCC 204508 / S288c) OX=559292 GN=PHB2 PE=1 SV=2	PHB2	40.316	28.7	19	8	8	0	1	0	5	9	4	0	0	0	1	1	0	5	8	7	1	0	1	1	1	0	5	8	7	1	0	1	0	0	0	32745	68587	51572	0	0	0				0.642462	1.34569	1.01185
gene0444	hypothetical protein	--	39.957	45.9	44	12	12	3	3	4	7	12	15	0	0	0	5	5	4	8	11	12	1	0	3	5	5	4	8	11	12	1	0	3	54770	54584	38709	100650	203810	195410	0	0	16155	0.577318	0.575357	0.408023	1.06093	2.14832	2.05977
gene0447	Biotin carboxylase OS=Escherichia coli (strain K12) OX=83333 GN=accC PE=1 SV=2	accC	49.272	32.6	27	11	7	5	4	6	5	3	4	0	0	0	9	9	10	9	10	6	4	4	5	5	5	6	6	6	4	0	0	1	283510	285070	468230	150120	206980	124530	0	0	0	1.12027	1.12643	1.85017	0.593188	0.817866	0.492071
gene0448	Biotin carboxyl carrier protein of acetyl-CoA carboxylase OS=Shigella flexneri OX=623 GN=accB PE=3 SV=1	accB	16.221	15.6	19	1	1	2	4	2	4	3	4	0	0	0	1	1	1	1	1	1	0	0	0	1	1	1	1	1	1	0	0	0	1184400	1224200	1204200	1281600	1363900	1344700	0	0	0	0.934684	0.966092	0.950309	1.01139	1.07634	1.06119
gene0449	3-dehydroquinate dehydratase OS=Pseudoalteromonas haloplanktis (strain TAC 125) OX=326442 GN=aroQ PE=3 SV=1	aroQ	16.943	16.3	11	2	2	2	2	2	1	2	2	0	0	0	2	2	2	2	2	2	0	0	0	2	2	2	2	2	2	0	0	0	83710	113670	87967	245290	172280	247470	0	0	0	0.528479	0.717623	0.555355	1.54857	1.08764	1.56233
gene0450	Thiol:disulfide interchange protein DsbD OS=Colwellia psychrerythraea (strain 34H / ATCC BAA-681) OX=167879 GN=dsbD PE=3 SV=1	dsbD	71.627	21	34	10	10	5	3	3	7	8	8	0	0	0	5	7	7	8	8	8	0	2	1	5	7	7	8	8	8	0	2	1	94664	55997	47758	172550	167800	216170	0	18277	0	0.857002	0.506946	0.432358	1.56211	1.51911	1.95701
gene0451	Divalent-cation tolerance protein CutA OS=Thermus thermophilus (strain HB8 / ATCC 27634 / DSM 579) OX=300852 GN=cutA PE=1 SV=1	cutA	11.951	20.8	8	2	2	1	2	2	0	2	1	0	0	0	2	2	2	2	2	2	0	0	0	2	2	2	2	2	2	0	0	0	19669	19158	22955	23446	33038	29816	0	0	0	0.79695	0.776246	0.930093	0.949987	1.33864	1.20809
gene0452	UPF0716 protein YtzA OS=Bacillus subtilis (strain 168) OX=224308 GN=ytzA PE=3 SV=1	ytzA	18.569	14.1	10	2	2	2	1	2	2	1	2	0	0	0	2	1	2	2	2	2	1	1	0	2	1	2	2	2	2	1	1	0	46001	0	51592	120820	68609	52803	0	0	0	0.676834		0.759097	1.77768	1.00947	0.776915
gene0453	10 kDa chaperonin OS=Pseudoalteromonas haloplanktis (strain TAC 125) OX=326442 GN=groS PE=3 SV=1	groS	10.342	84.2	52	8	6	7	6	5	9	10	9	2	2	2	7	7	6	7	8	8	4	4	2	5	5	4	5	6	6	2	2	0	3259300	3379500	4103500	4747600	4517600	4768200	998630	1175600	1812600	1.01986	1.05747	1.28401	1.48556	1.41359	1.492
gene0454	60 kDa chaperonin OS=Pseudoalteromonas haloplanktis (strain TAC 125) OX=326442 GN=groL PE=3 SV=2	groL	57.489	60.6	353	28	21	40	45	40	68	70	67	8	8	7	27	26	25	26	28	27	9	10	11	20	20	19	19	21	21	3	4	5	5747000	5184000	4851100	9345000	10343000	10820000	1454100	1487800	1689400	1.01574	0.916236	0.857398	1.65166	1.82805	1.91236
gene0462	Flavin-dependent halogenase armH3 OS=Armillaria mellea OX=47429 GN=armH3 PE=1 SV=1	armH3	61.536	23.8	20	9	9	0	0	0	5	8	7	0	0	0	3	0	0	7	9	9	0	0	0	3	0	0	7	9	9	0	0	0	10654	0	0	58178	156590	119610	0	0	0	0.123513			0.674465	1.81537	1.38665
gene0463	metal-dependent hydrolase	--	35.655	18	9	4	4	0	0	0	2	3	4	0	0	0	0	1	0	4	4	4	1	1	1	0	1	0	4	4	4	1	1	1	0	0	0	42217	45867	37760	0	0	0				1.00641	1.09343	0.900162
gene0465	hypothetical protein	--	35.956	37.8	19	9	9	1	1	2	4	5	5	0	0	1	3	5	4	5	6	6	2	3	2	3	5	4	5	6	6	2	3	2	24108	69904	114210	349960	462180	405330	0	0	0	0.101458	0.29419	0.480651	1.4728	1.94508	1.70582
gene0467	3-oxoacyl-[acyl-carrier-protein] synthase 2 OS=Synechocystis sp. (strain PCC 6803 / Kazusa) OX=1111708 GN=fabF PE=1 SV=1	fabF	45.643	23.7	18	5	5	2	2	1	2	5	5	1	0	0	2	2	2	2	4	4	1	0	0	2	2	2	2	4	4	1	0	0	18331	24916	15482	67499	132410	74699	0	0	0	0.329954	0.448483	0.278673	1.21497	2.38335	1.34457
gene0469	Uncharacterized protein BH2278 OS=Bacillus halodurans (strain ATCC BAA-125 / DSM 18197 / FERM 7344 / JCM 9153 / C-125) OX=272558 GN=BH2278 PE=3 SV=1	BH2278	25.783	46.3	38	9	9	2	4	4	7	12	9	0	0	0	5	5	5	8	8	8	2	2	0	5	5	5	8	8	8	2	2	0	203170	226440	257750	779970	2572600	1551000	72006	18239	0	0.286096	0.318864	0.362953	1.09832	3.62263	2.18405
gene0470	3-oxoacyl-[acyl-carrier-protein] synthase 2 OS=Synechocystis sp. (strain PCC 6803 / Kazusa) OX=1111708 GN=fabF PE=1 SV=1	fabF	44.912	50.8	90	14	14	13	12	11	19	18	17	0	0	0	11	10	9	14	14	13	1	2	2	11	10	9	14	14	13	1	2	2	463620	1104300	479890	2618000	2325800	2261700	0	50420	53565	0.396371	0.944119	0.410281	2.23825	1.98844	1.93364
gene0472	MULTISPECIES: DUF3016 domain-containing protein	--	19.68	43.2	22	7	6	1	1	2	6	6	6	0	0	0	4	2	3	6	5	5	2	1	2	4	2	3	5	5	5	1	1	2	67113	67064	96005	252880	249990	247330	0	54330	95849	0.474901	0.474554	0.679344	1.78941	1.76896	1.75014
gene0473	HTH-type transcriptional repressor ComR OS=Escherichia coli (strain K12) OX=83333 GN=comR PE=1 SV=2	comR	21.753	14.4	6	2	2	0	0	0	2	2	2	0	0	0	0	0	0	2	2	2	1	0	0	0	0	0	2	2	2	1	0	0	0	0	0	45747	33038	23990	0	0	0				1.33535	0.964378	0.700268
gene0474	MMPL family transporter	--	86.43	33.8	146	22	22	5	7	7	38	45	44	0	0	0	10	10	8	21	22	21	2	8	3	10	10	8	21	22	21	2	8	3	27646	24586	22731	3663400	4843200	4347200	1096.8	6255.5	6269	0.019225	0.017097	0.015807	2.54749	3.36791	3.023
gene0475	Uncharacterized protein TP_0789 OS=Treponema pallidum (strain Nichols) OX=243276 GN=TP_0789 PE=3 SV=1	TP_0789	30.071	46.8	41	10	10	0	0	0	17	13	11	0	0	0	4	0	3	10	9	8	2	1	2	4	0	3	10	9	8	2	1	2	4474.9	0	9596	1263000	1266900	536790	2596.3	0	3347.4	0.010148		0.021762	2.86422	2.87306	1.21733
gene0476	hypothetical protein	--	45	53.3	71	17	17	1	1	1	19	25	24	0	0	0	5	3	5	15	17	17	1	4	2	5	3	5	15	17	17	1	4	2	1366.6	2929	1691	1254700	1603800	1408800	0	881.83	232.29	0.002558	0.005482	0.003165	2.34831	3.00168	2.63672
gene0477	Tetracycline 7-halogenase OS=Kitasatospora aureofaciens OX=1894 GN=ctcP PE=1 SV=1	ctcP	61.71	63.1	253	31	31	10	14	16	68	74	71	0	0	0	17	21	18	29	31	30	7	7	6	17	21	18	29	31	30	7	7	6	41857	127410	231110	6666000	8422900	7126600	3367.1	8366.9	8146.4	0.016642	0.050658	0.09189	2.65041	3.34895	2.83354
gene0478	Spore wall maturation protein DIT1 OS=Saccharomyces cerevisiae (strain ATCC 204508 / S288c) OX=559292 GN=DIT1 PE=1 SV=2	DIT1	37.74	16	8	3	3	0	0	0	3	2	3	0	0	0	1	1	0	3	2	3	2	1	0	1	1	0	3	2	3	2	1	0	0	0	0	49298	52333	33804	35026	0	0				1.15682	1.22803	0.793237
gene0479	Isocyanide synthase A OS=Neosartorya fumigata (strain ATCC MYA-4609 / Af293 / CBS 101355 / FGSC A1100) OX=330879 GN=icsA PE=3 SV=1	icsA	30.296	70.1	92	13	13	7	4	6	24	23	28	0	0	0	6	6	6	12	13	12	2	2	4	6	6	6	12	13	12	2	2	4	56177	53925	52922	4469600	5658100	5086100	20779	20244	21119	0.032748	0.031435	0.03085	2.60551	3.29834	2.96489
gene0480	Phosphoglycolate phosphatase OS=Haemophilus influenzae (strain 86-028NP) OX=281310 GN=NTHI0697 PE=3 SV=1	NTHI0697	24.486	52.5	42	9	9	7	7	7	8	5	8	0	0	0	8	6	7	8	6	7	0	1	1	8	6	7	8	6	7	0	1	1	333870	367680	309280	534540	685180	691780	0	0	0	0.685487	0.754904	0.635	1.09749	1.40678	1.42033
gene0481	MULTISPECIES: hypothetical protein	--	11.041	34	16	4	4	3	1	2	3	4	3	0	0	0	3	1	2	3	4	4	1	0	0	3	1	2	3	4	4	1	0	0	62721	65323	57161	59043	98530	87942	0	0	0	0.873714	0.90996	0.796262	0.822479	1.37254	1.22505
gene0484	Elongation factor P OS=Pseudoalteromonas haloplanktis (strain TAC 125) OX=326442 GN=efp PE=3 SV=1	efp	20.543	26.1	9	4	3	2	1	3	1	1	1	0	0	0	2	1	4	2	2	2	1	1	1	2	1	3	1	2	1	0	0	0	819310	0	1987500	0	127090	0	0	0	0	0.837769		2.03228		0.129953
gene0485	Elongation factor P--(R)-beta-lysine ligase OS=Pseudoalteromonas haloplanktis (strain TAC 125) OX=326442 GN=epmA PE=3 SV=1	epmA	36.282	9	2	2	2	0	0	0	0	1	1	0	0	0	1	1	1	0	2	1	1	1	0	1	1	1	0	2	1	1	1	0	0	0	0	0	0	0	0	0	0
gene0486	Methyl-accepting chemotaxis protein McpH OS=Pseudomonas putida (strain ATCC 47054 / DSM 6125 / NCIMB 11950 / KT2440) OX=160488 GN=mcpH PE=1 SV=1	mcpH	45.617	37	53	10	9	4	5	4	10	14	16	0	0	0	6	7	7	9	10	10	2	3	3	5	6	6	8	9	9	1	2	2	36615	36249	36251	169990	301110	274510	0	2833.3	7331.5	0.338679	0.335294	0.335312	1.57236	2.78519	2.53914
gene0487	Uncharacterized protein YqiK OS=Bacillus subtilis (strain 168) OX=224308 GN=yqiK PE=4 SV=2	yqiK	26.847	31.2	35	6	6	6	7	5	4	7	6	0	0	0	6	6	6	5	6	6	0	1	1	6	6	6	5	6	6	0	1	1	230740	204470	181900	280520	437000	370020	0	0	0	0.812155	0.71969	0.640249	0.98737	1.53815	1.30239
gene0491	Sensor histidine kinase AruS OS=Pseudomonas aeruginosa (strain ATCC 15692 / DSM 22644 / CIP 104116 / JCM 14847 / LMG 12228 / 1C / PRS 101 / PAO1) OX=208964 GN=aruS PE=3 SV=1	aruS	80.589	5.4	8	3	3	1	0	1	1	3	2	0	0	0	2	0	2	2	3	2	0	1	0	2	0	2	2	3	2	0	1	0	23797	0	21401	43375	26907	15098	0	0	0	0.911218		0.819472	1.66088	1.0303	0.578122
gene0492	Ribonuclease R OS=Vibrio cholerae serotype O1 (strain ATCC 39315 / El Tor Inaba N16961) OX=243277 GN=rnr PE=3 SV=1	rnr	93.773	31.8	85	22	19	11	13	12	14	18	17	0	0	0	16	18	17	19	19	17	8	5	5	15	17	15	17	17	16	5	3	3	105620	194510	158310	291380	301500	336570	5476.3	2110	2862.9	0.679792	1.25191	1.01892	1.87538	1.94052	2.16623
gene0493	23S rRNA (guanosine-2'-O-)-methyltransferase RlmB OS=Photorhabdus laumondii subsp. laumondii (strain DSM 15139 / CIP 105565 / TT01) OX=243265 GN=rlmB PE=3 SV=1	rlmB	26.654	23.2	16	5	5	4	4	3	1	2	2	0	0	0	5	4	3	3	3	3	0	0	0	5	4	3	3	3	3	0	0	0	32842	34944	48640	12087	20605	12679	0	0	0	1.2179	1.29585	1.80374	0.448228	0.764106	0.470182
gene0494	Pyrimidine 5'-nucleotidase YjjG OS=Escherichia coli (strain K12) OX=83333 GN=yjjG PE=1 SV=1	yjjG	24.826	22.2	14	4	4	2	2	1	3	4	2	0	0	0	3	2	1	3	4	3	0	1	1	3	2	1	3	4	3	0	1	1	49874	44486	0	54303	76309	72460	0	0	0	0.83841	0.747835		0.912864	1.2828	1.21809
gene0496	Probable phosphoribulokinase OS=Shigella flexneri OX=623 GN=prkB PE=3 SV=1	prkB	33.686	20.4	15	5	4	1	1	1	3	4	5	0	0	0	2	3	4	5	5	5	1	1	1	1	2	3	4	4	4	0	0	0	0	104740	74693	226320	340680	286100	0	0	0		0.507199	0.361698	1.09595	1.64973	1.38543
gene0498	MULTISPECIES: hypothetical protein	--	30.886	10.8	10	3	3	1	1	1	3	2	2	0	0	0	2	2	2	3	2	3	0	1	2	2	2	2	3	2	3	0	1	2	37193	24264	13929	75965	70292	80487	0	0	8589.6	0.837897	0.546628	0.313797	1.71137	1.58356	1.81324
gene0499	UDP-glucose 4-epimerase OS=Haemophilus influenzae (strain ATCC 51907 / DSM 11121 / KW20 / Rd) OX=71421 GN=galE PE=3 SV=2	galE	36.55	50.7	67	12	12	7	8	9	16	13	14	0	0	0	9	9	10	11	10	11	2	1	1	9	9	10	11	10	11	2	1	1	127500	103810	185730	531930	428750	302690	22503	0	0	0.524102	0.426722	0.763462	2.18655	1.76242	1.24424
gene0506	Putative transcriptional regulator of 2-aminoethylphosphonate degradation operons OS=Salmonella typhimurium (strain LT2 / SGSC1412 / ATCC 700720) OX=99287 GN=phnR PE=2 SV=1	phnR	25.961	4.8	4	1	1	0	0	1	1	1	1	0	0	0	1	1	1	1	1	1	0	0	0	1	1	1	1	1	1	0	0	0	0	0	0	0	0	0	0	0	0
gene0513	Alkaline phosphatase 4 OS=Bacillus subtilis (strain 168) OX=224308 GN=phoA PE=1 SV=4	phoA	59.314	9	11	4	3	2	1	1	3	2	2	0	0	0	2	2	1	4	2	2	1	1	0	2	2	1	3	2	2	0	0	0	47237	201890	0	89965	120570	112990	0	0	0	0.412441	1.76276		0.785512	1.05273	0.98655
gene0516	Ribosomal RNA small subunit methyltransferase H OS=Pseudoalteromonas haloplanktis (strain TAC 125) OX=326442 GN=rsmH PE=3 SV=1	rsmH	34.285	6.8	9	2	2	1	1	1	2	2	2	0	0	0	1	2	2	2	2	2	1	0	1	1	2	2	2	2	2	1	0	1	0	127260	130850	203770	176940	180460	0	0	0		0.776658	0.798567	1.24359	1.07985	1.10133
gene0517	Cell division protein FtsL OS=Aliivibrio fischeri (strain ATCC 700601 / ES114) OX=312309 GN=ftsL PE=3 SV=1	ftsL	12.64	25.2	4	2	2	0	0	0	2	0	2	0	0	0	0	1	1	2	1	2	0	1	1	0	1	1	2	1	2	0	1	1	0	0	0	57458	0	52929	0	0	0				1.04103		0.958972
gene0518	Peptidoglycan D,D-transpeptidase FtsI OS=Escherichia coli (strain K12) OX=83333 GN=ftsI PE=1 SV=1	ftsI	66.64	8.6	6	4	4	0	0	2	2	1	1	0	0	0	1	1	2	3	2	2	0	0	0	1	1	2	3	2	2	0	0	0	0	0	0	0	0	0	0	0	0
gene0519	UDP-N-acetylmuramoyl-L-alanyl-D-glutamate--2,6-diaminopimelate ligase OS=Pasteurella multocida (strain Pm70) OX=272843 GN=murE PE=3 SV=1	murE	52.341	7.4	17	2	2	3	2	3	5	3	1	0	0	0	2	2	2	2	2	2	0	0	0	2	2	2	2	2	2	0	0	0	49487	37999	40506	73158	34758	20254	0	0	0	1.15912	0.890038	0.948759	1.71356	0.814125	0.474403
gene0520	UDP-N-acetylmuramoyl-tripeptide--D-alanyl-D-alanine ligase OS=Haemophilus influenzae (strain ATCC 51907 / DSM 11121 / KW20 / Rd) OX=71421 GN=murF PE=3 SV=1	murF	49.089	29.1	35	11	10	4	5	8	6	5	7	0	0	0	7	6	9	6	7	6	2	3	3	7	6	9	5	7	6	2	2	3	97566	188100	233700	337660	182650	369820	28156	37309	7718.6	0.592234	1.14178	1.41858	2.04963	1.1087	2.24484
gene0521	Phospho-N-acetylmuramoyl-pentapeptide-transferase OS=Pseudoalteromonas haloplanktis (strain TAC 125) OX=326442 GN=mraY PE=3 SV=1	mraY	39.477	8.1	8	3	2	1	0	1	2	2	2	0	0	0	2	2	2	3	3	3	2	0	2	1	1	1	2	2	2	1	0	1	0	0	0	136360	95448	72206	0	0	0				1.3456	0.941878	0.712526
gene0522	UDP-N-acetylmuramoylalanine--D-glutamate ligase OS=Pseudoalteromonas haloplanktis (strain TAC 125) OX=326442 GN=murD PE=3 SV=1	murD	47.189	18.2	17	6	6	1	1	2	4	5	4	0	0	0	3	4	5	4	5	5	1	1	1	3	4	5	4	5	5	1	1	1	28163	31478	50474	101050	86153	67010	0	0	0	0.463807	0.518401	0.83124	1.66416	1.41883	1.10357
gene0523	Probable peptidoglycan glycosyltransferase FtsW OS=Pseudoalteromonas haloplanktis (strain TAC 125) OX=326442 GN=ftsW PE=3 SV=1	ftsW	43.498	14.6	3	2	2	1	0	0	1	1	0	0	0	0	2	0	0	1	1	0	0	0	0	2	0	0	1	1	0	0	0	0	0	0	0	0	0	0	0	0	0
gene0524	UDP-N-acetylglucosamine--N-acetylmuramyl-(pentapeptide) pyrophosphoryl-undecaprenol N-acetylglucosamine transferase OS=Pseudoalteromonas haloplanktis (strain TAC 125) OX=326442 GN=murG PE=3 SV=1	murG	37.409	12.4	8	3	3	2	2	2	2	0	0	0	0	0	2	2	2	2	1	1	0	0	0	2	2	2	2	1	1	0	0	0	21556	24650	23196	0	0	0	0	0	0	0.931789	1.06553	1.00268
gene0525	UDP-N-acetylmuramate--L-alanine ligase OS=Pseudoalteromonas haloplanktis (strain TAC 125) OX=326442 GN=murC PE=3 SV=2	murC	52.256	41.1	80	12	10	11	13	9	11	16	14	2	2	2	9	11	9	10	11	10	2	3	2	8	9	8	9	10	9	0	1	0	191150	306000	170560	278750	394780	308810	79826	49462	106570	0.912213	1.4603	0.813953	1.33026	1.88398	1.47372
gene0526	D-alanine--D-alanine ligase OS=Pseudoalteromonas haloplanktis (strain TAC 125) OX=326442 GN=ddl PE=3 SV=1	ddl	32.808	49.2	65	12	12	11	11	10	9	12	12	0	0	0	11	10	12	11	11	11	1	0	0	11	10	12	11	11	11	1	0	0	276250	339420	316540	389960	486220	430190	0	0	0	0.740425	0.909737	0.848413	1.0452	1.3032	1.15303
gene0527	Cell division protein FtsQ OS=Shewanella oneidensis (strain MR-1) OX=211586 GN=ftsQ PE=3 SV=1	ftsQ	29.972	27.2	13	5	5	0	0	0	4	5	4	0	0	0	1	1	1	4	4	5	1	0	0	1	1	1	4	4	5	1	0	0	0	0	0	31594	30353	27412	0	0	0				1.06069	1.01902	0.920288
gene0528	Cell division protein FtsA OS=Escherichia coli (strain K12) OX=83333 GN=ftsA PE=1 SV=1	ftsA	44.363	28	28	9	9	4	4	7	4	5	4	0	0	0	7	7	7	6	6	6	1	0	0	7	7	7	6	6	6	1	0	0	91351	82909	133280	51857	65851	38602	0	0	0	1.18165	1.07245	1.72401	0.670782	0.851797	0.499325
gene0529	Cell division protein FtsZ OS=Escherichia coli (strain K12) OX=83333 GN=ftsZ PE=1 SV=1	ftsZ	42.705	48.6	66	15	15	9	12	14	11	11	9	0	0	0	13	15	15	14	14	13	3	2	1	13	15	15	14	14	13	3	2	1	103640	164600	300230	74880	90255	37532	16775	3259.6	0	1.04797	1.66437	3.0358	0.757156	0.912621	0.379508
gene0533	Protein translocase subunit SecA OS=Pseudoalteromonas haloplanktis (strain TAC 125) OX=326442 GN=secA PE=3 SV=1	secA	102.44	70	324	52	47	47	44	45	50	63	61	4	5	5	43	41	40	41	45	44	9	12	10	38	36	35	36	40	39	6	8	6	1991500	2108000	1842400	2690300	4223100	3695800	149890	294190	214100	1.0415	1.10243	0.963527	1.40696	2.20857	1.93281
gene0534	8-oxo-dGTP diphosphatase OS=Escherichia coli (strain K12) OX=83333 GN=mutT PE=1 SV=1	mutT	14.974	49.2	21	6	6	4	2	3	5	3	3	0	1	0	5	2	5	5	5	4	1	2	2	5	2	5	5	5	4	1	2	2	126210	105840	126480	178900	102200	96386	0	74389	0	1.09016	0.91421	1.09249	1.54528	0.882768	0.832549
gene0535	Endothelin-converting enzyme 1 OS=Mus musculus OX=10090 GN=Ece1 PE=1 SV=1	Ece1	77.61	57.3	171	31	31	28	25	25	30	31	32	0	0	0	27	26	27	30	31	30	7	7	6	27	26	27	30	31	30	7	7	6	746780	860700	885900	1004400	1324300	1051100	23267	4836.8	2640.2	1.1384	1.31206	1.35048	1.53112	2.01878	1.60231
gene0536	N,N'-diacetylchitobiase OS=Vibrio harveyi OX=669 GN=chb PE=1 SV=1	chb	97.719	23.2	68	15	15	9	7	5	17	15	15	0	0	0	9	7	7	15	14	14	2	0	1	9	7	7	15	14	14	2	0	1	62598	58768	51389	189650	184630	174130	3435.1	0	0	0.604728	0.567728	0.496443	1.83211	1.78362	1.68218
gene0538	Glucose/galactose transporter OS=Brucella abortus biovar 1 (strain 9-941) OX=262698 GN=gluP PE=3 SV=1	gluP	45.576	8.8	10	3	3	1	1	1	2	3	2	0	0	0	1	2	1	2	3	3	0	0	0	1	2	1	2	3	3	0	0	0	0	20902	0	42357	38090	31996	0	0	0		0.627005		1.2706	1.1426	0.959796
gene0540	Small-conductance mechanosensitive channel OS=Edwardsiella ictaluri (strain 93-146) OX=634503 GN=mscS PE=3 SV=1	mscS	29.831	39.3	62	8	8	11	9	7	12	12	11	0	0	0	8	7	7	7	8	7	1	0	0	8	7	7	7	8	7	1	0	0	999700	987360	754960	2051000	2177600	2114900	0	0	0	0.660193	0.652044	0.498569	1.35446	1.43807	1.39666
gene0541	Uncharacterized protein YdiY OS=Escherichia coli (strain K12) OX=83333 GN=ydiY PE=3 SV=1	ydiY	29.184	67.3	107	13	13	19	17	17	18	18	18	0	0	0	12	13	12	11	13	12	2	3	4	12	13	12	11	13	12	2	3	4	1256700	1209300	1052500	2100500	2238000	2043000	8594.3	7431.4	9925.2	1.13947	1.09649	0.954317	1.90455	2.02923	1.85242
gene0542	Polysialic acid transport protein KpsD OS=Escherichia coli OX=562 GN=kpsD PE=1 SV=2	kpsD	99.392	53.1	173	35	35	22	26	23	32	37	33	0	0	0	25	25	23	28	32	29	4	2	1	25	25	23	28	32	29	4	2	1	248940	485810	209800	797800	851040	781390	7195.3	27696	0	0.58408	1.13984	0.492247	1.87185	1.99677	1.83335
gene0543	hypothetical protein	--	32.779	26.9	27	8	8	4	2	5	4	6	6	0	0	0	4	5	6	5	8	8	2	1	0	4	5	6	5	8	8	2	1	0	145520	145800	135810	326580	288450	313640	95922	0	0	0.701677	0.703027	0.654857	1.57472	1.39087	1.51233
gene0544	hypothetical protein	--	48.515	8.5	6	3	3	1	1	1	2	0	1	0	0	0	2	3	2	2	1	1	1	1	1	2	3	2	2	1	1	1	1	1	0	158880	0	199010	0	0	0	0	0		0.887871		1.11213
gene0545	hypothetical protein	--	19.919	70.8	308	6	6	35	43	41	62	60	62	3	2	0	6	6	6	6	6	6	5	4	3	6	6	6	6	6	6	5	4	3	11859000	12665000	10713000	14076000	17939000	16846000	84792	34184	16411	1.26709	1.3532	1.14464	1.50396	1.91671	1.79993
gene0546	MULTISPECIES: hypothetical protein	--	34.064	57.8	566	15	15	52	74	62	117	126	116	8	9	2	13	13	13	14	14	15	10	12	5	13	13	13	14	14	15	10	12	5	23411000	20388000	22500000	32077000	35507000	31958000	85657	87600	54333	1.26875	1.10492	1.21938	1.7384	1.92428	1.73195
gene0548	Na(+)/H(+) antiporter NhaA 2 OS=Nocardioides sp. (strain ATCC BAA-499 / JS614) OX=196162 GN=nhaA2 PE=3 SV=1	nhaA2	25.947	72.3	88	15	15	14	15	15	13	15	15	0	0	1	14	14	14	11	13	14	3	5	2	14	14	14	11	13	14	3	5	2	959320	935600	831910	828740	989030	1801100	2134.8	30008	75375	1.33792	1.30484	1.16023	1.1558	1.37935	2.51191
gene0549	Type II secretion system core protein G OS=Pseudomonas aeruginosa (strain ATCC 15692 / DSM 22644 / CIP 104116 / JCM 14847 / LMG 12228 / 1C / PRS 101 / PAO1) OX=208964 GN=xcpT PE=1 SV=1	xcpT	15.353	58.7	36	7	7	5	5	5	7	7	7	0	0	0	4	6	5	7	6	7	1	2	2	4	6	5	7	6	7	1	2	2	449500	449030	679570	1215400	1244900	1173900	0	58250	63532	0.674155	0.67345	1.01921	1.82284	1.86709	1.7606
gene0550	Type II secretion system protein E OS=Xanthomonas campestris pv. campestris (strain ATCC 33913 / DSM 3586 / NCPPB 528 / LMG 568 / P 25) OX=190485 GN=xpsE PE=1 SV=3	xpsE	62.05	16.8	27	7	7	4	3	5	4	5	3	1	1	1	4	3	6	5	6	6	1	1	1	4	3	6	5	6	6	1	1	1	94924	79248	108150	76389	59458	41860	0	0	0	1.23806	1.0336	1.41056	0.996315	0.77549	0.545966
gene0551	Type IV pilin assembly protein PilC OS=Vibrio cholerae serotype O1 (strain ATCC 39315 / El Tor Inaba N16961) OX=243277 GN=pilC PE=3 SV=1	pilC	43.715	27.5	42	7	7	5	6	5	9	8	9	0	0	0	6	6	6	7	6	7	1	0	1	6	6	6	7	6	7	1	0	1	66659	71043	61605	96904	116430	121350	0	0	0	0.74899	0.798249	0.692203	1.08883	1.30822	1.36351
gene0553	MULTISPECIES: hypothetical protein	--	15.093	10.7	4	1	1	0	1	0	1	1	1	0	0	0	0	1	0	1	1	1	0	0	1	0	1	0	1	1	1	0	0	1	0	0	0	0	0	0	0	0	0
gene0554	prepilin-type N-terminal cleavage/methylation domain-containing protein	--	24.258	21	8	4	4	1	1	1	1	3	1	0	0	0	1	1	2	3	3	3	0	0	1	1	1	2	3	3	3	0	0	1	0	0	39690	52177	46312	52171	0	0	0			0.834043	1.09644	0.973197	1.09632
gene0555	general secretion pathway protein GspK	--	31.249	14.7	11	3	3	1	1	1	2	3	3	0	0	0	3	1	2	2	3	3	0	0	0	3	1	2	2	3	3	0	0	0	15610	0	17223	41153	34317	27772	0	0	0	0.573581		0.63285	1.51214	1.26096	1.02047
gene0556	hypothetical protein	--	36.014	43.7	53	14	14	7	8	8	11	11	8	0	0	0	10	10	10	13	11	11	3	1	4	10	10	10	13	11	11	3	1	4	253050	230320	198250	226400	325220	219220	13205	0	6361.3	1.37525	1.25172	1.07743	1.23041	1.76747	1.19139
gene0557	hypothetical protein	--	18.086	47.2	36	6	6	7	5	5	8	5	6	0	0	0	5	5	5	6	4	6	3	1	2	5	5	5	6	4	6	3	1	2	200160	192990	168870	433200	297820	280460	178480	0	49470	0.888884	0.857043	0.749929	1.92378	1.32258	1.24549
gene0558	MULTISPECIES: hypothetical protein	--	17.687	36.3	16	4	4	2	3	2	4	2	3	0	0	0	2	3	3	3	2	3	0	0	0	2	3	3	3	2	3	0	0	0	114230	119790	104880	273730	181130	178610	0	0	0	0.704855	0.739163	0.647161	1.68905	1.11766	1.10211
gene0559	Secretin GspD 2 OS=Escherichia coli O78:H11 (strain H10407 / ETEC) OX=316401 GN=gspD2 PE=1 SV=1	gspD2	72.911	49.6	130	26	26	19	17	19	26	27	22	0	0	0	22	20	22	22	22	23	5	5	7	22	20	22	22	22	23	5	5	7	830910	781270	714270	1195100	1143500	938400	22935	29987	75979	1.30456	1.22662	1.12143	1.87635	1.79534	1.47332
gene0560	UDP-Gal:alpha-D-GlcNAc-diphosphoundecaprenol beta-1,4-galactosyltransferase OS=Shigella boydii OX=621 GN=wfeD PE=1 SV=1	wfeD	27.558	22.7	15	5	5	1	2	3	2	4	3	0	0	0	2	3	3	4	4	5	1	1	1	2	3	3	4	4	5	1	1	1	98327	69789	63405	50836	81228	68800	0	0	0	1.36444	0.968429	0.879841	0.705427	1.12716	0.954705
gene0561	Uncharacterized glycosyltransferase MJ1059 OS=Methanocaldococcus jannaschii (strain ATCC 43067 / DSM 2661 / JAL-1 / JCM 10045 / NBRC 100440) OX=243232 GN=MJ1059 PE=3 SV=1	MJ1059	38.618	39.2	37	11	11	5	6	4	6	9	7	0	0	0	7	6	3	9	8	8	1	1	1	7	6	3	9	8	8	1	1	1	84214	74344	85685	103050	146580	123970	0	0	0	0.817819	0.72197	0.832105	1.00074	1.42347	1.2039
gene0562	Putative colanic acid biosynthesis glycosyl transferase WcaA OS=Escherichia coli (strain K12) OX=83333 GN=wcaA PE=4 SV=1	wcaA	32.121	34.2	27	10	10	5	5	5	4	5	3	0	0	0	9	7	9	8	6	7	0	0	0	9	7	9	8	6	7	0	0	0	134800	146900	161410	68888	77190	73152	0	0	0	1.22113	1.33074	1.46218	0.624042	0.699248	0.662669
gene0564	Undecaprenyl-phosphate alpha-N-acetylglucosaminyl 1-phosphate transferase OS=Haemophilus influenzae (strain ATCC 51907 / DSM 11121 / KW20 / Rd) OX=71421 GN=wecA PE=3 SV=1	wecA	38.991	7.4	8	2	2	1	1	1	2	2	1	0	0	0	1	1	1	2	2	2	0	0	0	1	1	1	2	2	2	0	0	0	0	0	0	47437	46062	52619	0	0	0				0.973946	0.945715	1.08034
gene0565	UDP-glucose 6-dehydrogenase OS=Escherichia coli OX=562 GN=ugd PE=3 SV=1	ugd	43.753	24.6	14	7	4	1	2	3	2	3	3	0	0	0	4	4	5	4	3	3	4	2	3	3	3	3	3	2	2	1	0	0	41888	57186	86105	53115	54043	45770	0	0	0	0.743339	1.01482	1.52801	0.942571	0.95904	0.812228
gene0566	dTDP-glucose 4,6-dehydratase OS=Shigella flexneri OX=623 GN=rfbB PE=3 SV=2	rfbB	40.797	43.3	49	15	12	7	6	6	9	11	10	0	0	0	11	12	10	12	12	13	3	2	3	8	9	8	10	10	11	1	0	1	80198	83096	73792	138280	194040	172200	0	0	0	0.648846	0.672292	0.597018	1.11876	1.56989	1.39319
gene0567	Glucose-1-phosphate thymidylyltransferase OS=Neisseria meningitidis serogroup B (strain MC58) OX=122586 GN=rmlA1 PE=3 SV=2	rmlA1	25.064	38.2	3	6	3	0	0	0	3	0	0	0	0	0	4	4	4	4	2	1	3	3	3	1	1	1	3	1	1	0	0	0	0	0	0	0	0	0	0	0	0
gene0568	dTDP-4-dehydrorhamnose reductase OS=Aggregatibacter actinomycetemcomitans OX=714 GN=rmlD PE=1 SV=1	rmlD	32.395	9.3	15	2	2	2	2	3	3	3	2	0	0	0	2	2	2	2	2	2	1	0	1	2	2	2	2	2	2	1	0	1	19965	19633	40871	47399	26413	22648	0	0	0	0.677051	0.665792	1.38601	1.60739	0.895715	0.768037
gene0569	dTDP-4-dehydrorhamnose 3,5-epimerase OS=Pseudomonas aeruginosa (strain ATCC 15692 / DSM 22644 / CIP 104116 / JCM 14847 / LMG 12228 / 1C / PRS 101 / PAO1) OX=208964 GN=rmlC PE=1 SV=1	rmlC	17.875	59.7	35	9	9	7	6	5	3	6	8	0	0	0	8	8	6	5	6	9	1	0	0	8	8	6	5	6	9	1	0	0	136870	119670	104600	180620	272380	245420	0	0	0	0.775058	0.677659	0.592321	1.0228	1.54241	1.38975
gene0570	Teichuronic acid biosynthesis protein TuaB OS=Bacillus subtilis (strain 168) OX=224308 GN=tuaB PE=2 SV=1	tuaB	46.708	3	3	1	1	1	0	0	1	1	0	0	0	0	1	1	1	1	1	1	0	0	0	1	1	1	1	1	1	0	0	0	0	0	0	0	0	0	0	0	0
gene0571	polysaccharide pyruvyl transferase family protein	--	45.184	38.8	49	12	12	7	7	7	9	10	9	0	0	0	9	8	8	8	10	10	2	1	2	9	8	8	8	10	10	2	1	2	88895	83876	131870	199810	222220	94130	15151	0	20021	0.830821	0.783913	1.23247	1.86744	2.07689	0.879747
gene0572	hypothetical protein	--	32.55	44.4	42	10	10	7	6	5	6	10	8	0	0	0	7	7	7	7	10	9	0	1	0	7	7	7	7	10	9	0	1	0	106170	90201	84073	144750	190960	166220	0	0	0	0.814214	0.691748	0.644753	1.11008	1.46447	1.27474
gene0573	Transcription antitermination protein RfaH OS=Escherichia coli O6:H1 (strain CFT073 / ATCC 700928 / UPEC) OX=199310 GN=rfaH PE=1 SV=1	rfaH	6.1891	25.9	2	1	1	0	0	1	0	1	0	0	0	0	1	1	1	1	1	1	0	0	1	1	1	1	1	1	1	0	0	1	0	0	0	0	0	0	0	0	0
gene0575	Putative polysaccharide export protein GfcE OS=Shigella flexneri OX=623 GN=gfcE PE=3 SV=1	gfcE	40.66	49.1	110	14	14	18	16	16	19	21	20	0	0	0	14	14	14	13	13	14	3	2	2	14	14	14	13	13	14	3	2	2	1712900	1273400	1234800	3175000	3342900	3011800	9504.5	65318	1626.9	1.11491	0.828842	0.803717	2.06657	2.17586	1.96035
gene0576	Low molecular weight protein-tyrosine-phosphatase Wzb OS=Salmonella typhimurium (strain LT2 / SGSC1412 / ATCC 700720) OX=99287 GN=wzb PE=3 SV=1	wzb	15.226	31.9	31	4	4	4	5	5	5	6	6	0	0	0	3	3	3	4	4	4	2	1	3	3	3	3	4	4	4	2	1	3	115100	206520	196250	235930	336370	312150	34292	0	39111	0.623965	1.11956	1.06388	1.27899	1.82349	1.69219
gene0577	Tyrosine-protein kinase wzc OS=Salmonella typhimurium (strain LT2 / SGSC1412 / ATCC 700720) OX=99287 GN=wzc PE=3 SV=1	wzc	81.915	52	177	30	30	26	26	29	36	32	28	0	0	0	26	25	28	30	28	28	3	4	4	26	25	28	30	28	28	3	4	4	1027100	934890	938330	1830900	1685200	1400900	11248	9031.2	16088	1.17701	1.07134	1.07529	2.09814	1.93117	1.60537
gene0578	UDP-N-acetylglucosamine 2-epimerase OS=Yersinia pestis OX=632 GN=wecB PE=3 SV=1	wecB	39.622	52.8	90	18	18	13	14	16	15	16	16	0	0	0	16	14	16	15	15	15	1	1	1	16	14	16	15	15	15	1	1	1	319190	380630	269480	420500	481130	512510	0	0	0	0.803519	0.958186	0.678381	1.05855	1.21118	1.29018
gene0579	UDP-N-acetyl-D-mannosamine dehydrogenase OS=Yersinia pestis OX=632 GN=wecC PE=3 SV=1	wecC	45.539	55.2	115	17	17	17	16	19	18	22	23	0	0	0	13	14	14	15	16	17	1	0	1	13	14	14	15	16	17	1	0	1	1847500	1765700	1674200	2419400	3109700	2423700	0	0	0	0.837223	0.800154	0.758689	1.09639	1.40921	1.09834
gene0580	Uncharacterized membrane protein MJ1061 OS=Methanocaldococcus jannaschii (strain ATCC 43067 / DSM 2661 / JAL-1 / JCM 10045 / NBRC 100440) OX=243232 GN=MJ1061 PE=3 SV=1	MJ1061	45.475	63.9	145	24	16	18	17	19	24	26	23	5	8	5	20	18	20	19	21	20	10	8	9	13	11	13	12	16	15	5	2	5	370550	334210	402820	599900	610650	539430	452630	373060	294910	0.838315	0.756101	0.911321	1.35719	1.38151	1.22038
gene0581	Putative pyridoxal phosphate-dependent aminotransferase EpsN OS=Bacillus subtilis (strain 168) OX=224308 GN=epsN PE=2 SV=1	epsN	42.609	55.1	74	14	12	8	10	8	14	15	11	3	2	3	8	10	11	11	10	10	3	4	4	6	9	9	9	9	9	1	2	2	250240	306200	244110	414860	458130	361720	50912	34953	31790	1.0461	1.28003	1.02047	1.73427	1.91516	1.51213
gene0582	GDP/UDP-N,N'-diacetylbacillosamine 2-epimerase (hydrolyzing) OS=Campylobacter jejuni subsp. jejuni serotype O:2 (strain ATCC 700819 / NCTC 11168) OX=192222 GN=legG PE=1 SV=1	legG	42.522	50.9	74	14	14	13	13	12	13	11	12	0	0	0	14	12	12	14	13	13	2	2	1	14	12	12	14	13	13	2	2	1	352750	348060	416780	317560	309710	199110	47405	113290	0	1.34083	1.323	1.58421	1.20707	1.17723	0.756833
gene0583	Bifunctional polymyxin resistance protein ArnA OS=Serratia proteamaculans (strain 568) OX=399741 GN=arnA PE=3 SV=1	arnA	31.585	56.4	82	12	12	11	15	12	16	13	15	0	0	0	11	12	9	11	11	11	4	3	2	11	12	9	11	11	11	4	3	2	348250	360760	296630	570270	518850	665030	10993	7682.4	8917.8	1.12444	1.16483	0.957769	1.84131	1.67528	2.14727
gene0584	N-acetyl-alpha-D-glucosaminyl L-malate deacetylase 1 OS=Bacillus anthracis OX=1392 GN=bshB1 PE=1 SV=1	bshB1	24.664	80.6	82	11	11	11	12	12	15	17	15	0	0	0	9	9	10	11	11	9	2	0	2	9	9	10	11	11	9	2	0	2	258080	264780	224790	1734100	2028500	1756300	4028	0	4234	0.329036	0.337578	0.286593	2.21087	2.58621	2.23917
gene0585	N,N'-diacetyllegionaminic acid synthase OS=Campylobacter jejuni subsp. jejuni serotype O:2 (strain ATCC 700819 / NCTC 11168) OX=192222 GN=legI PE=1 SV=1	legI	38.545	21.6	35	5	5	6	5	7	4	4	3	2	2	2	4	3	4	5	5	3	1	2	1	4	3	4	5	5	3	1	2	1	429840	471220	557090	389460	157800	100180	464700	427010	506530	1.1041	1.21038	1.43095	1.00037	0.405328	0.257324
gene0586	UDP-N-acetylbacillosamine N-acetyltransferase OS=Bacillus subtilis (strain 168) OX=224308 GN=epsM PE=1 SV=1	epsM	21.866	35.2	16	3	3	1	2	2	4	3	4	0	0	0	2	1	1	3	3	3	0	0	0	2	1	1	3	3	3	0	0	0	93286	180450	157380	381310	411850	382130	0	0	0	0.348427	0.673989	0.587822	1.42421	1.53828	1.42727
gene0587	Mannose-1-phosphate guanyltransferase OS=Candida albicans (strain SC5314 / ATCC MYA-2876) OX=237561 GN=MPG1 PE=1 SV=1	MPG1	40.857	44.4	56	13	13	7	7	8	10	12	12	0	0	0	10	9	10	11	12	11	2	2	1	10	9	10	11	12	11	2	2	1	288810	405720	780310	716150	708940	939830	0	60599	0	0.518329	0.728148	1.40043	1.28528	1.27234	1.68672
gene0588	Probable N-acylneuraminate cytidylyltransferase OS=Haemophilus influenzae (strain ATCC 51907 / DSM 11121 / KW20 / Rd) OX=71421 GN=neuA PE=3 SV=1	neuA	25.673	54.2	44	11	11	4	4	6	7	13	10	0	0	0	6	5	7	9	10	9	1	2	1	6	5	7	9	10	9	1	2	1	32985	27914	39653	69771	166480	113050	0	11392	0	0.500591	0.423632	0.601786	1.05887	2.52655	1.71568
gene0589	hypothetical protein	--	40.79	61.3	103	19	19	13	15	12	18	24	21	0	0	0	14	15	14	16	18	16	2	7	2	14	15	14	16	18	16	2	7	2	373190	204840	183780	638340	762970	536060	12291	22762	45223	1.20841	0.663281	0.595088	2.06697	2.47053	1.73579
gene0590	hypothetical protein	--	44.043	3.9	6	2	2	2	2	1	0	0	1	0	0	0	2	2	2	0	1	1	0	0	0	2	2	2	0	1	1	0	0	0	63046	66856	32255	0	0	0	0	0	0	1.16639	1.23687	0.596736
gene0591	hypothetical protein	--	46.026	3.9	3	1	1	0	0	0	1	1	1	0	0	0	0	0	0	1	1	1	0	0	0	0	0	0	1	1	1	0	0	0	0	0	0	0	0	0	0	0	0
gene0592	Myo-inositol 2-dehydrogenase OS=Thermotoga maritima (strain ATCC 43589 / MSB8 / DSM 3109 / JCM 10099) OX=243274 GN=iolG PE=1 SV=1	iolG	77.486	60.4	208	35	35	30	27	30	39	43	36	1	0	2	26	28	28	31	33	30	3	4	5	26	28	28	31	33	30	3	4	5	422540	676830	840930	1775300	1661400	1171100	5016.7	70978	55303	0.569342	0.911979	1.13309	2.39209	2.23861	1.57797
gene0593	Heparin-sulfate lyase OS=Bacteroides stercoris OX=46506 GN=hepC PE=1 SV=1	hepC	62.737	42.6	70	16	16	12	12	10	11	14	11	0	0	0	13	11	10	11	12	12	1	1	1	13	11	10	11	12	12	1	1	1	214420	190870	197890	263310	312910	263660	0	0	0	0.891522	0.793605	0.822793	1.0948	1.30103	1.09625
gene0594	Putative colanic acid biosynthesis glycosyl transferase WcaI OS=Escherichia coli (strain K12) OX=83333 GN=wcaI PE=4 SV=1	wcaI	44.111	56	71	17	17	8	11	7	14	17	14	0	0	0	11	13	11	14	16	14	0	3	1	11	13	11	14	16	14	0	3	1	205880	234090	216100	351370	330580	286480	0	5633.5	0	0.884075	1.00521	0.927961	1.50883	1.41955	1.23018
gene0595	UDP-glucose 4-epimerase OS=Vibrio cholerae OX=666 GN=galE PE=3 SV=1	galE	26.207	23.9	21	5	5	3	4	5	3	3	3	0	0	0	5	4	4	4	4	4	2	0	0	5	4	4	4	4	4	2	0	0	111570	96336	109630	84544	78887	59692	0	0	0	1.23816	1.06909	1.21663	0.938233	0.875454	0.662436
gene0596	UDP-galactose-lipid carrier transferase OS=Erwinia amylovora OX=552 GN=amsG PE=3 SV=2	amsG	20.597	51.1	50	8	7	8	7	6	7	9	10	1	1	1	7	7	7	7	8	8	4	4	2	6	6	6	7	7	7	3	3	1	685630	545650	643130	695840	1066000	930300	79834	42661	0	1.16976	0.930936	1.09725	1.18718	1.81871	1.58719
gene0597	Probable polysaccharide biosynthesis protein EpsC OS=Bacillus subtilis (strain 168) OX=224308 GN=epsC PE=3 SV=1	epsC	71.758	40.1	92	18	17	14	13	11	17	19	18	0	0	0	15	16	13	15	16	16	2	2	4	14	15	12	14	15	15	1	1	3	366070	246690	220490	509090	694750	590280	0	0	25860	0.9658	0.650841	0.581717	1.34313	1.83295	1.55733
gene0599	YjbH domain-containing protein	--	79.058	49.7	164	30	30	26	24	25	32	29	28	0	0	0	24	24	25	27	26	23	4	2	4	24	24	25	27	26	23	4	2	4	921670	868540	802140	2022300	2238100	2208000	2024.6	2739.3	3202	0.914686	0.861959	0.796062	2.00698	2.22114	2.19127
gene0600	hypothetical protein	--	54.542	27.4	250	10	10	27	27	31	50	51	59	2	2	1	9	9	7	10	9	9	5	3	3	9	9	7	10	9	9	5	3	3	15879000	13994000	12821000	25583000	21859000	28035000	286330	91319	121170	1.20427	1.06132	0.972353	1.94023	1.6578	2.12619
gene0601	hypothetical protein	--	54.465	61.2	259	18	18	21	29	27	50	63	65	3	1	0	15	16	17	17	17	17	3	2	3	15	16	17	17	17	17	3	2	3	4158200	4143900	3766900	11922000	13741000	13504000	11115	1925.5	3027.6	0.730191	0.72768	0.661478	2.09354	2.41296	2.37134
gene0602	hypothetical protein	--	25.068	18.8	6	3	3	2	1	1	1	0	0	0	1	0	2	1	1	1	1	0	0	1	0	2	1	1	1	1	0	0	1	0	0	0	0	0	0	0	0	0	0
gene0604	Probable lactoylglutathione lyase OS=Synechocystis sp. (strain PCC 6803 / Kazusa) OX=1111708 GN=gloA PE=3 SV=1	gloA	15.439	22.1	11	3	3	1	1	1	2	4	2	0	0	0	1	2	2	2	3	3	1	1	0	1	2	2	2	3	3	1	1	0	0	126720	86042	261690	598830	233150	0	0	0		0.484985	0.329301	1.00154	2.29185	0.892316
gene0605	UTP--glucose-1-phosphate uridylyltransferase OS=Haemophilus influenzae (strain ATCC 51907 / DSM 11121 / KW20 / Rd) OX=71421 GN=galU PE=3 SV=1	galU	32.871	25.2	22	6	5	2	3	4	3	6	4	0	0	0	4	4	4	5	6	6	1	2	1	3	3	3	4	5	5	1	2	1	105520	125270	125280	76154	244860	173110	0	54798	0	0.816184	0.968948	0.969025	0.589042	1.89396	1.33898
gene0613	UDP-N-acetylmuramate--L-alanyl-gamma-D-glutamyl-meso-2,6-diaminoheptandioate ligase OS=Escherichia coli (strain K12) OX=83333 GN=mpl PE=1 SV=3	mpl	49.048	27.5	42	9	9	4	5	5	10	8	10	0	0	0	5	6	6	9	8	9	0	0	0	5	6	6	9	8	9	0	0	0	196650	235380	187920	469570	521310	591700	0	0	0	0.535702	0.641208	0.51192	1.27917	1.42012	1.61187
gene0614	Flavin prenyltransferase UbiX OS=Vibrio cholerae serotype O1 (strain ATCC 39315 / El Tor Inaba N16961) OX=243277 GN=ubiX PE=3 SV=1	ubiX	22.512	48.8	32	7	7	3	2	4	5	8	10	0	0	0	4	5	6	5	7	7	2	0	0	4	5	6	5	7	7	2	0	0	128210	127980	106230	495470	595690	703520	54281	0	0	0.405841	0.405113	0.336265	1.56838	1.88562	2.22695
gene0617	tRNA (guanine-N(7)-)-methyltransferase OS=Thermotoga maritima (strain ATCC 43589 / MSB8 / DSM 3109 / JCM 10099) OX=243274 GN=trmB PE=3 SV=1	trmB	25.056	25.8	35	5	5	5	5	5	7	7	6	0	0	0	4	5	5	5	5	5	0	0	0	4	5	5	5	5	5	0	0	0	50029	54194	33206	62494	86217	95197	0	0	0	0.787162	0.852695	0.522467	0.983288	1.35655	1.49784
gene0618	Cyclic di-GMP phosphodiesterase CdpA OS=Vibrio cholerae serotype O1 (strain ATCC 39315 / El Tor Inaba N16961) OX=243277 GN=cdpA PE=1 SV=1	cdpA	72.293	29.1	70	13	13	6	6	9	15	19	15	0	0	0	8	7	9	9	12	11	1	0	1	8	7	9	9	12	11	1	0	1	168440	192740	176480	393180	490130	469950	0	0	0	0.53447	0.611575	0.559981	1.24758	1.55521	1.49118
gene0620	Aspartate 1-decarboxylase OS=Aliivibrio fischeri (strain ATCC 700601 / ES114) OX=312309 GN=panP PE=1 SV=1	panP	59.839	16.4	11	8	6	1	1	2	2	3	2	0	0	0	4	4	5	2	3	3	2	4	3	2	2	3	2	3	3	1	2	1	0	33996	0	37062	52565	37043	0	20452	0		0.938504		1.02314	1.45113	1.02262
gene0621	Response regulator PleD OS=Caulobacter vibrioides (strain NA1000 / CB15N) OX=565050 GN=pleD PE=1 SV=1	pleD	39.009	4.3	1	1	1	0	0	0	0	1	0	0	0	0	0	0	0	1	1	0	0	0	0	0	0	0	1	1	0	0	0	0	0	0	0	0	0	0	0	0	0
gene0625	Probable manganese-dependent inorganic pyrophosphatase OS=Archaeoglobus fulgidus (strain ATCC 49558 / VC-16 / DSM 4304 / JCM 9628 / NBRC 100126) OX=224325 GN=ppaC PE=3 SV=1	ppaC	33.734	65.8	117	18	18	18	18	20	20	22	19	0	0	0	16	16	15	16	17	16	4	3	3	16	16	15	16	17	16	4	3	3	2389700	2341500	2057600	2845800	3486600	3123100	9871.8	6363.7	8349.8	1.32199	1.29533	1.13827	1.57431	1.9288	1.72771
gene0626	hypothetical protein	--	18.534	31.1	5	3	3	1	0	0	2	1	1	0	0	0	2	2	2	3	1	2	1	2	2	2	2	2	3	1	2	1	2	2	69909	0	0	75548	0	76219	0	0	0	0.946097			1.02241		1.03149
gene0628	DUF342 domain-containing protein	--	58.265	24.9	23	8	8	3	2	6	9	1	2	0	0	0	5	5	6	8	3	3	0	0	0	5	5	6	8	3	3	0	0	0	84520	91060	265310	306780	39429	30638	0	0	0	0.62015	0.668137	1.94667	2.25094	0.289303	0.224801
gene0630	NADH-quinone oxidoreductase subunit L OS=Mycobacterium tuberculosis (strain ATCC 25618 / H37Rv) OX=83332 GN=nuoL PE=1 SV=1	nuoL	58.006	13.4	28	6	6	4	5	6	3	5	5	0	0	0	5	6	6	5	5	5	0	0	0	5	6	6	5	5	5	0	0	0	55018	58464	51419	67026	62631	53298	0	0	0	0.948979	1.00842	0.886901	1.1561	1.08029	0.919311
gene0631	UPF0753 protein Mmwyl1_3800 OS=Marinomonas sp. (strain MWYL1) OX=400668 GN=Mmwyl1_3800 PE=3 SV=1	Mmwyl1_3800	91.362	30.5	84	19	19	15	15	14	13	15	12	0	0	0	16	15	14	16	16	13	0	1	1	16	15	14	16	16	13	0	1	1	238960	244770	201240	133050	242260	213630	0	0	0	1.12548	1.15284	0.947822	0.626653	1.14102	1.00618
gene0632	hypothetical protein	--	69.188	29.2	64	17	17	7	11	9	13	12	12	0	0	0	10	14	11	13	12	12	2	1	2	10	14	11	13	12	12	2	1	2	112580	157980	100560	243930	360010	308200	15240	0	10440	0.688068	0.965545	0.614604	1.49086	2.20031	1.88366
gene0634	ATP-binding protein	--	49.577	8.5	6	3	3	0	0	1	3	1	1	0	0	0	1	1	2	3	1	1	0	0	0	1	1	2	3	1	1	0	0	0	0	0	14803	12368	0	0	0	0	0			1.08962	0.910382
gene0636	Putative kinase Y4mE OS=Sinorhizobium fredii (strain NBRC 101917 / NGR234) OX=394 GN=NGR_a02540 PE=3 SV=1	NGR_a02540	47.337	12.5	11	4	4	1	1	1	2	2	4	0	0	0	2	2	1	2	3	4	0	0	0	2	2	1	2	3	4	0	0	0	14117	12903	0	29329	53134	41333	0	0	0	0.468021	0.427773		0.972344	1.76155	1.37031
gene0640	UPF0701 protein YicC OS=Escherichia coli (strain K12) OX=83333 GN=yicC PE=1 SV=2	yicC	32.765	49	38	12	9	5	5	4	8	7	9	0	0	0	10	9	11	9	12	9	4	3	5	8	6	8	8	9	9	2	0	2	319050	360550	346140	545440	851030	905800	3302	0	20380	0.761526	0.86058	0.826186	1.30189	2.03128	2.16201
gene0641	Ribonuclease PH OS=Pseudoalteromonas haloplanktis (strain TAC 125) OX=326442 GN=rph PE=3 SV=1	rph	25.844	39.2	57	7	7	6	8	9	12	11	11	0	0	0	6	6	6	7	7	7	1	2	2	6	6	6	7	7	7	1	2	2	459110	453530	533190	862860	926700	772670	0	10933	38890	0.905122	0.894121	1.05117	1.7011	1.82696	1.5233
gene0642	Orotate phosphoribosyltransferase OS=Pseudoalteromonas haloplanktis (strain TAC 125) OX=326442 GN=pyrE PE=3 SV=1	pyrE	23.401	55.1	93	10	7	12	13	13	15	15	13	4	4	4	6	8	7	9	8	8	5	4	4	5	6	5	7	7	6	2	1	1	1157500	957190	900280	1634800	1633600	1205400	500750	477530	545960	1.15583	0.955808	0.89898	1.63244	1.63124	1.20366
gene0644	Protease LasA OS=Pseudomonas aeruginosa (strain UCBPP-PA14) OX=208963 GN=lasA PE=1 SV=1	lasA	42.065	3.6	1	1	1	0	0	0	0	1	0	0	0	0	0	0	0	0	1	0	0	0	0	0	0	0	0	1	0	0	0	0	0	0	0	0	0	0	0	0	0
gene0646	Probable methanogenesis regulatory protein FilR2 OS=Methanosaeta harundinacea (strain 6Ac) OX=1110509 GN=filR2 PE=1 SV=1	filR2	15.355	20.1	3	2	2	0	0	0	0	1	2	0	0	0	0	0	0	0	2	2	0	0	0	0	0	0	0	2	2	0	0	0	0	0	0	0	57801	46325	0	0	0					1.11021	0.889787
gene0647	Phytochrome-like protein Cph1 OS=Synechocystis sp. (strain PCC 6803 / Kazusa) OX=1111708 GN=cph1 PE=1 SV=1	cph1	102.76	7.2	14	5	5	0	0	0	4	6	4	0	0	0	0	1	1	4	5	5	0	0	0	0	1	1	4	5	5	0	0	0	0	0	0	27507	67300	41515	0	0	0				0.605339	1.48105	0.913609
gene0649	Uncharacterized protease YegQ OS=Escherichia coli (strain K12) OX=83333 GN=yegQ PE=3 SV=1	yegQ	51	27.2	24	9	7	4	4	6	4	3	2	1	0	0	5	6	6	6	5	5	2	2	1	4	5	5	4	4	3	1	1	0	61675	55099	110510	52582	45294	36133	0	0	0	1.02424	0.91503	1.83524	0.87323	0.752198	0.600061
gene0650	Nucleoside diphosphate kinase OS=Pseudoalteromonas haloplanktis (strain TAC 125) OX=326442 GN=ndk PE=3 SV=1	ndk	15.694	64.3	72	7	7	8	13	10	13	14	14	0	0	0	6	7	6	7	7	7	2	2	2	6	7	6	7	7	7	2	2	2	2009400	5543600	2704300	9196400	11208000	10697000	1553.3	2209.7	3136.7	0.437189	1.20613	0.58838	2.00088	2.43855	2.32737
gene0651	Dual-specificity RNA methyltransferase RlmN OS=Pseudoalteromonas haloplanktis (strain TAC 125) OX=326442 GN=rlmN PE=3 SV=1	rlmN	42.108	20.4	9	6	5	2	0	4	1	0	2	0	0	0	3	3	6	2	1	2	0	3	3	2	2	5	2	1	2	0	2	2	46446	32038	57332	62861	0	28360	0	0	0	1.02287	0.705568	1.26261	1.38438		0.624568
gene0652	Type IV pilus assembly protein PilF OS=Pseudomonas aeruginosa (strain ATCC 15692 / DSM 22644 / CIP 104116 / JCM 14847 / LMG 12228 / 1C / PRS 101 / PAO1) OX=208964 GN=pilF PE=1 SV=1	pilF	54.979	44.7	71	15	15	8	8	10	16	16	13	0	0	0	12	12	11	14	14	12	0	1	1	12	12	11	14	14	12	0	1	1	198480	188510	169960	343540	379960	325130	0	0	0	0.741713	0.704456	0.635135	1.2838	1.4199	1.215
gene0653	Cytoskeleton protein RodZ OS=Yersinia enterocolitica serotype O:8 / biotype 1B (strain NCTC 13174 / 8081) OX=393305 GN=rodZ PE=3 SV=2	rodZ	32.056	34.5	29	9	9	3	2	3	7	8	6	0	0	0	5	5	4	6	8	9	1	0	0	5	5	4	6	8	9	1	0	0	90575	76933	95218	239170	210920	191060	0	0	0	0.601244	0.510687	0.632065	1.58763	1.4001	1.26827
gene0654	4-hydroxy-3-methylbut-2-en-1-yl diphosphate synthase (flavodoxin) OS=Pseudoalteromonas haloplanktis (strain TAC 125) OX=326442 GN=ispG PE=3 SV=1	ispG	40.513	47.3	72	14	12	10	11	10	13	14	14	0	0	0	10	10	11	11	13	13	4	5	4	9	9	10	9	11	11	3	3	2	402160	456950	376020	547790	539840	433590	13588	12807	8874.2	1.29654	1.47318	1.21226	1.76604	1.74041	1.39787
gene0655	Histidine--tRNA ligase OS=Pseudoalteromonas haloplanktis (strain TAC 125) OX=326442 GN=hisS PE=3 SV=1	hisS	46.717	74.7	112	26	22	14	15	19	18	23	16	2	2	3	20	19	23	20	19	19	6	7	7	17	16	20	18	17	17	3	4	4	472430	458490	637950	1030300	1003700	961890	72289	73567	81720	0.887223	0.861044	1.19807	1.9349	1.88495	1.80643
gene0656	UPF0070 protein YfgM OS=Escherichia coli (strain K12) OX=83333 GN=yfgM PE=3 SV=1	yfgM	22.01	78.5	83	12	12	13	11	13	14	17	15	0	0	0	11	9	11	11	12	12	5	1	2	11	9	11	11	12	12	5	1	2	752860	724310	871610	956530	1325500	763150	44017	0	75798	1.09233	1.05091	1.26463	1.38784	1.92318	1.10726
gene0657	Outer membrane protein assembly factor BamB OS=Vibrio cholerae serotype O1 (strain ATCC 39315 / El Tor Inaba N16961) OX=243277 GN=bamB PE=3 SV=1	bamB	42.805	56.2	90	15	15	14	14	12	16	16	18	0	0	0	11	12	10	15	15	15	3	3	2	11	12	10	15	15	15	3	3	2	580850	558640	242560	1408700	1566900	1364100	32253	31720	6351.5	0.902552	0.868041	0.376901	2.18891	2.43472	2.1196
gene0658	GTPase Der OS=Pseudoalteromonas haloplanktis (strain TAC 125) OX=326442 GN=der PE=3 SV=1	der	54.616	13.1	3	6	2	2	0	1	0	0	0	0	0	0	4	3	4	2	0	2	4	2	3	2	1	1	1	0	1	0	0	0	0	0	0	0	0	0	0	0	0
gene0660	MULTISPECIES: DUF2750 domain-containing protein	--	13.52	16	8	2	2	1	0	1	2	2	2	0	0	0	2	1	2	2	2	2	1	1	1	2	1	2	2	2	2	1	1	1	17443	0	13089	81938	84963	42017	0	0	0	0.364231		0.273314	1.71096	1.77413	0.877365
gene0661	Probable maleylacetoacetate isomerase OS=Caenorhabditis elegans OX=6239 GN=gst-42 PE=1 SV=1	gst-42	22.77	51	25	7	7	2	2	3	6	6	6	0	0	0	3	3	4	6	6	6	2	2	2	3	3	4	6	6	6	2	2	2	120740	126660	117160	254670	254740	202730	59474	177040	181770	0.726871	0.76251	0.705319	1.53315	1.53357	1.22046
gene0662	Peptidyl-prolyl cis-trans isomerase C OS=Salmonella typhimurium (strain LT2 / SGSC1412 / ATCC 700720) OX=99287 GN=ppiC PE=3 SV=2	ppiC	10.003	15.1	5	1	1	1	1	0	1	1	1	0	0	0	1	1	1	1	1	1	0	0	0	1	1	1	1	1	1	0	0	0	0	0	0	0	0	0	0	0	0
gene0663	Glutathione peroxidase OS=Pseudomonas wisconsinensis OX=57038 GN=gpwA PE=3 SV=1	gpwA	24.951	45.7	29	5	5	4	5	4	4	6	6	0	0	0	4	5	5	3	5	5	0	0	0	4	5	5	3	5	5	0	0	0	92646	89761	68461	140270	256760	214510	0	0	0	0.644563	0.624491	0.476301	0.975895	1.78635	1.4924
gene0664	Putative phosphinothricin acetyltransferase YwnH OS=Bacillus subtilis (strain 168) OX=224308 GN=ywnH PE=1 SV=1	ywnH	17.917	19.8	9	2	2	1	1	1	2	2	2	0	0	0	1	2	1	2	2	2	1	1	1	1	2	1	2	2	2	1	1	1	0	7186.2	0	96125	118550	98232	0	0	0		0.089801		1.20121	1.48144	1.22754
gene0665	Virulence sensor protein BvgS OS=Bordetella bronchiseptica (strain ATCC BAA-588 / NCTC 13252 / RB50) OX=257310 GN=bvgS PE=3 SV=2	bvgS	73.43	13.6	16	7	6	0	0	0	6	4	6	0	0	0	2	3	3	7	5	6	3	2	4	1	2	2	6	4	6	2	1	3	0	27702	13633	64699	97891	69955	57525	0	30255		0.536178	0.263869	1.25226	1.8947	1.35399
gene0666	Probable cyclic di-GMP phosphodiesterase VC_1348 OS=Vibrio cholerae serotype O1 (strain ATCC 39315 / El Tor Inaba N16961) OX=243277 GN=VC_1348 PE=1 SV=1	VC_1348	42.881	44.6	47	13	13	4	2	4	9	16	12	0	0	0	4	4	5	10	12	12	2	4	3	4	4	5	10	12	12	2	4	3	56513	27110	32785	443970	677390	742570	39646	8482.3	10716	0.249422	0.119651	0.144698	1.95948	2.98968	3.27736
gene0671	DNA mismatch repair protein MutL OS=Pseudoalteromonas haloplanktis (strain TAC 125) OX=326442 GN=mutL PE=3 SV=1	mutL	69.121	9.5	10	5	3	1	1	1	1	3	1	1	0	1	2	1	3	1	2	2	2	3	3	1	1	1	1	2	2	1	1	1	0	0	0	27085	29597	27246	0	0	0				0.968151	1.05794	0.973906
gene0673	RNA-binding protein Hfq OS=Pseudoalteromonas haloplanktis (strain TAC 125) OX=326442 GN=hfq PE=3 SV=1	hfq	9.6509	64.4	15	4	3	2	2	2	3	3	3	0	0	0	4	4	3	4	4	3	1	1	1	3	3	2	3	3	3	0	0	0	430410	438660	459470	598070	921050	1013000	0	0	0	0.668917	0.681738	0.71408	0.929484	1.43144	1.57434
gene0674	GTPase HflX OS=Escherichia coli (strain K12) OX=83333 GN=hflX PE=1 SV=3	hflX	48.339	32.6	50	11	9	6	5	6	8	9	12	1	1	2	7	8	9	8	8	9	4	3	4	6	7	7	8	8	9	3	1	2	131700	116260	111260	166890	206210	194950	149590	159630	142940	0.859268	0.758531	0.725909	1.08886	1.3454	1.27194
gene0675	Protein HflK OS=Vibrio cholerae serotype O1 (strain ATCC 39315 / El Tor Inaba N16961) OX=243277 GN=hflK PE=3 SV=1	hflK	44.003	51.9	117	17	17	16	15	17	23	24	22	0	0	0	14	14	17	16	15	15	1	1	2	14	14	17	16	15	15	1	1	2	622450	675100	981910	2179800	1348800	1972700	0	0	60014	0.555704	0.602708	0.876619	1.94606	1.20417	1.76117
gene0676	Protein HflC OS=Haemophilus influenzae (strain ATCC 51907 / DSM 11121 / KW20 / Rd) OX=71421 GN=hflC PE=3 SV=1	hflC	33.058	54.8	69	15	15	8	6	13	14	16	12	0	0	0	12	12	13	12	13	11	2	1	1	12	12	13	12	13	11	2	1	1	541910	544810	1286000	1987000	939840	868570	20460	0	0	0.612962	0.616242	1.45461	2.24752	1.06307	0.982452
gene0677	MULTISPECIES: porin	--	41.797	12.4	8	3	3	0	0	0	3	3	2	0	0	0	0	1	0	3	3	3	0	1	2	0	1	0	3	3	3	0	1	2	0	0	0	79840	114110	75821	0	0	19799				1.10288	1.57627	1.04736
gene0678	Acetyl-coenzyme A synthetase OS=Pseudoalteromonas haloplanktis (strain TAC 125) OX=326442 GN=acsA PE=3 SV=1	acsA	71.439	27.9	34	14	10	7	6	5	4	6	6	0	0	0	11	13	12	10	10	10	3	4	4	7	9	8	6	6	6	0	0	0	222980	235600	280660	181840	231450	193410	0	0	0	0.994012	1.05027	1.25114	0.810616	1.03177	0.862193
gene0679	Glycerol metabolism activator OS=Pseudomonas putida OX=303 GN=agmR PE=3 SV=1	agmR	24.195	43.3	40	8	8	4	7	6	9	8	6	0	0	0	5	8	7	8	8	7	1	0	0	5	8	7	8	8	7	1	0	0	91064	91912	107450	186490	192580	180220	0	0	0	0.64302	0.649007	0.758724	1.31684	1.35984	1.27257
gene0681	MULTISPECIES: MoxR family ATPase	--	31.635	16.2	9	4	4	2	2	1	3	0	1	0	0	0	2	2	3	3	2	2	0	1	1	2	2	3	3	2	2	0	1	1	27790	87840	50734	54075	49419	37628	0	0	0	0.542269	1.71403	0.989977	1.05517	0.964317	0.734238
gene0684	hypothetical protein	--	23.534	5.7	3	1	1	0	0	0	1	1	1	0	0	0	0	1	1	1	1	1	0	1	0	0	1	1	1	1	1	0	1	0	0	0	0	0	0	0	0	0	0
gene0686	2-C-methyl-D-erythritol 4-phosphate cytidylyltransferase OS=Pseudoalteromonas haloplanktis (strain TAC 125) OX=326442 GN=ispD PE=3 SV=1	ispD	25.412	32.8	7	5	5	0	0	1	1	3	2	0	0	0	1	2	1	1	3	3	0	0	0	1	2	1	1	3	3	0	0	0	0	13987	0	0	18518	19743	0	0	0		0.803112			1.06327	1.13361
gene0687	2-C-methyl-D-erythritol 2,4-cyclodiphosphate synthase OS=Pseudoalteromonas haloplanktis (strain TAC 125) OX=326442 GN=ispF PE=3 SV=1	ispF	17.057	59.5	30	8	7	4	3	3	6	6	5	1	1	1	4	4	4	7	7	5	3	3	4	3	4	4	7	7	5	2	2	3	231620	358920	267490	797750	941440	917210	7786.6	10676	15891	0.587407	0.91025	0.678376	2.02316	2.38757	2.32612
gene0688	tRNA pseudouridine synthase D OS=Pseudoalteromonas haloplanktis (strain TAC 125) OX=326442 GN=truD PE=3 SV=1	truD	38.95	4.3	3	1	1	0	0	0	1	1	1	0	0	0	0	0	0	1	1	1	0	0	0	0	0	0	1	1	1	0	0	0	0	0	0	0	0	0	0	0	0
gene0689	5'-nucleotidase SurE OS=Pseudoalteromonas haloplanktis (strain TAC 125) OX=326442 GN=surE PE=3 SV=1	surE	26.121	64.2	57	9	9	7	8	8	10	12	12	0	0	0	7	6	7	8	9	8	0	0	0	7	6	7	8	9	8	0	0	0	168850	158570	144050	214140	511770	419700	0	0	0	0.6265	0.588357	0.534482	0.794543	1.89887	1.55725
gene0692	RNA polymerase sigma factor RpoS OS=Salmonella typhimurium (strain LT2 / SGSC1412 / ATCC 700720) OX=99287 GN=rpoS PE=3 SV=1	rpoS	37.404	41.7	32	10	7	6	5	6	6	5	4	0	0	0	7	6	7	8	6	6	2	2	2	5	5	5	6	4	4	1	1	1	142150	125810	159860	413920	144060	116890	0	0	0	0.773472	0.684562	0.869836	2.25224	0.783865	0.636026
gene0693	Valine--tRNA ligase OS=Pseudoalteromonas haloplanktis (strain TAC 125) OX=326442 GN=valS PE=3 SV=1	valS	108.41	61.5	431	60	51	58	61	56	70	79	71	11	13	12	51	52	53	55	57	57	19	19	21	42	43	45	46	48	48	11	11	13	1415300	1437500	1252300	2354500	2545000	2412900	431650	555800	481140	0.988484	1.00399	0.874641	1.64445	1.7775	1.68524
gene0694	DNA polymerase III subunit chi OS=Haemophilus influenzae (strain ATCC 51907 / DSM 11121 / KW20 / Rd) OX=71421 GN=holC PE=3 SV=1	holC	16.509	8.1	2	1	1	0	0	0	1	0	1	0	0	0	1	1	1	1	1	1	0	0	0	1	1	1	1	1	1	0	0	0	0	0	0	0	0	0	0	0	0
gene0696	Probable cytosol aminopeptidase OS=Shewanella piezotolerans (strain WP3 / JCM 13877) OX=225849 GN=pepA PE=3 SV=1	pepA	54.907	47.9	115	16	14	15	17	15	20	23	25	0	0	0	15	15	16	15	15	16	4	4	5	13	13	14	13	13	14	2	2	3	121520	406140	110680	532350	648140	625630	12730	2572.3	8458.4	0.443105	1.48093	0.403578	1.94114	2.36335	2.28127
gene0697	Lipopolysaccharide export system permease protein LptF OS=Haemophilus influenzae (strain ATCC 51907 / DSM 11121 / KW20 / Rd) OX=71421 GN=lptF PE=3 SV=1	lptF	41.323	27.8	43	8	8	8	6	5	8	9	7	0	0	0	6	6	5	6	7	6	2	2	1	6	6	5	6	7	6	2	2	1	178100	82622	66827	280340	161260	144150	19753	15749	0	1.50168	0.696643	0.563465	2.36374	1.3597	1.21543
gene0698	Lipopolysaccharide export system permease protein LptG OS=Escherichia coli (strain K12) OX=83333 GN=lptG PE=1 SV=1	lptG	40.393	20.4	15	7	7	1	1	2	4	5	2	0	0	0	3	4	2	5	5	4	2	1	0	3	4	2	5	5	4	2	1	0	24208	35906	53660	69701	73842	45884	0	0	0	0.479049	0.710539	1.06187	1.3793	1.46125	0.907992
gene0699	MULTISPECIES: RDD family protein	--	18.339	23.6	16	3	3	1	2	0	5	4	4	0	0	0	3	2	3	3	3	3	0	0	0	3	2	3	3	3	3	0	0	0	157380	115060	77342	419780	423760	389410	0	0	0	0.596614	0.436182	0.293197	1.59135	1.60644	1.47622
gene0701	Methyl-accepting chemotaxis protein McpQ OS=Pseudomonas putida (strain ATCC 47054 / DSM 6125 / NCIMB 11950 / KT2440) OX=160488 GN=mcpQ PE=1 SV=1	mcpQ	58.103	18.1	18	7	6	2	2	2	4	3	4	0	0	1	4	3	5	7	5	5	2	3	3	3	2	4	6	4	4	1	2	2	131880	288810	171350	386780	433080	373000	0	0	363340	0.429729	0.941082	0.558341	1.26032	1.41118	1.21541
gene0707	hypothetical protein	--	6.7778	24.1	3	1	1	0	0	0	1	2	0	0	0	0	0	0	0	1	1	1	0	0	0	0	0	0	1	1	1	0	0	0	0	0	0	0	0	0	0	0	0
gene0710	Small-conductance mechanosensitive channel OS=Shigella flexneri OX=623 GN=mscS PE=3 SV=1	mscS	30.444	33	39	8	8	3	2	4	10	9	11	0	0	0	7	3	5	8	7	8	1	1	1	7	3	5	8	7	8	1	1	1	133670	185330	131260	560970	611150	565140	0	0	0	0.366634	0.508329	0.360024	1.53865	1.67628	1.55008
gene0711	Signaling protein YkoW OS=Bacillus subtilis (strain 168) OX=224308 GN=ykoW PE=3 SV=2	ykoW	52.615	17.9	16	7	7	1	2	0	3	5	5	0	0	0	2	2	3	4	6	5	1	1	0	2	2	3	4	6	5	1	1	0	18955	30320	16745	120430	156670	119250	0	0	0	0.245972	0.393451	0.217294	1.56277	2.03305	1.54746
gene0712	Putative sensor protein Sfri_3689 OS=Shewanella frigidimarina (strain NCIMB 400) OX=318167 GN=Sfri_3689 PE=3 SV=2	Sfri_3689	67.975	7	7	3	3	0	1	0	3	1	2	0	0	0	0	2	1	3	2	2	0	0	0	0	2	1	3	2	2	0	0	0	0	79977	0	68815	180200	56778	0	0	0		0.829271		0.713534	1.86847	0.588724
gene0713	DUF885 domain-containing protein	--	68.779	48.4	153	26	26	21	23	23	28	30	28	0	0	0	22	21	22	24	24	25	5	4	5	22	21	22	24	24	25	5	4	5	449140	453570	425830	757490	815800	873430	1617.2	876.5	1925.2	1.06947	1.08002	1.01397	1.8037	1.94255	2.07977
gene0715	dITP/XTP pyrophosphatase OS=Shewanella oneidensis (strain MR-1) OX=211586 GN=SO_3358 PE=3 SV=1	SO_3358	21.363	56.3	54	7	7	9	8	9	8	12	8	0	0	0	5	7	6	6	7	7	0	0	0	5	7	6	6	7	7	0	0	0	172290	171420	152860	199460	335690	289910	0	0	0	0.782171	0.778221	0.693961	0.905518	1.52398	1.31615
gene0716	MULTISPECIES: DUF4426 domain-containing protein	--	16.099	39.6	15	5	5	2	2	1	4	4	2	0	0	0	4	3	3	4	4	3	1	1	1	4	3	3	4	4	3	1	1	1	127820	150280	117990	177340	228880	152600	0	0	0	0.803133	0.944257	0.741368	1.11428	1.43813	0.958834
gene0718	Pyrroline-5-carboxylate reductase OS=Vibrio alginolyticus OX=663 GN=proC PE=3 SV=2	proC	29.265	26.7	9	5	5	1	0	3	4	1	0	0	0	0	2	1	4	5	2	2	1	1	1	2	1	4	5	2	2	1	1	1	39719	0	113730	101440	18590	19068	0	0	0	0.678848		1.94379	1.73374	0.317727	0.325896
gene0719	Pyridoxal phosphate homeostasis protein OS=Vibrio cholerae serotype O1 (strain ATCC 39315 / El Tor Inaba N16961) OX=243277 GN=VC_0461 PE=3 SV=1	VC_0461	25.807	13.2	8	3	3	1	2	1	1	2	1	0	0	0	1	3	2	2	2	3	0	0	0	1	3	2	2	2	3	0	0	0	0	27473	32172	24084	41865	29652	0	0	0		0.884822	1.03616	0.775672	1.34834	0.955
gene0720	Twitching mobility protein OS=Pseudomonas aeruginosa (strain ATCC 15692 / DSM 22644 / CIP 104116 / JCM 14847 / LMG 12228 / 1C / PRS 101 / PAO1) OX=208964 GN=pilT PE=1 SV=1	pilT	38.621	48.3	58	13	12	7	6	7	11	15	12	0	0	0	10	9	10	9	12	10	4	3	4	9	9	9	9	11	10	3	2	3	61452	88758	89680	238250	616490	385720	17180	19421	5442.1	0.363289	0.524715	0.530165	1.40847	3.64453	2.28028
gene0721	Twitching mobility protein OS=Pseudomonas aeruginosa (strain ATCC 15692 / DSM 22644 / CIP 104116 / JCM 14847 / LMG 12228 / 1C / PRS 101 / PAO1) OX=208964 GN=pilT PE=1 SV=1	pilT	41.104	19.6	18	7	7	1	2	2	2	7	4	0	0	0	3	4	4	5	6	6	1	1	2	3	4	4	5	6	6	1	1	2	292420	181860	226660	313760	417210	524060	0	0	0	0.897008	0.557861	0.695287	0.962469	1.27981	1.60757
gene0722	hypothetical protein	--	33.973	17.3	6	4	4	0	0	0	1	3	2	0	0	0	1	0	0	3	3	4	0	1	0	1	0	0	3	3	4	0	1	0	0	0	0	33813	26687	28230	0	0	0				1.14323	0.902299	0.954469
gene0723	Putative pre-16S rRNA nuclease OS=Pseudoalteromonas haloplanktis (strain TAC 125) OX=326442 GN=PSHAa2601 PE=3 SV=1	PSHAa2601	16.56	25.5	9	3	3	0	1	1	4	2	1	0	0	0	3	3	2	3	3	3	1	0	0	3	3	2	3	3	3	1	0	0	38683	42930	69895	84746	34431	31084	0	0	0	0.769125	0.853567	1.3897	1.68498	0.684583	0.618036
gene0724	UPF0301 protein PSHAa2600 OS=Pseudoalteromonas haloplanktis (strain TAC 125) OX=326442 GN=PSHAa2600 PE=3 SV=1	PSHAa2600	20.228	21.6	12	3	3	2	0	2	3	3	2	0	0	0	3	2	2	3	3	3	0	0	0	3	2	2	3	3	3	0	0	0	29135	31966	49586	145340	92793	71525	0	0	0	0.415873	0.456282	0.70779	2.07458	1.32453	1.02095
gene0725	Glutathione synthetase OS=Salmonella typhi OX=90370 GN=gshB PE=3 SV=1	gshB	35.48	59.2	82	14	13	13	11	12	14	16	16	0	0	0	13	11	9	12	11	11	1	3	2	12	10	8	11	11	11	1	2	1	370380	379120	358260	627870	2269100	848530	0	19186	0	0.532106	0.544663	0.514694	0.902029	3.2599	1.21904
gene0726	Ribosomal RNA small subunit methyltransferase E OS=Shigella flexneri OX=623 GN=rsmE PE=3 SV=1	rsmE	26.804	32.4	12	6	6	2	2	2	3	1	2	0	0	0	3	3	5	2	2	2	0	0	0	3	3	5	2	2	2	0	0	0	32650	48883	80977	104840	82470	69261	0	0	0	0.467451	0.69986	1.15935	1.501	1.18073	0.991613
gene0727	MULTISPECIES: hypothetical protein	--	18.753	9.1	3	1	1	0	0	0	1	1	1	0	0	0	1	0	1	1	1	1	0	0	0	1	0	1	1	1	1	0	0	0	0	0	0	0	0	0	0	0	0
gene0728	MULTISPECIES: hypothetical protein	--	33.256	20.9	15	4	4	2	2	2	3	3	3	0	0	0	3	2	3	4	4	4	0	1	1	3	2	3	4	4	4	0	1	1	66962	67428	70711	213030	163870	143440	0	0	0	0.553831	0.557686	0.584839	1.76194	1.35534	1.18637
gene0729	Bifunctional glutamine synthetase adenylyltransferase/adenylyl-removing enzyme OS=Shewanella frigidimarina (strain NCIMB 400) OX=318167 GN=glnE PE=3 SV=1	glnE	106.63	48.7	136	33	33	18	15	13	33	33	24	0	0	0	26	24	21	29	31	26	3	2	2	26	24	21	29	31	26	3	2	2	182870	155240	148610	518080	501420	255300	4391.9	5708.4	7327	0.925171	0.785386	0.751844	2.62106	2.53677	1.29161
gene0730	TcpQ domain-containing protein	--	23.523	28.7	20	5	5	3	3	1	3	5	5	0	0	0	4	5	5	3	5	5	0	1	1	4	5	5	3	5	5	0	1	1	114010	97736	103250	216900	175150	182300	0	0	0	0.769172	0.659379	0.696579	1.46332	1.18165	1.22989
gene0731	Lipid A biosynthesis lauroyltransferase OS=Escherichia coli (strain K12) OX=83333 GN=lpxL PE=1 SV=1	lpxL	35.55	18.9	16	6	6	3	1	3	2	5	2	0	0	0	3	3	4	2	5	4	1	1	1	3	3	4	2	5	4	1	1	1	41474	34663	31044	32275	46202	43469	0	0	0	1.08605	0.907697	0.812929	0.845164	1.20986	1.13829
gene0732	Outer membrane protein TolC OS=Vibrio cholerae serotype O1 (strain ATCC 39315 / El Tor Inaba N16961) OX=243277 GN=tolC PE=1 SV=1	tolC	48.889	47.5	144	15	15	22	22	21	26	26	27	0	0	0	14	14	14	15	15	15	1	1	1	14	14	14	15	15	15	1	1	1	2080300	2103800	1865400	4023700	3860600	3650700	0	0	0	0.709818	0.717837	0.636492	1.37292	1.31727	1.24565
gene0733	ADP-ribose pyrophosphatase OS=Shigella flexneri OX=623 GN=nudF PE=3 SV=1	nudF	22.106	31	19	5	5	2	4	2	5	3	3	0	0	0	3	3	3	5	4	4	1	1	0	3	3	3	5	4	4	1	1	0	78709	102670	97564	242120	235550	256390	0	0	0	0.466192	0.608113	0.57787	1.43407	1.39516	1.51859
gene0735	3',5'-cyclic adenosine monophosphate phosphodiesterase CpdA OS=Pseudoalteromonas sp. (strain SM9913) OX=234831 GN=cpdA PE=3 SV=1	cpdA	29.075	10.1	3	1	1	0	0	0	1	1	1	0	0	0	1	0	0	1	1	1	0	0	0	1	0	0	1	1	1	0	0	0	0	0	0	0	0	0	0	0	0
gene0737	DNA topoisomerase 4 subunit B OS=Escherichia coli (strain K12) OX=83333 GN=parE PE=1 SV=3	parE	69.809	31.6	40	15	13	6	7	7	9	6	5	0	0	0	7	8	9	12	9	6	3	1	3	7	8	9	12	9	6	3	1	1	73647	85723	138510	214210	76143	45572	15081	0	0	0.794483	0.924756	1.49421	2.31084	0.821409	0.491618
gene0738	Uncharacterized protein BB_0024 OS=Borrelia burgdorferi (strain ATCC 35210 / B31 / CIP 102532 / DSM 4680) OX=224326 GN=BB_0024 PE=4 SV=1	BB_0024	40.744	42.8	48	11	11	6	5	4	9	14	10	0	0	0	7	8	7	9	10	10	0	3	5	7	8	7	9	10	10	0	3	5	164880	178800	149530	318510	473670	518870	0	40416	102670	0.677353	0.734538	0.614292	1.30849	1.94591	2.1316
gene0739	DNA topoisomerase 4 subunit A OS=Shigella flexneri OX=623 GN=parC PE=3 SV=1	parC	85.388	42.8	112	28	24	13	14	16	20	28	21	0	0	0	18	18	20	22	23	22	5	5	5	14	16	18	19	21	20	3	4	2	185490	262860	257010	253220	942200	769040	1220.8	1576	1790.8	0.624217	0.884585	0.864898	0.852144	3.17072	2.588
gene0740	Hypoxanthine-guanine phosphoribosyltransferase OS=Lactococcus lactis subsp. lactis (strain IL1403) OX=272623 GN=hpt PE=3 SV=1	hpt	21.288	49.7	30	6	6	4	4	3	7	6	6	0	0	0	4	4	4	6	6	6	2	0	1	4	4	4	6	6	6	2	0	1	1117700	1048600	546940	2029700	2098600	1818500	109280	0	0	0.89219	0.837032	0.436588	1.62018	1.67518	1.45159
gene0741	Crp/Fnr family transcriptional regulator	--	24.618	14.7	9	3	3	0	0	1	3	3	2	0	0	0	2	2	3	3	3	2	0	0	0	2	2	3	3	3	2	0	0	0	15253	25682	25277	94452	104990	82281	0	0	0	0.263032	0.442876	0.435892	1.62879	1.81051	1.4189
gene0743	Protein LONG AFTER FAR-RED 3 OS=Arabidopsis thaliana OX=3702 GN=LAF3 PE=2 SV=1	LAF3	60.404	31.7	54	14	14	6	6	5	11	14	12	0	0	0	7	6	6	12	11	12	0	1	1	7	6	6	12	11	12	0	1	1	73369	64876	50497	279010	330000	289130	0	0	0	0.405025	0.35814	0.278763	1.54024	1.82173	1.59611
gene0744	MULTISPECIES: DUF1543 domain-containing protein	--	18.863	14.5	7	2	2	0	1	1	1	1	3	0	0	0	0	1	1	1	2	2	0	0	0	0	1	1	1	2	2	0	0	0	0	0	0	0	39039	36093	0	0	0					1.03921	0.960789
gene0746	Glutamate 5-kinase 2 OS=Pseudoalteromonas haloplanktis (strain TAC 125) OX=326442 GN=proB2 PE=3 SV=1	proB2	40.721	19.5	7	4	4	0	0	0	4	1	2	0	0	0	0	0	1	4	3	3	0	0	0	0	0	1	4	3	3	0	0	0	0	0	0	67236	22385	18500	0	0	0				1.86558	0.62111	0.513314
gene0747	Probable diguanylate cyclase DgcC OS=Escherichia coli (strain K12) OX=83333 GN=dgcC PE=1 SV=1	dgcC	36.488	6.5	7	2	2	1	1	0	2	2	1	0	0	0	1	2	1	2	2	2	1	1	1	1	2	1	2	2	2	1	1	1	0	1662300	0	105170	170310	297150	0	0	0		2.97513		0.18823	0.304815	0.531829
gene0749	Glutamate--tRNA ligase OS=Pseudoalteromonas haloplanktis (strain TAC 125) OX=326442 GN=gltX PE=3 SV=1	gltX	56.664	63	142	28	28	19	18	21	30	25	29	0	0	0	23	22	21	25	22	20	4	7	5	23	22	21	25	22	20	4	7	5	878250	880800	872420	1181600	1276600	1260600	6239.5	22485	6104.6	1.23792	1.24152	1.2297	1.6655	1.79941	1.77686
gene0753	Probable Ni/Fe-hydrogenase B-type cytochrome subunit OS=Azotobacter chroococcum mcd 1 OX=355 GN=hupZ PE=3 SV=1	hupZ	23.04	9.4	8	2	2	2	1	1	1	2	1	0	0	0	2	2	2	2	2	1	1	1	1	2	2	2	2	2	1	1	1	1	91446	308430	285380	439780	372630	0	0	0	0	0.305295	1.0297	0.952749	1.46822	1.24404
gene0754	DUF3581 family protein	--	26.028	16.8	9	3	3	3	2	2	1	1	0	0	0	0	3	2	2	3	2	0	1	0	1	3	2	2	3	2	0	1	0	1	46764	39444	100760	30430	17741	0	0	0	0	0.994391	0.838738	2.14256	0.647064	0.377245
gene0756	Peptide chain release factor 3 OS=Vibrio vulnificus (strain CMCP6) OX=216895 GN=prfC PE=3 SV=1	prfC	59.701	43.3	57	18	10	7	9	9	9	10	13	0	0	0	13	12	13	13	13	16	7	7	8	8	7	7	9	7	9	0	1	2	240670	246000	261050	423900	600380	539990	0	0	0	0.624579	0.638411	0.677468	1.10009	1.55809	1.40136
gene0757	Arginine--tRNA ligase OS=Pseudoalteromonas haloplanktis (strain TAC 125) OX=326442 GN=argS PE=3 SV=1	argS	63.901	61.6	179	30	28	23	27	26	35	34	31	0	2	1	26	26	28	29	30	29	5	6	6	25	25	27	27	28	27	4	5	5	831630	698830	625250	1407600	1554000	1382400	33369	50449	28785	1.13193	0.951175	0.851026	1.91588	2.11515	1.88158
gene0758	Pyridoxine/pyridoxamine 5'-phosphate oxidase OS=Pseudoalteromonas haloplanktis (strain TAC 125) OX=326442 GN=pdxH PE=3 SV=1	pdxH	24.698	48.1	36	7	7	4	5	3	6	9	9	0	0	0	4	4	3	5	7	7	0	0	0	4	4	3	5	7	7	0	0	0	67088	69698	50065	248150	321230	292270	0	0	0	0.383908	0.398844	0.286495	1.42003	1.83822	1.6725
gene0759	Uncharacterized metal-dependent hydrolase YjjV OS=Escherichia coli (strain K12) OX=83333 GN=yjjV PE=1 SV=2	yjjV	29.37	22.8	6	4	4	0	0	0	0	3	3	0	0	0	0	0	0	1	3	4	0	0	0	0	0	0	1	3	4	0	0	0	0	0	0	0	43841	41540	0	0	0					1.02695	0.97305
gene0761	hypothetical protein	--	20.744	18.5	4	2	2	1	0	0	1	2	0	0	0	0	1	0	0	2	2	2	0	0	0	1	0	0	2	2	2	0	0	0	0	0	0	58760	79911	56978	0	0	0				0.901001	1.22532	0.873677
gene0762	Gramicidin S biosynthesis protein GrsT OS=Aneurinibacillus migulanus OX=47500 GN=grsT PE=3 SV=1	grsT	25.424	20.8	15	3	3	0	0	1	3	5	6	0	0	0	1	1	2	2	2	3	0	0	1	1	1	2	2	2	3	0	0	1	0	0	61816	128080	243950	165280	0	0	0			0.412708	0.855112	1.62871	1.10347
gene0764	Phosphoserine phosphatase OS=Shigella flexneri OX=623 GN=serB PE=3 SV=1	serB	36.573	14.5	8	3	3	1	1	2	2	1	1	0	0	0	2	2	3	2	3	3	1	1	1	2	2	3	2	3	3	1	1	1	22830	37251	42970	79144	48781	32523	0	0	0	0.51985	0.848223	0.978448	1.80215	1.11077	0.740564
gene3901	Type VI secretion system spike protein VgrG1b OS=Pseudomonas aeruginosa (strain ATCC 15692 / DSM 22644 / CIP 104116 / JCM 14847 / LMG 12228 / 1C / PRS 101 / PAO1) OX=208964 GN=vgrG1b PE=3 SV=1	vgrG1b	128.31	11.7	15	10	10	1	1	0	5	5	3	0	0	0	2	3	4	7	8	6	1	2	0	2	3	4	7	8	6	1	2	0	0	0	88634	101400	101550	85404	0	0	0			0.940444	1.0759	1.07749	0.906172
gene0767	DUF1851 domain-containing protein	--	25.579	15.9	16	3	3	2	1	2	4	4	3	0	0	0	2	3	3	3	3	3	0	0	1	2	3	3	3	3	3	0	0	1	32256	21062	18549	64530	60939	45914	0	0	0	0.795626	0.519515	0.457529	1.5917	1.50312	1.13251
gene0769	DUF1851 domain-containing protein	--	25.742	22.2	7	4	4	0	1	1	0	3	1	0	0	1	1	1	1	1	3	1	0	0	1	1	1	1	1	3	1	0	0	1	0	0	0	0	0	0	0	0	0
gene0776	Transcriptional regulatory protein TcrA OS=Mycobacterium tuberculosis (strain CDC 1551 / Oshkosh) OX=83331 GN=tcrA PE=3 SV=2	tcrA	25.047	3.1	2	1	1	0	0	0	0	1	1	0	0	0	0	0	0	0	1	1	0	0	0	0	0	0	0	1	1	0	0	0	0	0	0	0	0	0	0	0	0
gene0777	Sensor protein BasS OS=Salmonella typhimurium (strain LT2 / SGSC1412 / ATCC 700720) OX=99287 GN=basS PE=1 SV=1	basS	47.761	4.2	3	2	1	0	0	0	1	1	1	0	0	0	1	0	0	2	1	1	0	1	1	1	0	0	1	1	1	0	1	1	0	0	0	0	0	0	0	0	0
gene0780	DUF1570 domain-containing protein	--	42.997	8.9	6	2	2	0	0	0	2	2	2	0	0	0	2	1	2	2	2	2	1	1	1	2	1	2	2	2	2	1	1	1	6313.2	0	5201.1	23083	14880	13369	0	0	0	0.502273		0.413795	1.83647	1.18384	1.06363
gene0781	transporter substrate-binding domain-containing protein	--	28.863	9.2	2	2	2	0	0	0	0	2	0	0	0	0	0	0	0	0	2	1	0	0	0	0	0	0	0	2	1	0	0	0	0	0	0	0	0	0	0	0	0
gene0783	Pyruvate dehydrogenase complex repressor OS=Escherichia coli (strain K12) OX=83333 GN=pdhR PE=1 SV=1	pdhR	27.807	26.1	13	4	4	2	1	2	2	2	4	0	0	0	2	3	2	2	2	3	0	0	0	2	3	2	2	2	3	0	0	0	58959	59402	0	217870	243420	289090	0	0	0	0.339336	0.341886		1.25394	1.40099	1.66385
gene0784	Pyruvate dehydrogenase E1 component OS=Escherichia coli (strain K12) OX=83333 GN=aceE PE=1 SV=2	aceE	99.036	58	346	41	32	43	43	49	60	60	50	11	17	13	34	38	38	38	40	37	14	16	14	26	29	29	29	31	28	7	7	5	2798500	2862300	2704800	4981400	6093400	5036600	1500200	2092600	2025500	0.836891	0.855971	0.80887	1.48969	1.82223	1.50619
gene0785	Dihydrolipoyllysine-residue acetyltransferase component of pyruvate dehydrogenase complex OS=Escherichia coli (strain K12) OX=83333 GN=aceF PE=1 SV=3	aceF	66.791	39.4	100	17	17	9	13	11	18	21	24	2	1	1	13	12	12	14	16	17	4	2	2	13	12	12	14	16	17	4	2	2	541910	876180	554650	1415300	1872600	1607500	436920	311990	318080	0.614633	0.993761	0.629082	1.60523	2.1239	1.82322
gene0786	Dihydrolipoyl dehydrogenase OS=Vibrio parahaemolyticus serotype O3:K6 (strain RIMD 2210633) OX=223926 GN=lpd PE=3 SV=2	lpd	49.884	65.8	271	23	22	38	40	36	49	54	52	1	1	0	22	22	21	23	21	22	6	7	3	21	21	20	22	21	21	5	6	2	4016100	4322800	3460900	7734900	10723000	9586100	4053.1	2456.6	916.33	0.906996	0.976261	0.78161	1.74685	2.42168	2.16493
gene0788	5'-methylthioadenosine/S-adenosylhomocysteine nucleosidase OS=Pseudoalteromonas haloplanktis (strain TAC 125) OX=326442 GN=mtnN PE=3 SV=1	mtnN	25.01	6.4	3	1	1	0	0	0	2	1	0	0	0	0	0	0	0	1	1	0	0	0	0	0	0	0	1	1	0	0	0	0	0	0	0	0	0	0	0	0	0
gene0790	PD40 domain-containing protein	--	36.226	16	10	3	3	1	1	1	2	3	2	0	0	0	2	2	2	3	3	3	0	0	0	2	2	2	3	3	3	0	0	0	43925	37204	39631	60254	69996	45230	0	0	0	0.88965	0.753524	0.80268	1.22037	1.41769	0.916082
gene0791	Arginine decarboxylase OS=Bacillus anthracis OX=1392 GN=speA PE=3 SV=1	speA	71.222	57.6	135	24	24	23	18	18	23	26	27	0	0	0	22	19	17	19	21	22	1	3	1	22	19	17	19	21	22	1	3	1	183200	175310	171320	445710	597890	537710	0	20046	0	0.601731	0.575816	0.56271	1.46396	1.9638	1.76614
gene0792	DUF2290 domain-containing protein	--	25.969	11.9	2	2	1	0	0	0	1	1	0	0	0	0	0	0	1	1	1	0	0	0	0	0	0	0	1	1	0	0	0	0	0	0	0	0	0	0	0	0	0
gene0793	ATP-binding domain-containing protein	--	80.444	42.3	95	21	21	12	16	12	14	21	20	0	0	0	14	16	15	15	19	20	4	4	5	14	16	15	15	19	20	4	4	5	298980	376390	251250	496690	772870	623090	60718	63118	85703	0.888409	1.11843	0.746581	1.4759	2.29656	1.85149
gene0794	Endonuclease III OS=Haemophilus influenzae (strain ATCC 51907 / DSM 11121 / KW20 / Rd) OX=71421 GN=nth PE=3 SV=1	nth	25.052	37.3	28	8	6	4	3	3	4	4	6	1	1	2	4	4	6	5	6	7	1	1	2	4	4	5	4	6	6	0	0	0	92661	69794	85495	80029	78439	74300	0	0	0	1.15653	0.871122	1.06709	0.998868	0.979023	0.927363
gene0796	Ion-translocating oxidoreductase complex subunit G OS=Vibrio tasmaniensis (strain LGP32) OX=575788 GN=rnfG PE=3 SV=1	rnfG	22.683	64	38	9	9	4	5	4	8	9	8	0	0	0	4	5	5	9	9	9	1	0	0	4	5	5	9	9	9	1	0	0	164710	156780	143310	318150	329550	323820	0	0	0	0.68805	0.654924	0.598655	1.32902	1.37664	1.35271
gene0797	Ion-translocating oxidoreductase complex subunit D OS=Pseudoalteromonas atlantica (strain T6c / ATCC BAA-1087) OX=342610 GN=rnfD PE=3 SV=1	rnfD	37.46	7.9	9	2	2	2	1	0	2	2	2	0	0	0	2	1	1	1	1	1	1	1	0	2	1	1	1	1	1	1	1	0	0	0	160050	130600	119800	209390	0	0	0			1.03285	0.842798	0.773103	1.35125
gene0798	Ion-translocating oxidoreductase complex subunit C OS=Escherichia coli O157:H7 (strain EC4115 / EHEC) OX=444450 GN=rsxC PE=3 SV=1	rsxC	90.649	19.6	18	7	6	5	3	3	3	1	3	0	0	0	7	4	5	3	3	4	1	1	1	6	3	4	3	3	4	0	0	0	55307	56775	48777	44569	22151	22764	0	0	0	1.32555	1.36073	1.16904	1.06819	0.530896	0.545587
gene0799	Ion-translocating oxidoreductase complex subunit B OS=Shewanella sp. (strain ANA-3) OX=94122 GN=rnfB PE=3 SV=1	rnfB	19.674	22.8	9	3	3	2	0	0	3	2	2	0	0	0	2	2	1	3	3	3	1	1	0	2	2	1	3	3	3	1	1	0	38909	30488	26792	84167	76094	79457	0	0	0	0.694996	0.544579	0.478561	1.5034	1.3592	1.41927
gene0800	Ion-translocating oxidoreductase complex subunit A OS=Pseudoalteromonas haloplanktis (strain TAC 125) OX=326442 GN=rnfA PE=3 SV=1	rnfA	20.819	9.3	4	2	1	0	0	1	1	1	1	0	0	0	0	0	1	2	2	1	0	0	0	0	0	1	1	1	1	0	0	0	0	0	0	108390	61333	0	0	0	0				1.27726	0.722742
gene0801	RNase E specificity factor CsrD OS=Escherichia coli (strain K12) OX=83333 GN=csrD PE=1 SV=2	csrD	73.253	45.7	130	25	25	17	21	19	22	25	26	0	0	0	20	22	21	19	21	21	3	3	1	20	22	21	19	21	21	3	3	1	213040	406620	550890	367750	943600	729200	18055	15528	0	0.525265	1.00255	1.35826	0.906714	2.32651	1.7979
gene0807	UvrABC system protein B OS=Pseudoalteromonas haloplanktis (strain TAC 125) OX=326442 GN=uvrB PE=3 SV=1	uvrB	75.99	13	10	8	4	1	1	3	3	1	1	0	0	0	4	4	7	4	3	2	5	4	4	1	2	3	2	1	1	1	0	0	0	22347	21086	0	0	0	0	0	0		1.02903	0.970967
gene0808	MULTISPECIES: porin family protein	--	21.969	37.1	26	5	5	3	3	4	5	6	5	0	0	0	3	3	4	5	5	5	1	1	1	3	3	4	5	5	5	1	1	1	253540	223020	265450	471280	490200	476170	0	0	0	0.697925	0.613912	0.73071	1.2973	1.34939	1.31076
gene0810	MULTISPECIES: winged helix-turn-helix domain-containing protein	--	18.326	25.6	6	2	2	0	0	0	2	2	2	0	0	0	1	1	2	2	2	2	0	0	0	1	1	2	2	2	2	0	0	0	0	0	36185	115580	194340	176340	0	0	0			0.277044	0.884916	1.48793	1.35011
gene0813	Signal transduction histidine-protein kinase BaeS OS=Escherichia coli (strain K12) OX=83333 GN=baeS PE=1 SV=2	baeS	81.135	16.2	20	8	8	2	1	1	5	6	5	0	0	0	3	2	5	5	6	6	2	2	1	3	2	5	5	6	6	2	2	1	31379	24516	24661	103610	75649	93599	65938	73143	0	0.509715	0.398233	0.400589	1.68302	1.22883	1.52041
gene0814	Apolipoprotein N-acyltransferase OS=Vibrio parahaemolyticus serotype O3:K6 (strain RIMD 2210633) OX=223926 GN=lnt PE=3 SV=1	lnt	58.955	10.3	9	4	4	0	0	0	1	2	3	1	1	1	0	0	1	2	2	3	1	1	1	0	0	1	2	2	3	1	1	1	0	0	0	8491.9	12282	9772.4	0	0	0				0.834003	1.20623	0.959763
gene0815	Magnesium and cobalt efflux protein CorC OS=Vibrio cholerae serotype O1 (strain ATCC 39315 / El Tor Inaba N16961) OX=243277 GN=corC PE=3 SV=1	corC	30.659	62.1	67	15	14	9	8	11	13	13	10	1	1	1	8	6	9	12	13	12	1	2	2	7	5	8	11	12	11	0	1	1	327630	251570	426970	606590	572490	348630	0	545860	242780	0.788871	0.605733	1.02806	1.46055	1.37845	0.839435
gene0816	Endoribonuclease YbeY OS=Pseudoalteromonas haloplanktis (strain TAC 125) OX=326442 GN=ybeY PE=3 SV=1	ybeY	17.49	15.1	19	2	2	3	3	3	3	3	3	0	1	0	2	2	2	2	2	2	0	1	0	2	2	2	2	2	2	0	1	0	175440	161950	126560	278190	286150	312330	0	0	0	0.785189	0.724814	0.566424	1.24505	1.28068	1.39785
gene0817	PhoH-like protein OS=Shigella flexneri OX=623 GN=ybeZ PE=3 SV=2	ybeZ	38.897	13.1	9	4	4	0	2	2	1	2	2	0	0	0	1	2	4	2	3	2	0	1	1	1	2	4	2	3	2	0	1	1	0	120440	97279	105460	174330	133630	0	0	0		0.954148	0.770662	0.835474	1.38108	1.05864
gene0818	tRNA-2-methylthio-N(6)-dimethylallyladenosine synthase OS=Pseudoalteromonas haloplanktis (strain TAC 125) OX=326442 GN=miaB PE=3 SV=2	miaB	53.8	26.2	44	9	7	8	6	8	8	8	6	0	0	0	8	7	8	7	7	7	2	2	2	6	5	6	6	6	5	0	0	0	370910	327170	363360	401390	283300	244960	0	0	0	1.11771	0.985902	1.09496	1.20956	0.853703	0.738169
gene0819	3-demethoxyubiquinol 3-hydroxylase OS=Escherichia coli (strain K12) OX=83333 GN=ubiF PE=1 SV=1	ubiF	42.662	18.8	23	5	5	3	2	2	7	3	6	0	0	0	4	3	4	5	4	5	0	1	0	4	3	4	5	4	5	0	1	0	79883	64722	72252	100510	97548	100220	0	0	0	0.930432	0.753845	0.84155	1.17068	1.13618	1.16731
gene0832	Ribosome-binding ATPase YchF OS=Shigella flexneri OX=623 GN=ychF PE=3 SV=2	ychF	39.638	41	47	13	10	7	5	8	8	10	9	0	0	0	9	9	11	12	12	12	7	5	6	7	7	9	9	9	9	5	3	4	521670	370730	506310	979840	446140	436140	39004	40744	22221	1.39617	0.9922	1.35506	2.62239	1.19402	1.16726
gene0834	50S ribosomal protein L25 OS=Pseudoalteromonas haloplanktis (strain TAC 125) OX=326442 GN=rplY PE=3 SV=1	rplY	21.859	53.5	94	9	9	13	16	13	16	19	17	0	0	0	8	8	9	9	9	8	2	2	2	8	8	9	9	9	8	2	2	2	3971500	4361600	3879600	5498400	26011000	5233700	9388.9	21238	65137	0.728692	0.800268	0.711831	1.00885	4.77251	0.960281
gene0835	Ribose-phosphate pyrophosphokinase OS=Escherichia coli (strain K12) OX=83333 GN=prs PE=1 SV=2	prs	34.355	62.9	117	14	13	17	17	18	21	22	22	0	0	0	12	11	12	13	12	13	1	1	0	12	11	12	13	12	13	1	1	0	1364600	1561800	1578500	1465900	4661600	2174900	0	147910	0	0.737325	0.843877	0.8529	0.79206	2.51877	1.17515
gene0837	Outer-membrane lipoprotein LolB OS=Pseudoalteromonas haloplanktis (strain TAC 125) OX=326442 GN=lolB PE=3 SV=1	lolB	22.448	41.8	27	7	7	5	3	5	6	5	3	0	0	0	6	5	7	7	7	7	2	2	2	6	5	7	7	7	7	2	2	2	243040	226490	214880	310790	343800	270740	0	209310	194630	0.965556	0.899805	0.853681	1.23472	1.36586	1.0756
gene0838	Glutamyl-tRNA reductase OS=Pseudoalteromonas haloplanktis (strain TAC 125) OX=326442 GN=hemA PE=3 SV=2	hemA	46.329	19.4	19	6	6	2	3	3	4	4	3	0	0	0	3	3	4	5	5	5	0	0	0	3	3	4	5	5	5	0	0	0	20769	32081	24309	43146	79304	52613	0	0	0	0.494065	0.763161	0.578276	1.02638	1.88653	1.25159
gene0839	Peptide chain release factor 1 OS=Pseudoalteromonas haloplanktis (strain TAC 125) OX=326442 GN=prfA PE=3 SV=1	prfA	40.287	25.1	31	7	6	6	5	6	5	3	3	0	1	2	7	7	7	5	5	4	2	2	3	6	6	6	5	4	4	1	1	2	64772	65636	123720	59707	47096	34312	0	0	41956	1.03707	1.0509	1.98088	0.95597	0.754055	0.54937
gene0840	Release factor glutamine methyltransferase OS=Shewanella oneidensis (strain MR-1) OX=211586 GN=prmC PE=3 SV=1	prmC	31.003	12.1	3	3	2	0	0	1	0	1	1	0	0	0	1	1	3	0	2	2	1	0	1	1	0	2	0	2	2	0	0	0	0	0	14923	0	9329.7	12046	0	0	0			1.23335		0.771077	0.995573
gene0841	3'3'-cGAMP-specific phosphodiesterase 2 OS=Vibrio cholerae serotype O1 (strain ATCC 39315 / El Tor Inaba N16961) OX=243277 GN=VC_A0210 PE=1 SV=1	VC_A0210	57.812	52.2	115	25	25	12	16	17	22	29	19	0	0	0	18	17	18	22	21	22	4	4	2	18	17	18	22	21	22	4	4	2	173760	522590	458520	1223400	1282300	1104500	12021	2726.3	2197.9	0.327025	0.983541	0.862958	2.3025	2.41336	2.07873
gene0844	Uncharacterized membrane protein YjcL OS=Bacillus subtilis (strain 168) OX=224308 GN=yjcL PE=4 SV=1	yjcL	44.319	9.6	7	3	3	0	0	0	4	1	2	0	0	0	1	2	2	3	3	3	0	0	0	1	2	2	3	3	3	0	0	0	0	140760	355700	190190	225760	225710	0	0	0		0.618388	1.56266	0.835545	0.991811	0.991591
gene0845	2-dehydro-3-deoxyphosphooctonate aldolase OS=Pseudoalteromonas haloplanktis (strain TAC 125) OX=326442 GN=kdsA PE=3 SV=1	kdsA	30.939	55.6	76	12	11	10	13	9	12	17	15	0	0	0	10	11	10	7	10	10	0	0	1	10	11	10	7	10	10	0	0	1	228330	360890	302200	299080	895800	735210	0	0	0	0.485549	0.76744	0.642635	0.636	1.90494	1.56344
gene0846	Glycine cleavage system transcriptional activator OS=Escherichia coli (strain K12) OX=83333 GN=gcvA PE=1 SV=1	gcvA	33.783	17.3	7	4	4	1	3	1	0	1	1	0	0	0	3	4	3	1	1	1	1	0	1	3	4	3	1	1	1	1	0	1	59153	39554	54686	0	0	0	0	0	0	1.15689	0.773582	1.06953
gene0847	Testis-expressed protein 30 OS=Mus musculus OX=10090 GN=Tex30 PE=1 SV=1	Tex30	23.413	17.5	14	3	3	2	2	2	2	3	3	0	0	0	2	2	2	3	3	3	0	0	0	2	2	2	3	3	3	0	0	0	54154	51376	41704	69921	108660	104290	0	0	0	0.755453	0.716699	0.581774	0.975404	1.51582	1.45485
gene0849	Ribosomal RNA large subunit methyltransferase M OS=Pseudoalteromonas haloplanktis (strain TAC 125) OX=326442 GN=rlmM PE=3 SV=1	rlmM	41.299	29.1	22	9	9	2	1	5	7	2	3	1	1	0	5	5	6	8	4	7	2	3	2	5	5	6	8	4	7	2	3	2	915060	372120	958280	356320	339340	194980	1238600	1348700	539340	1.31501	0.534763	1.37712	0.512057	0.487656	0.2802
gene0850	Type IV pilus assembly ATPase PilB OS=Pseudomonas aeruginosa (strain ATCC 15692 / DSM 22644 / CIP 104116 / JCM 14847 / LMG 12228 / 1C / PRS 101 / PAO1) OX=208964 GN=pilB PE=1 SV=2	pilB	62.047	10.4	5	4	3	0	0	1	1	1	2	0	0	0	2	1	2	3	2	3	1	2	2	1	0	1	2	1	2	0	1	1	0	0	0	54098	0	36607	0	0	0				1.19283		0.807166
gene0852	Prepilin leader peptidase/N-methyltransferase OS=Pseudomonas stutzeri OX=316 GN=pilD PE=3 SV=1	pilD	32.594	6.5	7	2	2	0	1	1	1	2	2	0	0	0	0	1	1	1	2	2	0	0	0	0	1	1	1	2	2	0	0	0	0	0	0	0	44210	45530	0	0	0					0.985291	1.01471
gene0853	Type IV pilus assembly protein TapC OS=Aeromonas hydrophila OX=644 GN=tapC PE=3 SV=1	tapC	44.638	24.2	35	7	7	3	6	3	7	7	9	0	0	0	4	7	5	5	5	6	1	0	0	4	7	5	5	5	6	1	0	0	157170	132200	117860	414680	452460	408040	0	0	0	0.560517	0.471467	0.420326	1.47888	1.61361	1.4552
gene0854	Fimbrial protein OS=Neisseria meningitidis serogroup A / serotype 4A (strain Z2491) OX=122587 GN=pilE PE=1 SV=1	pilE	15.571	28.8	33	5	5	5	3	5	6	8	6	0	0	0	5	5	5	5	5	5	1	1	1	5	5	5	5	5	5	1	1	1	716170	462180	522450	3067300	3813700	3263800	0	0	0	0.362752	0.234102	0.26463	1.55364	1.93171	1.65317
gene0857	Nicotinate-nucleotide pyrophosphorylase [carboxylating] OS=Salmonella typhimurium (strain LT2 / SGSC1412 / ATCC 700720) OX=99287 GN=nadC PE=1 SV=3	nadC	30.819	20.7	18	5	5	2	1	2	4	5	4	0	0	0	2	1	2	4	5	3	0	0	0	2	1	2	4	5	3	0	0	0	26071	0	57556	155200	68920	75931	0	0	0	0.339751		0.750056	2.02253	0.898149	0.989515
gene0858	1,6-anhydro-N-acetylmuramyl-L-alanine amidase AmpD OS=Enterobacter cloacae OX=550 GN=ampD PE=3 SV=1	ampD	20.466	6.7	3	1	1	0	0	0	1	1	1	0	0	0	1	0	0	1	1	1	1	0	0	1	0	0	1	1	1	1	0	0	0	0	0	0	0	0	0	0	0
gene0859	Protein AmpE OS=Shigella flexneri OX=623 GN=ampE PE=3 SV=1	ampE	32.609	27.6	29	5	5	4	3	4	6	6	6	0	0	0	3	4	3	5	5	5	0	0	0	3	4	3	5	5	5	0	0	0	101750	89637	93188	261220	239930	210850	0	0	0	0.612598	0.53967	0.56105	1.57271	1.44453	1.26945
gene0860	MULTISPECIES: PilZ domain-containing protein	--	95.855	13	25	8	8	2	2	4	6	5	6	0	0	0	4	4	6	6	6	6	1	0	2	4	4	6	6	6	6	1	0	2	112660	91469	166850	386630	214700	180510	0	0	94264	0.632372	0.513425	0.936546	2.17019	1.20513	1.01322
gene0861	DNA repair protein RadA OS=Escherichia coli (strain K12) OX=83333 GN=radA PE=1 SV=1	radA	48.999	9	7	3	3	2	2	1	0	2	0	0	0	0	2	2	2	2	3	2	1	0	0	2	2	2	2	3	2	1	0	0	44103	47826	31979	30466	44068	41763	0	0	0	1.10163	1.19463	0.798793	0.761	1.10076	1.04318
gene0862	DUF945 family protein	--	33.407	68.7	69	14	14	10	9	11	12	13	13	1	0	0	9	10	10	11	12	12	4	3	2	9	10	10	11	12	12	4	3	2	528850	499290	351850	816850	961240	858430	275440	329510	198700	0.987446	0.932253	0.65696	1.52519	1.79479	1.60282
gene0863	UPF0149 protein YgfB OS=Salmonella typhimurium (strain LT2 / SGSC1412 / ATCC 700720) OX=99287 GN=ygfB PE=3 SV=2	ygfB	21.024	34.8	30	7	7	5	4	2	7	5	7	0	0	0	7	6	6	6	7	7	1	1	2	7	6	6	6	7	7	1	1	2	176670	192330	217430	553100	570470	489370	0	0	86316	0.541059	0.589018	0.665888	1.69389	1.74709	1.49871
gene0864	Xaa-Pro aminopeptidase OS=Escherichia coli (strain K12) OX=83333 GN=pepP PE=1 SV=2	pepP	48.406	42.4	61	13	13	7	8	7	9	16	14	0	0	0	8	8	7	9	12	12	2	3	0	8	8	7	9	12	12	2	3	0	341040	267690	417400	426710	1133200	1421300	61848	23055	0	0.666705	0.523312	0.815983	0.834183	2.21531	2.77853
gene0865	2-octaprenyl-6-methoxyphenol hydroxylase OS=Escherichia coli (strain K12) OX=83333 GN=ubiH PE=1 SV=2	ubiH	42.755	12.8	19	4	4	2	3	2	4	4	4	0	0	0	2	4	4	4	3	3	0	1	1	2	4	4	4	3	3	0	1	1	78411	75949	57781	100770	166670	142800	0	0	0	0.755913	0.732179	0.557032	0.971463	1.60676	1.37665
gene0866	2-octaprenylphenol hydroxylase OS=Escherichia coli (strain K12) OX=83333 GN=ubiI PE=1 SV=2	ubiI	42.545	14.1	13	3	3	3	3	4	1	1	1	0	0	0	3	3	3	1	2	1	0	0	0	3	3	3	1	2	1	0	0	0	37163	46044	68627	0	20396	0	0	0	0	0.863102	1.06936	1.59384		0.473692
gene0869	Aminomethyltransferase OS=Pseudoalteromonas haloplanktis (strain TAC 125) OX=326442 GN=gcvT PE=3 SV=1	gcvT	38.869	43.3	114	13	13	12	12	13	24	28	25	0	0	0	7	8	9	10	12	11	2	0	1	7	8	9	10	12	11	2	0	1	426680	473990	308730	2066300	5449800	8981100	8922.4	0	26503	0.192393	0.213725	0.139208	0.931709	2.45735	4.04964
gene0870	Glycine cleavage system H protein OS=Pseudoalteromonas haloplanktis (strain TAC 125) OX=326442 GN=gcvH PE=3 SV=1	gcvH	13.957	31.8	26	4	4	3	4	3	4	7	5	0	0	0	3	4	3	3	4	4	1	1	1	3	4	3	3	4	4	1	1	1	2392700	2502600	1979400	6955700	7819700	7323600	0	0	0	0.495491	0.518249	0.409903	1.44042	1.61934	1.5166
gene0871	Glycine dehydrogenase (decarboxylating) OS=Pseudoalteromonas haloplanktis (strain TAC 125) OX=326442 GN=gcvP PE=3 SV=1	gcvP	104.95	56.2	234	33	32	35	30	29	45	49	46	0	0	0	30	27	25	29	32	28	9	4	6	30	27	25	29	32	28	9	4	6	1301100	1414200	1371000	2908800	3327500	3191400	24908	10180	10074	0.863615	0.938686	0.910012	1.93074	2.20865	2.11832
gene0873	Internalin J OS=Listeria monocytogenes serovar 1/2a (strain ATCC BAA-679 / EGD-e) OX=169963 GN=inlJ PE=1 SV=1	inlJ	36.761	11.4	13	3	3	2	3	1	3	2	2	0	0	0	2	3	1	3	2	2	1	0	1	2	3	1	3	2	2	1	0	1	64712	41285	0	90102	100880	83270	0	0	0	0.850916	0.542868		1.18478	1.3265	1.09494
gene0879	MULTISPECIES: hypothetical protein	--	12.261	32.7	4	2	2	0	1	1	1	0	1	0	0	0	0	1	1	2	2	1	0	0	0	0	1	1	2	2	1	0	0	0	0	0	0	0	0	0	0	0	0
gene0880	hypothetical protein	--	28.334	45.9	29	8	8	4	3	6	5	6	5	0	0	0	6	6	6	7	7	8	0	1	1	6	6	6	7	7	8	0	1	1	150710	144440	124100	343180	342080	356750	0	0	0	0.618822	0.593077	0.50956	1.40911	1.4046	1.46483
gene0882	MULTISPECIES: hypothetical protein	--	17.016	12	3	1	1	1	1	1	0	0	0	0	0	0	1	1	1	0	0	0	0	0	0	1	1	1	0	0	0	0	0	0	0	0	0	0	0	0	0	0	0
gene0883	hypothetical protein	--	33.046	18.8	9	4	4	0	1	0	4	2	2	0	0	0	2	1	2	4	2	4	0	0	1	2	1	2	4	2	4	0	0	1	12906	0	11738	59033	52474	30128	0	0	0	0.388083		0.352961	1.77512	1.57789	0.905947
gene0884	fimbria/pilus outer membrane usher protein	--	91.163	1.7	2	1	1	0	0	0	1	1	0	0	0	0	1	0	0	1	1	0	0	0	0	1	0	0	1	1	0	0	0	0	0	0	0	0	0	0	0	0	0
gene0885	MULTISPECIES: molecular chaperone	--	26.066	22.9	13	4	4	2	2	2	2	3	2	0	0	0	2	2	2	2	3	2	0	1	1	2	2	2	2	3	2	0	1	1	70750	60656	63988	0	145460	132000	0	0	0	0.748117	0.641382	0.676615		1.53811	1.39578
gene0889	LytTR family transcriptional regulator DNA-binding domain-containing protein	--	52.047	3.2	1	1	1	0	0	0	0	0	1	0	0	0	0	0	0	0	0	1	0	0	0	0	0	0	0	0	1	0	0	0	0	0	0	0	0	0	0	0	0
gene0890	HTH-type transcriptional activator AaeR OS=Escherichia coli (strain K12) OX=83333 GN=aaeR PE=3 SV=1	aaeR	33.315	5.3	16	2	2	2	4	1	4	3	2	0	0	0	2	1	2	2	2	2	0	0	0	2	1	2	2	2	2	0	0	0	1025600	0	906350	1945400	0	1766600	0	0	0	0.726867		0.642352	1.37875		1.25203
gene0892	NADPH-dependent curcumin reductase OS=Escherichia coli (strain K12) OX=83333 GN=curA PE=1 SV=3	curA	37.995	45.6	37	10	9	5	5	4	6	9	8	0	0	0	7	6	8	7	9	9	1	2	1	6	5	7	6	8	8	0	1	0	42638	43432	40080	68891	128080	128240	0	0	0	0.566792	0.577347	0.532789	0.915777	1.70258	1.70471
gene0896	Uncharacterized protein YqeW OS=Bacillus subtilis (strain 168) OX=224308 GN=yqeW PE=4 SV=2	yqeW	58.829	17.8	23	6	6	2	2	2	6	6	5	0	0	0	3	4	4	6	5	6	0	0	0	3	4	4	6	5	6	0	0	0	47801	52285	47974	104760	147870	128630	0	0	0	0.541839	0.592666	0.5438	1.18749	1.67615	1.45806
gene0901	hypothetical protein	--	63.707	15.1	21	6	6	2	2	2	5	5	5	0	0	0	4	3	3	6	5	5	0	0	1	4	3	3	6	5	5	0	0	1	78813	83330	79248	116920	136820	105600	0	0	0	0.787171	0.832286	0.791516	1.16778	1.36654	1.05472
gene0905	MULTISPECIES: hypothetical protein	--	21.045	14.9	4	2	2	0	0	1	1	1	1	0	0	0	1	1	2	1	2	1	1	0	0	1	1	2	1	2	1	1	0	0	0	0	35765	0	53606	0	0	0	0			0.800371		1.19963
gene0907	DUF2339 domain-containing protein	--	99.605	7.7	15	4	4	1	1	1	4	4	4	0	0	0	2	1	1	4	3	4	0	0	0	2	1	1	4	3	4	0	0	0	10051	0	0	47169	35742	31689	0	0	0	0.322533			1.51363	1.14695	1.01689
gene0911	MULTISPECIES: hypothetical protein	--	9.0782	19.5	17	2	2	3	3	3	2	1	2	1	1	1	2	2	2	2	1	2	1	1	1	2	2	2	2	1	2	1	1	1	133130	137380	122220	142380	0	37807	0	0	0	1.16186	1.19895	1.06665	1.24259		0.329952
gene0912	hypothetical protein	--	54.086	8.9	11	4	4	1	0	1	4	2	3	0	0	0	3	2	1	3	2	2	1	3	2	3	2	1	3	2	2	1	3	2	18807	0	0	52233	76807	63610	0	29994	0	0.389458			1.08165	1.59053	1.31724
gene0914	Uncharacterized protein Mb0930 OS=Mycobacterium bovis (strain ATCC BAA-935 / AF2122/97) OX=233413 GN=BQ2027_MB0930 PE=3 SV=1	BQ2027_MB0930	41.013	3.6	1	1	1	0	1	0	0	0	0	0	0	0	0	1	0	1	0	0	0	0	0	0	1	0	1	0	0	0	0	0	0	0	0	0	0	0	0	0	0
gene0915	Transcriptional regulatory protein BaeR OS=Escherichia coli (strain K12) OX=83333 GN=baeR PE=1 SV=1	baeR	26.516	44.8	38	8	8	7	5	6	7	7	6	0	0	0	5	5	5	7	7	7	0	0	0	5	5	5	7	7	7	0	0	0	183230	216900	206290	260260	162900	158800	0	0	0	0.925108	1.0951	1.04154	1.31402	0.822464	0.801764
gene0916	Signal transduction histidine-protein kinase BaeS OS=Escherichia coli (strain K12) OX=83333 GN=baeS PE=1 SV=2	baeS	55.785	15.5	12	6	6	0	0	1	3	6	2	0	0	0	3	0	3	5	6	4	0	0	1	3	0	3	5	6	4	0	0	1	665520	0	329640	356030	293200	209620	0	0	0	1.79481		0.888992	0.960162	0.790718	0.565315
gene0918	MULTISPECIES: hypothetical protein	--	23.104	8.6	3	1	1	0	0	0	1	1	1	0	0	0	0	1	1	1	1	1	0	0	0	0	1	1	1	1	1	0	0	0	0	0	0	0	0	0	0	0	0
gene0922	prohibitin family protein	--	31.08	25.4	17	5	5	1	3	2	3	5	3	0	0	0	3	4	5	4	5	4	1	1	0	3	4	5	4	5	4	1	1	0	158670	116460	110770	142330	141240	133240	0	0	0	1.18601	0.870501	0.82797	1.06387	1.05572	0.995926
gene0923	Acetyltransferase Atu2258 OS=Agrobacterium fabrum (strain C58 / ATCC 33970) OX=176299 GN=Atu2258 PE=1 SV=2	Atu2258	15.63	40.9	25	4	4	5	5	3	5	4	3	0	0	0	4	4	3	4	4	4	0	1	0	4	4	3	4	4	4	0	1	0	56771	55569	54798	97598	109850	101970	0	0	0	0.714766	0.699632	0.689925	1.22879	1.38305	1.28384
gene0925	MULTISPECIES: hypothetical protein	--	11.797	27.1	9	2	2	2	1	1	2	2	1	0	0	0	2	2	2	1	2	2	0	0	0	2	2	2	1	2	2	0	0	0	69671	52027	84859	0	109330	82215	0	0	0	0.87504	0.653438	1.0658		1.37314	1.03259
gene0926	MULTISPECIES: DUF3297 family protein	--	9.3516	43.9	13	3	3	3	2	4	2	1	1	0	0	0	2	2	3	1	1	1	0	0	0	2	2	3	1	1	1	0	0	0	103450	53670	201140	86571	0	13598	0	0	0	1.12831	0.585369	2.1938	0.944214		0.148311
gene0934	ATP-dependent RNA helicase DbpA OS=Escherichia coli (strain K12) OX=83333 GN=dbpA PE=1 SV=2	dbpA	50.43	11.3	4	3	3	1	0	3	0	0	0	0	0	0	3	2	3	1	0	0	0	0	1	3	2	3	1	0	0	0	0	1	9223.7	8413.2	18007	0	0	0	0	0	0	0.776321	0.708104	1.51557
gene0936	ATP-dependent RNA helicase RhlE OS=Escherichia coli (strain K12) OX=83333 GN=rhlE PE=1 SV=3	rhlE	52.067	13.1	13	5	5	1	1	1	3	5	2	0	0	0	1	3	3	3	5	3	0	0	0	1	3	3	3	5	3	0	0	0	0	21577	24544	58567	62922	33702	0	0	0		0.535909	0.609601	1.45463	1.5628	0.837059
gene0942	Uncharacterized protein MJ1147 OS=Methanocaldococcus jannaschii (strain ATCC 43067 / DSM 2661 / JAL-1 / JCM 10045 / NBRC 100440) OX=243232 GN=MJ1147 PE=4 SV=1	MJ1147	55.344	13.6	20	6	6	3	3	2	3	5	4	0	0	0	3	3	2	4	5	5	1	0	1	3	3	2	4	5	5	1	0	1	31321	30730	27862	61738	48704	45983	0	0	0	0.762879	0.748484	0.678629	1.50374	1.18627	1.12
gene0943	hypothetical protein	--	7.302	62.7	4	2	2	0	1	0	1	1	1	0	0	0	0	1	0	1	2	2	0	0	0	0	1	0	1	2	2	0	0	0	0	0	0	0	0	0	0	0	0
gene0944	hypothetical protein	--	33.377	22.9	9	5	5	0	1	0	1	4	3	0	0	0	2	2	0	4	4	5	0	0	0	2	2	0	4	4	5	0	0	0	12157	5580.2	0	19025	32322	35085	0	0	0	0.583522	0.267843		0.913178	1.55142	1.68404
gene0949	endonuclease/exonuclease/phosphatase family protein	--	29.105	8.7	5	2	2	0	0	0	1	2	2	0	0	0	1	1	0	1	2	2	0	0	0	1	1	0	1	2	2	0	0	0	0	0	0	0	14379	12652	0	0	0					1.06389	0.93611
gene0950	DUF2207 domain-containing protein	--	75.233	18.7	19	8	8	0	0	0	5	6	8	0	0	0	2	2	1	5	6	8	2	1	1	2	2	1	5	6	8	2	1	1	441530	922460	0	233460	251680	147280	182750	0	0	1.21569	2.53986		0.642798	0.692964	0.405514
gene0952	Inner membrane protein YedI OS=Escherichia coli (strain K12) OX=83333 GN=yedI PE=1 SV=2	yedI	32.173	19.7	21	5	5	2	2	2	5	6	4	0	0	0	3	2	3	4	5	5	0	0	0	3	2	3	4	5	5	0	0	0	54178	48377	45676	185600	119180	100740	0	0	0	0.587029	0.524174	0.494908	2.01101	1.29134	1.09154
gene0953	Uncharacterized sulfatase YidJ OS=Escherichia coli (strain K12) OX=83333 GN=yidJ PE=3 SV=1	yidJ	66.763	26.9	26	10	10	0	0	0	7	12	7	0	0	0	2	1	1	7	10	9	0	0	0	2	1	1	7	10	9	0	0	0	17196	0	0	71969	418220	112350	0	0	0	0.110989			0.464515	2.69935	0.725149
gene0963	Uncharacterized MFS-type transporter CKO_02171 OS=Citrobacter koseri (strain ATCC BAA-895 / CDC 4225-83 / SGSC4696) OX=290338 GN=CKO_02171 PE=3 SV=1	CKO_02171	49.176	19.3	12	4	4	1	0	0	5	3	3	0	0	0	1	0	0	4	3	3	1	0	1	1	0	0	4	3	3	1	0	1	0	0	0	160320	194520	139010	0	0	0				0.973899	1.18165	0.844447
gene0966	Uncharacterized protein Mb0911c OS=Mycobacterium bovis (strain ATCC BAA-935 / AF2122/97) OX=233413 GN=BQ2027_MB0911C PE=4 SV=2	BQ2027_MB0911C	17.06	15.3	11	2	2	1	1	1	2	3	3	0	0	0	1	1	2	2	2	2	0	0	0	1	1	2	2	2	2	0	0	0	0	0	49055	153700	444050	351180	0	0	0			0.196616	0.616041	1.77979	1.40756
gene0969	Teichoic acid glycerol-phosphate primase OS=Bacillus subtilis (strain 168) OX=224308 GN=tagB PE=1 SV=1	tagB	38.31	16	24	5	5	4	2	3	6	5	4	0	0	0	4	4	3	4	3	4	0	0	0	4	4	3	4	3	4	0	0	0	177370	147550	132360	391910	350380	346700	0	0	0	0.68825	0.572539	0.513597	1.52073	1.35958	1.3453
gene0970	Probable nitronate monooxygenase OS=Staphylococcus aureus (strain USA300 / TCH1516) OX=451516 GN=USA300HOU_0879 PE=3 SV=1	USA300HOU_0879	36.687	24.6	18	6	6	1	1	0	6	5	5	0	0	0	2	3	1	5	5	4	1	0	0	2	3	1	5	5	4	1	0	0	24438	9946.5	0	53465	56536	65485	0	0	0	0.582216	0.236968		1.27376	1.34693	1.56013
gene0972	PGA synthase CapB OS=Bacillus subtilis (strain 168) OX=224308 GN=capB PE=4 SV=3	capB	155.16	22	70	22	22	4	4	4	12	22	23	0	0	1	10	9	6	16	19	21	3	2	2	10	9	6	16	19	21	3	2	2	20994	21801	17992	67103	147840	111470	8896.1	11200	8617.8	0.454291	0.471754	0.389331	1.45205	3.19912	2.41211
gene0973	hypothetical protein	--	158.48	8	10	6	6	0	0	0	4	4	2	0	0	0	0	0	0	5	4	3	0	0	0	0	0	0	5	4	3	0	0	0	0	0	0	26746	33019	23682	0	0	0				0.961544	1.18707	0.851391
gene0975	hypothetical protein	--	75.913	12.1	14	6	6	0	1	1	5	4	3	0	0	0	2	5	2	6	5	4	1	1	2	2	5	2	6	5	4	1	1	2	82587	53717	102670	284030	188030	166820	0	0	62640	0.614687	0.39981	0.764162	2.11401	1.39949	1.24162
gene0976	poly-gamma-glutamate biosynthesis protein PgsC/CapC	--	114.72	8	11	6	6	0	0	0	6	3	2	0	0	0	0	1	1	6	3	3	0	0	0	0	1	1	6	3	3	0	0	0	0	0	0	22431	19454	13505	0	0	0				1.21489	1.05366	0.73145
gene0977	hypothetical protein	--	75.678	17.5	27	8	8	2	2	2	7	7	7	0	0	0	4	3	5	7	7	7	3	0	1	4	3	5	7	7	7	3	0	1	36748	32790	30463	155320	186270	165370	7819.4	0	0	0.418419	0.373353	0.346857	1.7685	2.1209	1.88293
gene0978	PGA biosynthesis protein CapA OS=Bacillus subtilis (strain 168) OX=224308 GN=capA PE=3 SV=1	capA	79.996	33.4	95	19	19	10	10	11	21	21	22	0	0	0	12	10	12	18	19	19	3	6	2	12	10	12	18	19	19	3	6	2	101470	106900	91108	299540	353930	302860	10046	34748	5280.7	0.69932	0.736743	0.627906	2.0644	2.43925	2.08728
gene0979	Transcriptional regulatory protein TyrR OS=Enterobacter agglomerans OX=549 GN=tyrR PE=1 SV=1	tyrR	58.169	28	41	12	12	5	5	5	8	11	7	0	0	0	10	7	6	8	10	9	2	1	1	10	7	6	8	10	9	2	1	1	106240	127280	138870	183620	218870	198290	25484	0	0	0.744682	0.892161	0.9734	1.28707	1.53415	1.3899
gene0980	hypothetical protein	--	22.258	37.4	19	5	5	2	2	1	3	6	5	0	0	0	2	3	3	4	5	5	0	1	1	2	3	3	4	5	5	0	1	1	28180	27159	25021	161030	159720	120190	0	0	0	0.324343	0.312592	0.287984	1.8534	1.83833	1.38335
gene0981	Protein THEM6 OS=Homo sapiens OX=9606 GN=THEM6 PE=1 SV=2	THEM6	20.761	22	8	4	4	0	0	0	2	2	4	0	0	0	1	1	1	3	3	4	2	2	2	1	1	1	3	3	4	2	2	2	0	0	0	24959	35594	29812	36647	37669	40017				0.731585	1.04331	0.873834
gene0982	Outer membrane protein W OS=Vibrio cholerae serotype O1 (strain ATCC 39315 / El Tor Inaba N16961) OX=243277 GN=ompW PE=3 SV=2	ompW	23.054	38	94	5	5	10	11	11	23	18	21	0	0	0	5	5	5	5	5	5	2	1	2	5	5	5	5	5	5	2	1	2	21715000	9212300	21262000	58711000	49377000	40965000	21762	0	12721	0.86309	0.366155	0.845085	2.33354	1.96255	1.62821
gene0984	Small heat shock protein IbpA OS=Yersinia pseudotuberculosis serotype O:3 (strain YPIII) OX=502800 GN=ibpA PE=3 SV=1	ibpA	16.588	56.8	38	9	3	5	7	7	4	8	7	0	0	0	8	9	8	7	9	7	0	3	0	3	3	3	3	3	2	0	0	0	280320	309870	319660	130950	348160	241320	0	22424	0	1.18729	1.31245	1.35391	0.554637	1.47463	1.02211
gene0990	Putative outer membrane protein YiaT OS=Escherichia coli (strain K12) OX=83333 GN=yiaT PE=3 SV=1	yiaT	31.078	15.1	16	4	4	2	2	1	4	4	3	0	0	0	2	2	2	4	4	4	0	0	0	2	2	2	4	4	4	0	0	0	155840	141630	136140	282660	374670	302760	0	0	0	0.670905	0.609729	0.586095	1.21688	1.61299	1.30341
gene0991	MULTISPECIES: DUF3019 domain-containing protein	--	7.5827	23.8	3	1	1	0	0	0	1	1	1	0	0	0	1	1	0	1	1	1	0	0	0	1	1	0	1	1	1	0	0	0	0	0	0	0	0	0	0	0	0
gene0994	MULTISPECIES: hypothetical protein	--	18.523	44.1	21	5	5	3	2	3	5	5	3	0	0	0	4	3	4	5	4	4	0	0	0	4	3	4	5	4	4	0	0	0	71248	67295	63222	141680	115580	99467	0	0	0	0.765433	0.722965	0.679208	1.5221	1.2417	1.06859
gene0998	Ribosome maturation factor RimP OS=Pseudoalteromonas haloplanktis (strain TAC 125) OX=326442 GN=rimP PE=3 SV=2	rimP	16.82	30.5	11	3	3	4	3	3	1	0	0	0	0	0	3	3	3	2	2	2	0	0	1	3	3	3	2	2	2	0	0	1	265780	255790	398440	22510	38607	18651	0	0	0	1.59503	1.53508	2.39117	0.13509	0.231693	0.111931
gene0999	Transcription termination/antitermination protein NusA OS=Shigella flexneri OX=623 GN=nusA PE=3 SV=1	nusA	55.647	41.5	81	17	16	16	13	13	15	13	11	0	0	0	17	15	14	15	14	12	4	4	3	16	14	13	14	13	11	3	3	2	1063200	815350	749180	1764000	765310	437720	20814	26376	18093	1.69059	1.29648	1.19127	2.80493	1.21691	0.696016
gene1000	Translation initiation factor IF-2 OS=Pseudoalteromonas haloplanktis (strain TAC 125) OX=326442 GN=infB PE=3 SV=1	infB	98.116	56.9	252	40	36	40	37	38	51	47	39	0	0	0	35	37	37	37	36	34	7	8	8	32	33	33	33	33	30	4	5	4	1744700	1515100	2050100	2646000	1765900	1303800	3927.8	3376.1	2475.1	1.42291	1.23565	1.67198	2.15797	1.44019	1.06333
gene1001	Ribosome-binding factor A OS=Pseudoalteromonas haloplanktis (strain TAC 125) OX=326442 GN=rbfA PE=3 SV=1	rbfA	15.212	17.2	14	3	3	3	3	2	4	1	1	0	0	0	3	3	2	3	2	1	0	0	1	3	3	2	3	2	1	0	0	1	87190	98087	125930	137560	111970	0	0	0	0	0.777459	0.874626	1.1229	1.2266	0.998418
gene1002	tRNA pseudouridine synthase B OS=Pseudoalteromonas haloplanktis (strain TAC 125) OX=326442 GN=truB PE=3 SV=1	truB	34.591	21.3	16	6	6	2	1	1	3	3	6	0	0	0	5	2	2	3	3	6	0	1	1	5	2	2	3	3	6	0	1	1	48126	28549	45192	57467	76082	98030	0	0	0	0.816973	0.48464	0.767167	0.975544	1.29155	1.66413
gene1003	30S ribosomal protein S15 OS=Pseudoalteromonas haloplanktis (strain TAC 125) OX=326442 GN=rpsO PE=3 SV=1	rpsO	10.074	32.6	12	3	3	2	2	3	2	2	1	0	0	0	3	2	3	2	2	2	0	0	0	3	2	3	2	2	2	0	0	0	590650	665660	1021800	552960	602140	570420	0	0	0	0.885172	0.997585	1.53131	0.828688	0.902391	0.854854
gene1004	Polyribonucleotide nucleotidyltransferase OS=Pseudoalteromonas haloplanktis (strain TAC 125) OX=326442 GN=pnp PE=1 SV=1	pnp	75.915	60.3	281	30	29	36	43	38	53	55	54	1	0	1	26	26	27	30	30	29	8	5	6	25	25	26	29	29	28	7	4	5	2491200	3352100	2549500	3388700	3770800	3121400	27646	3966.7	17333	1.19752	1.61136	1.22555	1.62895	1.81263	1.50046
gene1005	Lipoprotein NlpI OS=Shigella flexneri OX=623 GN=nlpI PE=3 SV=1	nlpI	33.393	47.5	37	10	10	3	5	2	7	10	10	0	0	0	2	4	3	9	9	9	0	1	1	2	4	3	9	9	9	0	1	1	175570	191100	130010	272560	323360	281280	0	0	0	0.766748	0.834571	0.567779	1.19032	1.41218	1.2284
gene1007	Probable K(+)/H(+) antiporter subunit A/B OS=Rhizobium meliloti (strain 1021) OX=266834 GN=phaAB PE=3 SV=2	phaAB	101.41	11.8	34	7	7	4	4	2	8	8	8	0	0	0	5	4	3	6	6	7	1	1	1	5	4	3	6	6	7	1	1	1	41978	51155	39956	113710	112860	104050	0	0	0	0.54316	0.661902	0.516997	1.47131	1.46031	1.34632
gene1008	Probable K(+)/H(+) antiporter subunit C OS=Rhizobium meliloti (strain 1021) OX=266834 GN=phaC PE=3 SV=1	phaC	11.987	14.2	1	1	1	0	0	0	1	0	0	0	0	0	0	0	0	1	0	0	0	0	0	0	0	0	1	0	0	0	0	0	0	0	0	0	0	0	0	0	0
gene1009	Na(+)/H(+) antiporter subunit D OS=Bacillus subtilis (strain 168) OX=224308 GN=mrpD PE=1 SV=3	mrpD	54.036	5	5	2	2	0	0	0	2	1	2	0	0	0	1	0	1	2	1	2	0	1	0	1	0	1	2	1	2	0	1	0	0	0	0	83803	0	68715	0	0	0				1.09893		0.901074
gene1010	Probable K(+)/H(+) antiporter subunit E OS=Rhizobium meliloti (strain 1021) OX=266834 GN=phaE PE=3 SV=1	phaE	20.147	9	3	2	2	0	0	0	1	2	0	0	0	0	0	0	0	2	2	2	0	0	0	0	0	0	2	2	2	0	0	0	0	0	0	26971	24114	25474	0	0	0				1.05687	0.944918	0.998211
gene1013	Methyl-accepting chemotaxis protein McpU OS=Pseudomonas putida (strain ATCC 47054 / DSM 6125 / NCIMB 11950 / KT2440) OX=160488 GN=mcpU PE=1 SV=1	mcpU	76.077	43.3	82	18	17	10	8	9	19	18	18	0	0	0	15	13	11	18	18	18	1	3	1	14	12	10	17	17	17	0	2	0	143370	143930	152700	580060	447820	363620	0	79231	0	0.525239	0.52729	0.559419	2.12506	1.6406	1.33213
gene1014	DNA topoisomerase 3 OS=Salmonella typhimurium (strain LT2 / SGSC1412 / ATCC 700720) OX=99287 GN=topB PE=3 SV=2	topB	72.366	7.3	7	4	3	1	0	0	3	1	1	1	0	0	1	1	0	3	1	2	1	1	1	0	1	0	3	1	2	0	0	0	0	0	0	83181	0	54535	0	0	0				1.20801		0.791992
gene1015	Chaperedoxin OS=Escherichia coli (strain K12) OX=83333 GN=cnoX PE=1 SV=2	cnoX	31.417	56.1	77	12	12	10	14	12	12	13	16	0	0	0	8	11	12	11	10	12	1	1	1	8	11	12	11	10	12	1	1	1	463730	444870	403820	718860	864330	875020	0	0	0	0.737909	0.707898	0.642577	1.14388	1.37536	1.39237
gene1025	Achacin OS=Achatina fulica OX=6530 PE=1 SV=1	--	74.107	26.1	37	14	14	0	0	0	10	14	13	0	0	0	3	2	2	10	12	13	3	2	3	3	2	2	10	12	13	3	2	3	9481.3	7587	8282.3	151670	518910	375130	13846	13138	6918.2	0.077226	0.061797	0.06746	1.23536	4.22656	3.05546
gene1028	UPF0441 protein YgiB OS=Escherichia coli O6:K15:H31 (strain 536 / UPEC) OX=362663 GN=ygiB PE=3 SV=2	ygiB	21.587	29.3	14	5	5	2	1	0	3	4	4	0	0	0	4	3	1	5	5	5	0	1	0	4	3	1	5	5	5	0	1	0	63011	46023	0	110110	123030	119530	0	0	0	0.682374	0.498404		1.19243	1.33235	1.29444
gene1030	Cyclic diguanosine monophosphate-binding protein PA4608 OS=Pseudomonas aeruginosa (strain ATCC 15692 / DSM 22644 / CIP 104116 / JCM 14847 / LMG 12228 / 1C / PRS 101 / PAO1) OX=208964 GN=PA4608 PE=1 SV=1	PA4608	11.533	35.9	24	3	3	4	4	4	4	4	4	0	0	0	3	3	3	3	3	3	0	0	0	3	3	3	3	3	3	0	0	0	49510	51178	40803	148740	169490	174170	0	0	0	0.468629	0.484418	0.386215	1.40788	1.60428	1.64858
gene1031	Energy-dependent translational throttle protein EttA OS=Haemophilus influenzae (strain ATCC 51907 / DSM 11121 / KW20 / Rd) OX=71421 GN=ettA PE=1 SV=1	ettA	62.637	56.1	98	22	19	17	15	22	13	15	13	1	1	1	15	16	20	10	13	13	8	8	8	13	14	18	10	12	12	5	5	5	1582600	1711200	1785900	2294800	2042600	2235700	131970	77170	62923	1.19443	1.29149	1.34787	1.73194	1.5416	1.68734
gene1040	tail protein	--	29.193	10.5	6	2	2	2	2	2	0	0	0	0	0	0	2	2	2	0	0	0	0	0	0	2	2	2	0	0	0	0	0	0	51266	44501	35441	0	0	0	0	0	0	1.17217	1.01749	0.810339
gene1075	Putative prophage major tail sheath protein OS=Pseudomonas aeruginosa (strain UCBPP-PA14) OX=208963 GN=gpFI PE=1 SV=1	gpFI	41.772	24.3	19	7	7	3	3	2	4	3	4	0	0	0	5	4	3	6	5	4	1	1	3	5	4	3	6	5	4	1	1	3	73697	63345	45115	41922	44174	47280	0	0	17918	1.54709	1.32978	0.947081	0.880051	0.927327	0.99253
gene1083	L-lysine 6-oxidase OS=Marinomonas mediterranea (strain ATCC 700492 / JCM 21426 / NBRC 103028 / MMB-1) OX=717774 GN=lodA PE=1 SV=1	lodA	71.805	26.2	26	10	10	1	1	0	7	10	7	0	0	0	3	3	2	7	10	9	1	1	1	3	3	2	7	10	9	1	1	1	5789.8	5664.2	3806.9	46192	92553	66267	0	0	0	0.157708	0.154287	0.103696	1.25822	2.52104	1.80504
gene1085	Nitrogen fixation regulatory protein OS=Klebsiella oxytoca OX=571 GN=nifL PE=1 SV=2	nifL	43.055	12.4	5	3	3	0	1	0	1	2	1	0	0	0	0	1	0	1	2	1	0	1	1	0	1	0	1	2	1	0	1	1	0	0	0	0	0	0	0	0	0
gene1087	Transcriptional regulatory protein ZraR OS=Klebsiella oxytoca OX=571 GN=zraR PE=3 SV=1	zraR	50.696	4.2	4	1	1	0	0	1	1	1	1	0	0	0	0	0	1	1	1	1	0	0	0	0	0	1	1	1	1	0	0	0	0	0	0	0	0	0	0	0	0
gene1088	Macrolide export ATP-binding/permease protein MacB OS=Aggregatibacter actinomycetemcomitans OX=714 GN=macB PE=1 SV=2	macB	87.908	5	4	2	2	0	0	0	2	1	1	0	0	0	1	1	1	2	2	2	0	0	0	1	1	1	2	2	2	0	0	0	0	0	0	16585	17271	19054	0	0	0				0.94037	0.979267	1.08036
gene1099	Glutathione hydrolase proenzyme OS=Escherichia coli (strain K12) OX=83333 GN=ggt PE=1 SV=1	ggt	62.291	27.2	34	10	10	2	3	0	6	12	11	0	0	0	6	6	3	7	10	10	2	1	1	6	6	3	7	10	10	2	1	1	79787	92202	59109	102110	246430	175790	159360	0	0	0.610534	0.705534	0.452305	0.78135	1.88569	1.34515
gene1101	PepSY domain-containing protein	--	43.734	8.9	6	2	2	0	0	0	2	2	2	0	0	0	0	0	0	2	2	2	0	0	0	0	0	0	2	2	2	0	0	0	0	0	0	50457	59844	56208	0	0	0				0.909086	1.07821	1.0127
gene1102	FhuE receptor OS=Escherichia coli (strain K12) OX=83333 GN=fhuE PE=1 SV=2	fhuE	77.917	26.3	54	13	13	7	8	8	9	12	10	0	0	0	10	11	9	10	11	11	2	2	1	10	11	9	10	11	11	2	2	1	192680	180160	158420	342330	250920	238950	131230	49954	0	0.997926	0.933082	0.820487	1.77299	1.29956	1.23757
gene1107	metallophosphoesterase	--	51.968	18.9	17	7	7	0	0	0	4	7	6	0	0	0	2	0	1	5	7	7	0	0	2	2	0	1	5	7	7	0	0	2	77715	0	0	114920	160130	130800	0	0	0	0.64285			0.950606	1.32458	1.08196
gene1114	Homoserine O-succinyltransferase OS=Pseudoalteromonas haloplanktis (strain TAC 125) OX=326442 GN=metAS PE=1 SV=1	metAS	36.54	10.2	6	2	2	0	0	0	2	2	2	0	0	0	0	0	0	2	2	2	0	0	0	0	0	0	2	2	2	0	0	0	0	0	0	15852	19615	14825	0	0	0				0.945598	1.17007	0.884335
gene1115	Methionine synthase OS=Vibrio cholerae serotype O1 (strain ATCC 39315 / El Tor Inaba N16961) OX=243277 GN=metH PE=3 SV=1	metH	39.427	17.5	22	5	5	2	3	3	5	5	4	0	0	0	4	4	4	5	5	5	0	0	0	4	4	4	5	5	5	0	0	0	38584	32655	28054	76545	78208	75143	0	0	0	0.703256	0.59519	0.511329	1.39516	1.42547	1.3696
gene1116	Methionine synthase OS=Salmonella typhimurium (strain LT2 / SGSC1412 / ATCC 700720) OX=99287 GN=metH PE=3 SV=3	metH	97.281	21.9	42	17	11	4	5	5	8	11	9	0	0	0	12	11	11	12	13	12	5	6	5	7	5	5	9	9	9	0	0	0	96928	100620	86048	170500	218200	199530	0	0	0	0.667069	0.692478	0.592192	1.1734	1.50168	1.37319
gene1117	hypothetical protein	--	33.287	7.1	4	2	2	0	0	0	1	2	1	0	0	0	1	0	2	2	2	1	0	1	1	1	0	2	2	2	1	0	1	1	0	0	385800	274750	247300	0	0	0	0			1.27488	0.907914	0.817205
gene1118	Response regulator PleD OS=Caulobacter vibrioides (strain NA1000 / CB15N) OX=565050 GN=pleD PE=1 SV=1	pleD	71.2	22.8	26	10	10	0	2	2	7	7	7	0	0	1	4	3	4	6	6	8	0	1	2	4	3	4	6	6	8	0	1	2	22299	22269	17588	54021	56724	61053	0	0	0	0.571882	0.571112	0.451063	1.38543	1.45475	1.56577
gene1119	ATP-dependent RNA helicase HrpB OS=Escherichia coli (strain K12) OX=83333 GN=hrpB PE=1 SV=3	hrpB	93.241	8.4	13	6	6	1	2	2	4	2	2	0	0	0	2	4	2	6	3	4	0	1	0	2	4	2	6	3	4	0	1	0	46642	44345	27567	50084	27446	21601	0	0	0	1.28558	1.22227	0.759823	1.38045	0.756488	0.595383
gene1121	hypothetical protein	--	40.615	8.2	2	2	2	0	0	0	2	0	0	0	0	0	1	1	1	2	0	0	0	1	0	1	1	1	2	0	0	0	1	0	0	0	0	0	0	0	0	0	0
gene1125	Alginate biosynthesis transcriptional regulatory protein AlgB OS=Pseudomonas aeruginosa (strain ATCC 15692 / DSM 22644 / CIP 104116 / JCM 14847 / LMG 12228 / 1C / PRS 101 / PAO1) OX=208964 GN=algB PE=1 SV=1	algB	49.082	4.3	3	1	1	1	0	0	0	1	1	0	0	0	1	1	0	1	1	1	1	0	0	1	1	0	1	1	1	1	0	0	0	0	0	0	0	0	0	0	0
gene1131	Probable heme oxygenase HI_0854 OS=Haemophilus influenzae (strain ATCC 51907 / DSM 11121 / KW20 / Rd) OX=71421 GN=HI_0854 PE=1 SV=1	HI_0854	17.204	14.7	5	2	2	1	0	0	2	1	1	0	0	0	1	1	1	2	1	2	0	0	0	1	1	1	2	1	2	0	0	0	0	0	0	32440	0	34472	0	0	0				0.969632		1.03037
gene1132	Methyl-accepting chemotaxis protein McpU OS=Pseudomonas putida (strain ATCC 47054 / DSM 6125 / NCIMB 11950 / KT2440) OX=160488 GN=mcpU PE=1 SV=1	mcpU	74.55	15.9	14	8	7	0	0	0	3	7	4	0	0	0	3	1	1	4	8	7	1	1	3	2	0	0	3	7	6	0	0	2	31988	0	0	48967	204070	74191	0	0	12945	0.42976			0.657874	2.74169	0.996759
gene1135	Probable TonB-dependent receptor NMB1497 OS=Neisseria meningitidis serogroup B (strain MC58) OX=122586 GN=NMB1497 PE=1 SV=1	NMB1497	100.15	16.5	45	10	10	7	7	7	7	10	7	0	0	0	7	9	8	8	9	7	0	0	1	7	9	8	8	9	7	0	0	1	79795	93708	72735	76675	93132	93698	0	0	0	0.939238	1.103	0.856137	0.902514	1.09622	1.10288
gene1138	Alcohol dehydrogenase 4 OS=Schizosaccharomyces pombe (strain 972 / ATCC 24843) OX=284812 GN=adh4 PE=2 SV=1	adh4	43.739	5.8	7	2	2	0	0	0	2	3	2	0	0	0	0	0	0	1	2	2	0	0	0	0	0	0	1	2	2	0	0	0	0	0	0	21536	24551	16479	0	0	0				1.03264	1.17721	0.790158
gene1140	transporter substrate-binding domain-containing protein	--	28.296	13.3	3	2	2	0	0	0	1	1	0	0	1	0	0	0	0	1	1	0	0	1	1	0	0	0	1	1	0	0	1	1	0	0	0	0	0	0	0	0	0
gene1145	Tryptophan 2-halogenase OS=Chondromyces crocatus OX=52 GN=cmdE PE=4 SV=1	cmdE	45.938	37.9	35	11	11	3	2	2	9	10	9	0	0	0	5	2	3	9	10	9	2	2	1	5	2	3	9	10	9	2	2	1	73017	28264	52746	211550	276440	280090	53598	40381	0	0.574888	0.222532	0.415288	1.66561	2.17651	2.20525
gene1146	Linear gramicidin synthase subunit C OS=Brevibacillus parabrevis OX=54914 GN=lgrC PE=3 SV=1	lgrC	363.99	16	72	34	27	2	0	3	13	27	26	0	0	1	11	4	7	20	28	28	4	5	4	7	2	3	14	22	22	4	3	4	117460	28312	261130	579330	782020	1212600	65481	100290	109610	0.324651	0.078252	0.721745	1.60123	2.16145	3.35154
gene1147	Linear gramicidin synthase subunit C OS=Brevibacillus parabrevis OX=54914 GN=lgrC PE=3 SV=1	lgrC	290.73	16.3	50	28	21	1	0	0	10	18	21	0	0	0	8	6	7	17	24	25	3	4	1	4	4	3	11	18	19	3	2	1	8662.5	7898.4	5618.4	111900	155350	151760	2338.6	0	0	0.136716	0.124657	0.088673	1.76607	2.45182	2.39516
gene1148	Plipastatin synthase subunit B OS=Bacillus subtilis (strain 168) OX=224308 GN=ppsB PE=1 SV=1	ppsB	168.74	15.3	31	14	14	0	0	0	6	14	11	0	0	0	3	2	1	6	14	13	0	1	0	3	2	1	6	14	13	0	1	0	57960	11309	0	44953	340530	149320	0	0	0	0.479744	0.093606		0.372083	2.81862	1.23595
gene1152	3-hydroxyacyl-[acyl-carrier-protein] dehydratase FabZ OS=Thermoanaerobacter pseudethanolicus (strain ATCC 33223 / 39E) OX=340099 GN=fabZ PE=3 SV=1	fabZ	14.514	19.7	7	2	2	0	0	0	1	3	3	0	0	0	0	0	0	2	2	2	0	0	0	0	0	0	2	2	2	0	0	0	0	0	0	24362	67484	82462	0	0	0				0.419292	1.16146	1.41925
gene1153	ABC transporter G family member 20 OS=Dictyostelium discoideum OX=44689 GN=abcG20 PE=3 SV=1	abcG20	41.677	3.8	3	1	1	0	0	0	1	1	1	0	0	0	0	0	0	1	1	1	0	0	0	0	0	0	1	1	1	0	0	0	0	0	0	0	0	0	0	0	0
gene1157	MULTISPECIES: hypothetical protein	--	10.922	35.1	5	2	2	0	0	0	2	1	2	0	0	0	1	0	1	2	2	2	1	0	0	1	0	1	2	2	2	1	0	0	0	0	0	67052	64581	68534	0	0	0				1.00494	0.967907	1.02715
gene1158	Histidine ammonia-lyase OS=Alkaliphilus oremlandii (strain OhILAs) OX=350688 GN=hutH PE=3 SV=1	hutH	59.589	24.1	26	11	11	0	0	0	6	10	10	0	0	0	2	1	2	7	11	11	2	1	1	2	1	2	7	11	11	2	1	1	115060	0	40906	84418	408180	488640	46495	0	0	0.583223		0.207347	0.427903	2.06901	2.47685
gene1159	MULTISPECIES: hypothetical protein	--	24.69	21	13	4	4	0	0	0	3	5	5	0	0	0	2	3	1	4	4	4	1	1	1	2	3	1	4	4	4	1	1	1	129530	177550	0	387510	769440	733930	0	0	0	0.29466	0.403897		0.881522	1.75035	1.66957
gene1160	Uncharacterized ABC transporter ATP-binding protein YxlF OS=Bacillus subtilis (strain 168) OX=224308 GN=yxlF PE=2 SV=1	yxlF	21.883	7.6	3	1	1	1	1	1	0	0	0	0	0	0	1	1	1	0	0	0	0	0	0	1	1	1	0	0	0	0	0	0	0	0	0	0	0	0	0	0	0
gene1162	Cholera toxin homolog transcriptional activator OS=Vibrio parahaemolyticus serotype O3:K6 (strain RIMD 2210633) OX=223926 GN=toxR PE=4 SV=2	toxR	75.371	14.8	15	8	7	3	1	0	3	5	3	0	0	0	4	2	4	6	6	6	2	0	1	4	2	4	6	6	6	2	0	0	55935	68801	70348	106960	75928	73787	0	0	0	0.742896	0.913775	0.934321	1.42058	1.00843	0.979996
gene1164	Acyl-coenzyme A dehydrogenase OS=Escherichia coli (strain K12) OX=83333 GN=fadE PE=2 SV=2	fadE	89.414	49.3	174	34	32	19	24	23	34	37	37	0	0	0	22	25	23	32	34	32	3	3	5	22	23	22	30	32	30	3	3	5	437830	733390	414170	1211900	1546500	1450500	1103.2	11442	8600.8	0.677588	1.135	0.640972	1.87554	2.39337	2.2448
gene1166	Erythronate-4-phosphate dehydrogenase OS=Pseudoalteromonas haloplanktis (strain TAC 125) OX=326442 GN=pdxB PE=3 SV=1	pdxB	40.76	41.2	78	13	13	11	12	11	14	14	16	0	0	0	9	11	10	13	13	12	4	2	1	9	11	10	13	13	12	4	2	1	251930	355040	220150	356650	534130	509170	180750	144930	0	0.789517	1.11265	0.689923	1.1177	1.6739	1.59567
gene1167	Aspartate-semialdehyde dehydrogenase OS=Shewanella sp. (strain DB6705) OX=126830 GN=asd PE=3 SV=1	asd	37.218	40.2	53	11	11	11	11	13	7	7	4	0	0	0	9	10	11	8	8	4	0	0	0	9	10	11	8	8	4	0	0	0	307100	307680	377200	79905	90962	82244	0	0	0	1.47989	1.48269	1.8177	0.385056	0.438339	0.396328
gene1168	hypothetical protein	--	198.46	3.8	19	6	6	1	1	1	6	6	4	0	0	0	3	3	2	5	4	5	1	0	0	3	3	2	5	4	5	1	0	0	119530	311200	91586	282490	428120	281930	0	0	0	0.473431	1.23259	0.362751	1.11888	1.69569	1.11666
gene1169	tRNA pseudouridine synthase A OS=Pseudoalteromonas haloplanktis (strain TAC 125) OX=326442 GN=truA PE=3 SV=1	truA	29.9	48.9	60	10	10	10	9	11	11	9	10	0	0	0	7	6	9	7	7	7	0	2	2	7	6	9	7	7	7	0	2	2	120190	108010	115630	106750	163620	176260	0	17210	16315	1.16691	1.04866	1.12264	1.03643	1.58857	1.71129
gene1170	Acetyl-coenzyme A carboxylase carboxyl transferase subunit beta OS=Pseudoalteromonas haloplanktis (strain TAC 125) OX=326442 GN=accD PE=3 SV=1	accD	31.998	27.8	8	7	4	0	1	2	1	3	1	0	0	0	2	3	5	6	4	4	3	3	3	0	1	3	4	3	3	0	0	0	0	0	220810	111700	78959	74344	0	0	0			1.81807	0.919695	0.650118	0.61212
gene1172	Cell division protein DedD OS=Escherichia coli (strain K12) OX=83333 GN=dedD PE=3 SV=2	dedD	22.801	38.5	24	5	5	3	3	3	5	5	5	0	0	0	3	3	3	3	5	5	0	0	0	3	3	3	3	5	5	0	0	0	200190	198710	193930	461540	372950	325510	0	0	0	0.685258	0.680191	0.663829	1.57987	1.27662	1.11423
gene1173	Colicin V production protein OS=Escherichia coli (strain K12) OX=83333 GN=cvpA PE=1 SV=1	cvpA	18.35	6.1	5	1	1	0	1	1	1	1	1	0	0	0	0	1	1	1	1	1	0	0	0	0	1	1	1	1	1	0	0	0	0	0	0	0	0	0	0	0	0
gene1174	Amidophosphoribosyltransferase OS=Shigella flexneri OX=623 GN=purF PE=3 SV=2	purF	55.76	43.9	96	16	14	13	12	15	18	19	14	2	2	1	14	9	12	15	15	14	4	4	5	13	8	11	14	14	13	3	3	4	843350	1066200	1062100	1518700	1773100	1391600	240160	236380	127610	0.918993	1.16183	1.15736	1.65492	1.93214	1.51642
gene1175	MltA-interacting protein OS=Shigella flexneri OX=623 GN=mipA PE=3 SV=1	mipA	28.558	6.1	2	1	1	0	0	0	0	1	1	0	0	0	0	0	0	0	1	1	0	0	0	0	0	0	0	1	1	0	0	0	0	0	0	0	0	0	0	0	0
gene1176	Signal transduction histidine-protein kinase BarA OS=Escherichia coli (strain K12) OX=83333 GN=barA PE=1 SV=1	barA	102.82	25.3	61	18	18	8	9	7	11	15	11	0	0	0	10	11	9	15	18	13	3	2	4	10	11	9	15	18	13	3	2	4	94045	107770	89010	259350	304040	206520	12747	0	20948	0.687445	0.787771	0.65064	1.89578	2.22245	1.50961
gene1177	23S rRNA (uracil(1939)-C(5))-methyltransferase RlmD OS=Pseudoalteromonas haloplanktis (strain TAC 125) OX=326442 GN=rlmD PE=3 SV=1	rlmD	49.102	14.6	15	4	4	3	4	4	2	2	0	0	0	0	4	4	4	4	2	1	0	0	0	4	4	4	4	2	1	0	0	0	38010	45283	55646	16261	0	0	0	0	0	0.979639	1.16709	1.43417	0.419098
gene1178	GTP pyrophosphokinase OS=Shigella flexneri OX=623 GN=relA PE=3 SV=1	relA	81.196	50.8	140	30	30	19	19	22	29	29	22	0	0	0	26	23	23	28	27	20	3	5	5	26	23	23	28	27	20	3	5	5	231060	241410	309650	422290	435280	442920	3357.8	4070.2	7908.2	0.991227	1.03563	1.32837	1.81159	1.86731	1.90009
gene1180	CTP synthase OS=Pseudoalteromonas haloplanktis (strain TAC 125) OX=326442 GN=pyrG PE=3 SV=1	pyrG	58.808	53.7	127	21	18	18	17	21	19	21	22	3	3	3	19	18	18	17	17	17	5	7	6	16	15	16	16	16	16	2	4	3	1207000	1132000	1233200	1654100	2429500	2123000	237490	324470	283610	1.02246	0.958927	1.04465	1.4012	2.05805	1.79841
gene1182	Enolase OS=Pseudoalteromonas atlantica (strain T6c / ATCC BAA-1087) OX=342610 GN=eno PE=3 SV=1	eno	45.938	52.1	113	14	14	18	18	18	20	20	19	0	0	0	13	12	13	14	14	13	4	4	2	13	12	13	14	14	13	4	4	2	656180	547210	748090	1603300	1196700	846070	9385.7	1914.7	2634.2	1.05242	0.877645	1.19983	2.57146	1.91933	1.35697
gene1185	RNA pyrophosphohydrolase OS=Pseudoalteromonas haloplanktis (strain TAC 125) OX=326442 GN=rppH PE=3 SV=1	rppH	21.061	32.8	20	5	4	2	3	4	4	5	2	0	0	0	4	4	4	4	5	4	0	0	1	3	3	3	4	4	4	0	0	1	54736	44872	47412	94195	93632	103790	0	0	0	0.748719	0.613792	0.648536	1.28847	1.28077	1.41972
gene1186	Phosphoenolpyruvate-dependent phosphotransferase system OS=Escherichia coli (strain K12) OX=83333 GN=ptsP PE=1 SV=2	ptsP	85.408	35.8	58	20	20	1	2	4	21	18	12	0	0	0	6	6	5	16	17	14	2	0	1	6	6	5	16	17	14	2	0	1	90580	73276	64206	500490	436180	233250	47416	0	0	0.438675	0.354872	0.310947	2.42385	2.1124	1.12962
gene1188	Phosphatidylglycerol--prolipoprotein diacylglyceryl transferase OS=Pseudoalteromonas haloplanktis (strain TAC 125) OX=326442 GN=lgt PE=3 SV=1	lgt	30.074	23	24	5	5	2	3	3	3	8	5	0	0	0	3	3	2	2	4	5	1	0	0	3	3	2	2	4	5	1	0	0	104020	142050	156480	268580	277960	229590	0	0	0	0.529508	0.723097	0.796552	1.36719	1.41494	1.16871
gene1189	Thymidylate synthase OS=Saccharophagus degradans (strain 2-40 / ATCC 43961 / DSM 17024) OX=203122 GN=thyA PE=3 SV=1	thyA	31.603	37.9	32	8	8	4	6	4	6	7	5	0	0	0	6	6	6	7	7	7	0	1	1	6	6	6	7	7	7	0	1	1	130000	164450	187080	290870	230120	265690	0	0	0	0.61504	0.778026	0.88509	1.37613	1.08872	1.257
gene1190	UTP--glucose-1-phosphate uridylyltransferase OS=Shigella flexneri OX=623 GN=galU PE=1 SV=2	galU	31.544	13.3	11	4	3	1	2	2	2	2	2	0	0	0	4	3	4	3	3	3	1	0	2	3	2	3	2	2	2	1	0	2	39747	171250	49659	59538	110560	88408	0	0	15525	0.520359	2.24197	0.650124	0.779458	1.44743	1.15742
gene1192	DUF4402 domain-containing protein	--	19.857	49.7	46	6	6	6	6	8	9	8	9	0	0	0	6	5	6	6	6	6	0	1	1	6	5	6	6	6	6	0	1	1	1986700	2062200	1893600	3631900	3556900	3366900	0	0	0	0.722515	0.749973	0.688657	1.32083	1.29356	1.22446
gene1194	MULTISPECIES: fimbria/pilus periplasmic chaperone	--	27.121	4.2	3	1	1	1	1	1	0	0	0	0	0	0	1	1	1	0	0	0	1	1	0	1	1	1	0	0	0	1	1	0	0	0	0	0	0	0	0	0	0
gene1195	hypothetical protein	--	107.17	9.7	9	6	6	1	0	0	4	1	3	0	0	0	1	3	1	4	3	3	0	0	0	1	3	1	4	3	3	0	0	0	0	15330	0	29910	24894	29967	0	0	0		0.612581		1.19519	0.994755	1.19747
gene1196	SPOR domain-containing protein	--	21.804	18.8	3	2	2	1	0	0	1	1	0	0	0	0	2	1	2	1	1	0	1	1	0	2	1	2	1	1	0	1	1	0	0	0	0	0	0	0	0	0	0
gene1197	MULTISPECIES: hypothetical protein	--	21.041	19.7	5	3	3	0	0	0	2	2	1	0	0	0	1	0	0	2	3	3	0	1	0	1	0	0	2	3	3	0	1	0	0	0	0	88388	94005	78131	0	0	0				1.01781	1.08249	0.899698
gene1198	MULTISPECIES: hypothetical protein	--	23.847	39.6	30	6	6	4	3	2	8	8	5	0	0	0	4	5	3	5	6	5	1	1	1	4	5	3	5	6	5	1	1	1	79432	84091	67889	408360	315750	261530	23916	77352	0	0.48202	0.510292	0.411973	2.47806	1.91607	1.58705
gene1199	hypothetical protein	--	23.585	31.1	14	4	4	0	1	0	4	5	4	0	0	0	2	2	1	4	4	3	0	1	1	2	2	1	4	4	3	0	1	1	42109	56065	0	264080	138220	108010	0	0	0	0.346016	0.460694		2.16998	1.13577	0.887534
gene1201	MULTISPECIES: flagellar assembly protein T N-terminal domain-containing protein	--	44.845	23.9	30	8	8	3	2	2	6	9	8	0	0	0	4	6	6	6	8	7	2	2	2	4	6	6	6	8	7	2	2	2	134010	166820	113840	669600	597650	575930	0	0	0	0.356118	0.443307	0.302518	1.77939	1.58819	1.53047
gene1202	MULTISPECIES: LPP20 family lipoprotein	--	17.297	44.3	25	5	5	2	5	1	6	6	5	0	0	0	3	4	3	5	5	5	1	1	1	3	4	3	5	5	5	1	1	1	67996	57858	37055	139970	159410	155260	0	0	0	0.660637	0.562138	0.36002	1.35992	1.5488	1.50848
gene1205	MULTISPECIES: flagellar basal body P-ring formation protein FlgA	--	26.769	12.8	14	2	2	1	2	2	3	2	4	0	0	0	1	2	2	2	2	2	0	0	0	1	2	2	2	2	2	0	0	0	0	12653	11892	47257	51887	45586	0	0	0		0.373741	0.351263	1.39586	1.53262	1.34651
gene1206	Chemotaxis protein CheV3 OS=Helicobacter pylori (strain ATCC 700392 / 26695) OX=85962 GN=cheV3 PE=3 SV=1	cheV3	34.346	24.8	25	7	6	4	2	5	5	4	5	0	0	0	7	3	5	5	5	5	2	2	3	6	3	5	5	5	5	1	1	2	106140	128870	175670	222860	175070	156990	0	0	0	0.659528	0.800766	1.09157	1.3848	1.08784	0.975497
gene1207	Chemotaxis protein methyltransferase OS=Vibrio parahaemolyticus serotype O3:K6 (strain RIMD 2210633) OX=223926 GN=cheR PE=3 SV=1	cheR	31.273	15.9	10	4	4	1	2	1	4	0	2	0	0	0	2	2	3	4	2	3	1	1	1	2	2	3	4	2	3	1	1	1	272430	345160	262680	403400	321770	334900	0	0	0	0.842419	1.06732	0.81227	1.24741	0.994991	1.03559
gene1211	Flagellar hook protein FlgE OS=Escherichia coli (strain K12) OX=83333 GN=flgE PE=3 SV=3	flgE	49.714	34.8	48	10	10	5	4	2	12	13	12	0	0	0	8	6	6	9	10	10	4	1	2	8	6	6	9	10	10	4	1	2	518100	371320	196850	1253400	1097400	1047400	70646	0	0	0.796182	0.57062	0.302506	1.92614	1.68641	1.60957
gene1213	Flagellar basal-body rod protein FlgG OS=Escherichia coli (strain K12) OX=83333 GN=flgG PE=3 SV=1	flgG	28.038	27.1	11	4	4	1	1	0	1	3	5	0	0	0	1	1	2	2	3	4	0	0	0	1	1	2	2	3	4	0	0	0	0	0	58445	82272	81619	80329	0	0	0			0.772405	1.0873	1.07867	1.06162
gene1214	Flagellar L-ring protein OS=Pseudoalteromonas haloplanktis (strain TAC 125) OX=326442 GN=flgH PE=3 SV=1	flgH	24.468	27.8	15	5	5	2	1	1	4	3	4	0	0	0	3	3	2	5	4	5	0	0	0	3	3	2	5	4	5	0	0	0	18229	20716	20191	138070	109460	102880	0	0	0	0.267062	0.303497	0.295806	2.02278	1.60363	1.50723
gene1215	Flagellar P-ring protein OS=Pseudoalteromonas haloplanktis (strain TAC 125) OX=326442 GN=flgI PE=3 SV=1	flgI	38.295	36.6	31	9	8	2	3	2	8	7	6	1	1	1	4	3	4	8	9	8	2	3	3	3	2	3	7	8	7	2	3	3	685930	924350	599460	2629500	1164900	1865900	429180	574950	550070	0.655052	0.88274	0.572475	2.51113	1.11246	1.78191
gene1217	Flagellar hook-associated protein 1 OS=Escherichia coli (strain K12) OX=83333 GN=flgK PE=1 SV=3	flgK	70.786	16.9	13	7	7	0	0	0	5	4	4	0	0	0	1	2	1	5	7	5	0	0	1	1	2	1	5	7	5	0	0	1	0	82177	0	68932	72301	63891	0	0	0		1.14412		0.959718	1.00662	0.889534
gene1218	Flagellar hook-associated protein 3 OS=Salmonella typhimurium (strain LT2 / SGSC1412 / ATCC 700720) OX=99287 GN=flgL PE=1 SV=1	flgL	44.309	29.2	17	8	8	0	1	0	4	5	7	0	0	0	4	3	4	5	5	7	2	1	0	4	3	4	5	5	7	2	1	0	19245	36959	37162	110700	140680	111660	0	0	0	0.252998	0.48587	0.488539	1.45528	1.84941	1.4679
gene1219	Flagellin D OS=Vibrio cholerae serotype O1 (strain ATCC 39315 / El Tor Inaba N16961) OX=243277 GN=flaD PE=1 SV=1	flaD	33.827	50.5	114	13	8	18	17	18	19	22	20	0	0	0	12	12	12	12	12	13	4	3	4	7	7	7	7	7	8	2	2	2	3116300	3145900	2891400	5040500	5601300	5256500	87017	236040	118650	1.10015	1.1106	1.02075	1.77945	1.97742	1.8557
gene1221	Flagellin D OS=Vibrio cholerae serotype O1 (strain ATCC 39315 / El Tor Inaba N16961) OX=243277 GN=flaD PE=1 SV=1	flaD	33.881	40.1	45	10	7	7	5	5	7	13	8	0	0	0	9	10	10	9	10	10	2	1	3	6	7	7	6	7	7	0	0	1	657470	569040	505930	1391400	1715400	1531900	0	0	0	0.61917	0.535892	0.476458	1.31035	1.61547	1.44266
gene1222	Flagellin D OS=Vibrio cholerae serotype O1 (strain ATCC 39315 / El Tor Inaba N16961) OX=243277 GN=flaD PE=1 SV=1	flaD	33.956	46.7	83	12	8	13	12	12	15	16	15	0	0	0	11	11	12	12	12	12	3	2	3	7	7	8	8	8	8	2	2	2	2456600	2040100	2097800	4064900	5488100	2725600	2491.5	5694.8	3510.6	1.17075	0.972258	0.999757	1.93722	2.61549	1.29895
gene1224	Flagellar hook-associated protein 2 OS=Aeromonas caviae OX=648 GN=fliD PE=3 SV=1	fliD	50.152	31.6	29	10	10	4	4	8	8	4	1	0	0	0	7	6	9	7	6	6	2	1	0	7	6	9	7	6	6	2	1	0	235250	205030	514480	552300	170110	131300	0	0	0	0.780494	0.680232	1.7069	1.83238	0.564378	0.435617
gene1225	Flagellar secretion chaperone FliS OS=Vibrio cholerae serotype O1 (strain ATCC 39315 / El Tor Inaba N16961) OX=243277 GN=fliS PE=3 SV=1	fliS	15.851	22.5	12	2	2	2	2	2	2	2	2	0	0	0	2	2	2	2	2	2	0	0	0	2	2	2	2	2	2	0	0	0	62638	68089	66073	227170	138580	144760	0	0	0	0.531348	0.577588	0.560487	1.92705	1.17555	1.22798
gene1226	MULTISPECIES: hypothetical protein	--	9.0584	21.6	3	1	1	0	0	0	1	1	1	0	0	0	0	0	0	1	1	1	0	0	0	0	0	0	1	1	1	0	0	0	0	0	0	0	0	0	0	0	0
gene1227	MULTISPECIES: motility associated factor glycosyltransferase family protein	--	78.945	50	102	26	26	13	12	14	24	20	19	0	0	0	18	19	17	23	21	20	0	0	0	18	19	17	23	21	20	0	0	0	269100	263120	231670	530030	413130	398220	0	0	0	0.766933	0.74989	0.660257	1.51058	1.17742	1.13492
gene1228	3-aminobutyryl-CoA aminotransferase OS=Cloacimonas acidaminovorans (strain Evry) OX=459349 GN=kat PE=1 SV=1	kat	47.891	39.5	64	12	12	8	7	7	14	15	13	0	0	0	9	10	8	11	11	11	1	0	1	9	10	8	11	11	11	1	0	1	241380	223830	246680	364590	382240	355950	0	0	0	0.798096	0.740068	0.815619	1.20548	1.26383	1.17691
gene1229	Uncharacterized N-acetyltransferase p20 OS=Bacillus licheniformis OX=1402 GN=p20 PE=4 SV=1	p20	18.758	15.6	2	2	2	0	2	0	0	0	0	0	0	0	1	2	0	0	0	0	0	1	0	1	2	0	0	0	0	0	1	0	0	0	0	0	0	0	0	0	0
gene1230	Uncharacterized protein MJ1063 OS=Methanocaldococcus jannaschii (strain ATCC 43067 / DSM 2661 / JAL-1 / JCM 10045 / NBRC 100440) OX=243232 GN=MJ1063 PE=4 SV=1	MJ1063	28.888	19.3	14	4	4	2	2	2	2	3	3	0	0	0	4	3	3	3	3	3	2	0	0	4	3	3	3	3	3	2	0	0	71352	174210	185250	209820	246160	182430	13613	0	0	0.461256	1.12618	1.19755	1.35638	1.5913	1.17932
gene1231	Pseudaminic acid synthase OS=Helicobacter pylori (strain ATCC 700392 / 26695) OX=85962 GN=pseI PE=3 SV=1	pseI	38.363	46.5	34	10	10	5	3	4	2	11	9	0	0	0	7	6	7	5	9	9	1	1	2	7	6	7	5	9	9	1	1	2	125330	116610	123590	83271	442520	264640	38259	0	38744	0.813195	0.756616	0.801905	0.540298	2.87126	1.7171
gene1232	MULTISPECIES: acyl carrier protein	--	9.1195	28.4	9	1	1	1	1	1	2	2	2	0	0	0	1	1	1	1	1	1	0	0	0	1	1	1	1	1	1	0	0	0	0	0	0	0	0	0	0	0	0
gene1233	UDP-2,4-diacetamido-2,4,6-trideoxy-beta-L-altropyranose hydrolase OS=Campylobacter jejuni subsp. jejuni serotype O:2 (strain ATCC 700819 / NCTC 11168) OX=192222 GN=pseG PE=1 SV=1	pseG	59.637	35.9	70	13	13	10	12	11	12	14	11	0	0	0	11	9	10	11	9	12	2	2	1	11	9	10	11	9	12	2	2	1	6801600	7623400	11208000	26605000	25878000	11367000	68201	32036	0	0.607399	0.680788	1.0009	2.37589	2.31097	1.0151
gene1234	Long-chain-fatty-acid--CoA ligase OS=Bacillus subtilis (strain 168) OX=224308 GN=lcfB PE=2 SV=2	lcfB	48.823	41.2	48	15	15	3	3	4	13	14	11	0	0	0	8	3	6	12	14	13	5	0	1	8	3	6	12	14	13	5	0	1	69906	50572	59611	318960	229530	190830	34274	0	0	0.513108	0.371197	0.437543	2.34116	1.68474	1.40069
gene1235	Poly(ribitol-phosphate) beta-N-acetylglucosaminyltransferase TarS OS=Staphylococcus aureus (strain MW2) OX=196620 GN=tarS PE=1 SV=1	tarS	87.838	44.1	104	29	29	13	15	14	29	18	15	0	0	0	16	19	18	26	21	20	3	1	1	16	19	18	26	21	20	3	1	1	131270	142280	201760	328870	322850	219370	18200	0	0	0.673377	0.729855	1.03497	1.68701	1.65613	1.1253
gene1237	NADH-specific methylglyoxal reductase OS=Escherichia coli (strain K12) OX=83333 GN=ydjG PE=1 SV=1	ydjG	32.871	16.7	16	3	3	1	2	2	4	3	4	0	0	0	2	2	3	3	3	3	0	0	0	2	2	3	3	3	3	0	0	0	123760	140250	113480	398070	203250	332070	0	0	0	0.566459	0.641935	0.519407	1.822	0.930291	1.51991
gene1238	Uncharacterized protein MJ1066 OS=Methanocaldococcus jannaschii (strain ATCC 43067 / DSM 2661 / JAL-1 / JCM 10045 / NBRC 100440) OX=243232 GN=MJ1066 PE=3 SV=1	MJ1066	42.512	14.7	17	4	4	2	2	3	3	3	4	0	0	0	4	2	3	3	4	4	1	2	0	4	2	3	3	4	4	1	2	0	566840	461350	852700	249900	422890	248910	0	137140	0	1.34974	1.09855	2.03043	0.595055	1.00697	0.592697
gene1239	UDP-N-acetylglucosamine 4,6-dehydratase (inverting) OS=Campylobacter jejuni subsp. jejuni serotype O:2 (strain ATCC 700819 / NCTC 11168) OX=192222 GN=pseB PE=1 SV=1	pseB	37.424	54.4	51	14	14	8	6	9	9	12	7	0	0	0	9	10	11	9	11	9	2	1	1	9	10	11	9	11	9	2	1	1	159920	129880	115140	169910	271900	185160	30417	0	0	1.05376	0.855819	0.758693	1.11959	1.79163	1.22008
gene1240	Flagellar filament 33 kDa core protein OS=Treponema phagedenis OX=162 PE=1 SV=2	--	27.514	5	1	1	1	0	0	0	1	0	0	0	0	0	0	0	1	1	0	0	1	1	0	0	0	1	1	0	0	1	1	0	0	0	0	0	0	0	0	0	0
gene1241	Transcriptional regulator FleQ OS=Pseudomonas aeruginosa (strain ATCC 15692 / DSM 22644 / CIP 104116 / JCM 14847 / LMG 12228 / 1C / PRS 101 / PAO1) OX=208964 GN=fleQ PE=1 SV=1	fleQ	53.794	13.2	10	6	5	1	1	1	2	2	2	0	1	0	3	4	4	3	2	4	3	2	1	2	4	3	3	2	4	2	1	0	0	47524	46670	23278	93024	112440	0	0	0		0.735811	0.722589	0.360412	1.44029	1.7409
gene1242	DNA-3-methyladenine glycosylase OS=Haemophilus influenzae (strain ATCC 51907 / DSM 11121 / KW20 / Rd) OX=71421 GN=tag PE=3 SV=1	tag	23.21	15.1	6	3	3	0	0	0	2	3	1	0	0	0	1	3	2	2	3	1	1	1	1	1	3	2	2	3	1	1	1	1	0	47715	66147	55667	77051	0	0	0	0		0.774029	1.07303	0.903025	1.24992
gene1244	Response regulator protein FleR OS=Pseudomonas aeruginosa (strain ATCC 15692 / DSM 22644 / CIP 104116 / JCM 14847 / LMG 12228 / 1C / PRS 101 / PAO1) OX=208964 GN=fleR PE=3 SV=1	fleR	50.81	5.7	10	2	2	2	1	2	2	2	1	0	0	0	2	2	2	2	2	1	0	0	0	2	2	2	2	2	1	0	0	0	67422	73995	82838	50404	35923	0	0	0	0	1.08541	1.19123	1.33359	0.811444	0.578317
gene1246	Flagellar M-ring protein OS=Pseudomonas aeruginosa (strain ATCC 15692 / DSM 22644 / CIP 104116 / JCM 14847 / LMG 12228 / 1C / PRS 101 / PAO1) OX=208964 GN=fliF PE=3 SV=2	fliF	63.257	36.8	47	15	14	4	3	2	12	14	12	0	0	0	7	7	5	13	12	12	1	0	0	6	7	5	13	12	12	0	0	0	103360	64567	65168	310660	380680	263290	0	0	0	0.522141	0.326171	0.329208	1.56935	1.92307	1.33005
gene1247	Flagellar motor switch protein FliG OS=Vibrio cholerae serotype O1 (strain ATCC 39315 / El Tor Inaba N16961) OX=243277 GN=fliG PE=3 SV=1	fliG	38.207	25.7	12	5	5	0	0	0	4	3	5	0	0	0	1	2	3	4	5	5	0	0	0	1	2	3	4	5	5	0	0	0	0	59817	71492	163500	139180	121490	0	0	0		0.538427	0.643517	1.4717	1.25279	1.09356
gene1251	Flagellar hook-length control protein OS=Escherichia coli (strain K12) OX=83333 GN=fliK PE=3 SV=1	fliK	74.616	3.7	6	2	2	1	1	2	0	1	1	0	0	0	1	1	2	0	1	2	0	0	0	1	1	2	0	1	2	0	0	0	0	0	15122	0	0	14178	0	0	0			1.03222			0.967782
gene1252	MULTISPECIES: flagellar basal body-associated protein FliL	--	18.459	42.5	31	5	5	4	5	5	5	5	7	0	0	0	3	4	4	5	5	5	3	2	1	3	4	4	5	5	5	3	2	1	339400	333520	269910	711320	1075100	937570	9266.2	29393	0	0.732753	0.720058	0.582726	1.53571	2.3211	2.02418
gene1253	Flagellar motor switch protein FliM OS=Pseudomonas aeruginosa (strain ATCC 15692 / DSM 22644 / CIP 104116 / JCM 14847 / LMG 12228 / 1C / PRS 101 / PAO1) OX=208964 GN=fliM PE=3 SV=2	fliM	41.153	30.2	22	9	8	3	2	4	4	6	3	0	0	0	5	3	5	6	6	5	2	2	1	4	3	5	5	6	4	1	1	0	155860	161170	130720	170750	344400	252530	0	0	0	0.769407	0.79562	0.645302	0.842912	1.70014	1.24662
gene1254	Flagellar motor switch protein FliN OS=Pseudomonas aeruginosa (strain ATCC 15692 / DSM 22644 / CIP 104116 / JCM 14847 / LMG 12228 / 1C / PRS 101 / PAO1) OX=208964 GN=fliN PE=3 SV=2	fliN	14.336	40.9	22	5	4	1	1	1	5	7	4	1	1	1	2	4	3	4	5	4	2	1	1	1	3	2	3	4	3	1	0	0	571380	503920	211220	735270	784280	669370	574280	0	0	0.987639	0.871033	0.365097	1.27093	1.35564	1.15702
gene1260	Flagellar biosynthesis protein FlhA OS=Escherichia coli (strain K12) OX=83333 GN=flhA PE=3 SV=1	flhA	75.34	15.1	28	8	6	4	4	5	6	6	3	0	0	0	5	5	6	6	6	6	1	0	0	3	4	5	4	4	4	0	0	0	31523	28844	22117	62294	60597	49450	0	0	0	0.742227	0.679148	0.520757	1.46675	1.42679	1.16433
gene1262	Antiactivator FleN OS=Pseudomonas aeruginosa (strain ATCC 15692 / DSM 22644 / CIP 104116 / JCM 14847 / LMG 12228 / 1C / PRS 101 / PAO1) OX=208964 GN=fleN PE=1 SV=1	fleN	30.754	32.9	14	5	5	0	1	2	5	3	3	0	0	0	1	4	4	5	3	4	0	0	0	1	4	4	5	3	4	0	0	0	0	328110	470740	591810	505260	449410	0	0	0		0.699496	1.00357	1.26168	1.07716	0.958095
gene1263	RNA polymerase sigma factor FliA OS=Pseudomonas aeruginosa (strain ATCC 15692 / DSM 22644 / CIP 104116 / JCM 14847 / LMG 12228 / 1C / PRS 101 / PAO1) OX=208964 GN=fliA PE=3 SV=1	fliA	27.099	17.2	5	3	3	1	0	1	1	1	1	0	0	0	2	1	2	3	2	2	0	0	0	2	1	2	3	2	2	0	0	0	45416	0	61791	94111	47708	0	0	0	0	0.729498		0.992523	1.51167	0.766314
gene1264	Chemotaxis protein CheY OS=Pseudomonas aeruginosa (strain ATCC 15692 / DSM 22644 / CIP 104116 / JCM 14847 / LMG 12228 / 1C / PRS 101 / PAO1) OX=208964 GN=cheY PE=3 SV=1	cheY	13.749	18.7	9	2	2	1	1	1	2	2	2	0	0	0	1	1	1	2	2	2	1	1	1	1	1	1	2	2	2	1	1	1	0	0	0	69155	303440	261240	0	35987	35119				0.490502	2.15224	1.85292
gene1265	Protein phosphatase CheZ OS=Shewanella loihica (strain ATCC BAA-1088 / PV-4) OX=323850 GN=cheZ PE=3 SV=1	cheZ	28.74	61.2	44	10	10	6	6	7	9	8	8	0	0	0	5	7	8	8	8	8	3	1	0	5	7	8	8	8	8	3	1	0	174030	155390	278170	214840	167720	106100	76838	0	0	1.03846	0.927236	1.65988	1.28198	1.00081	0.633115
gene1266	Sensor histidine kinase CheAY OS=Helicobacter pylori (strain ATCC 700392 / 26695) OX=85962 GN=cheAY PE=1 SV=1	cheAY	79.354	39.6	122	22	21	16	16	16	25	27	22	0	0	0	20	18	19	21	21	20	3	2	2	19	17	18	20	20	19	2	1	1	350890	342680	413280	2177700	2181900	1454800	4657.1	0	0	0.354644	0.346346	0.417701	2.201	2.20524	1.47036
gene1267	Protein-glutamate methylesterase/protein-glutamine glutaminase OS=Pseudoalteromonas haloplanktis (strain TAC 125) OX=326442 GN=cheB PE=3 SV=1	cheB	40.535	19.9	28	7	5	5	4	4	4	4	5	1	1	0	7	5	5	2	4	5	2	6	3	5	4	4	2	3	4	1	4	1	138550	164030	140950	214580	277830	362800	0	26549	0	0.731803	0.866385	0.744479	1.13338	1.46746	1.91626
gene1268	Sporulation initiation inhibitor protein Soj OS=Bacillus subtilis (strain 168) OX=224308 GN=soj PE=1 SV=1	soj	28.407	6.6	6	1	1	1	1	1	1	1	1	0	0	0	1	1	1	1	1	1	0	0	0	1	1	1	1	1	1	0	0	0	0	0	0	0	0	0	0	0	0
gene1269	chemotaxis protein CheW	--	28.616	23.7	11	5	5	0	0	2	5	3	1	0	0	0	3	2	4	5	4	2	0	1	1	3	2	4	5	4	2	0	1	1	27693	0	35497	39017	43840	0	0	0	0	0.758468		0.972208	1.06862	1.20071
gene1270	Chemotaxis protein CheW OS=Treponema pallidum (strain Nichols) OX=243276 GN=cheW PE=3 SV=1	cheW	18.334	81.8	74	10	8	10	11	10	14	13	12	1	2	1	10	10	10	10	10	9	3	3	4	8	8	8	8	8	8	2	1	2	2442000	2193800	2108100	3662200	4177600	4032000	298920	626320	530860	1.09497	0.983679	0.945252	1.6421	1.87319	1.80791
gene1271	MULTISPECIES: DUF2802 domain-containing protein	--	15.707	22.4	3	2	2	0	0	0	1	2	0	0	0	0	1	0	1	2	2	1	0	0	0	1	0	1	2	2	1	0	0	0	0	0	0	354310	286820	0	0	0	0				1.10527	0.894733
gene1273	flagellar hook-length control protein FliK	--	89.39	4.8	5	3	3	1	0	0	2	1	1	0	0	0	1	0	0	2	2	3	0	0	0	1	0	0	2	2	3	0	0	0	0	0	0	44557	28285	23130	0	0	0				1.39281	0.884164	0.723023
gene1274	Cytochrome c biogenesis ATP-binding export protein CcmA OS=Vibrio cholerae serotype O1 (strain ATCC 39315 / El Tor Inaba N16961) OX=243277 GN=ccmA PE=3 SV=1	ccmA	19.857	31.5	24	4	4	2	4	3	5	5	5	0	0	0	3	4	3	4	4	4	0	0	1	3	4	3	4	4	4	0	0	1	48632	33361	32342	69418	74642	66058	0	0	0	0.899335	0.616934	0.59809	1.28372	1.38033	1.22159
gene1276	Heme exporter protein C OS=Haemophilus influenzae (strain ATCC 51907 / DSM 11121 / KW20 / Rd) OX=71421 GN=ccmC PE=3 SV=1	ccmC	27.389	9.4	8	3	3	1	2	0	3	1	1	0	0	0	2	3	2	3	3	3	0	0	1	2	3	2	3	3	3	0	0	1	80801	50509	61809	143850	73105	73495	0	0	0	1.00256	0.626703	0.76691	1.78485	0.907068	0.911907
gene1278	Cytochrome c-type biogenesis protein CcmE OS=Pseudoalteromonas haloplanktis (strain TAC 125) OX=326442 GN=ccmE PE=3 SV=1	ccmE	17.544	17.6	8	3	3	1	1	0	2	2	2	0	0	0	1	3	0	2	2	2	2	1	1	1	3	0	2	2	2	2	1	1	0	6315	0	379410	267990	225760	3230.5	0	0		0.035771		2.14913	1.518	1.2788
gene1279	Cytochrome c-type biogenesis protein CcmF OS=Haemophilus influenzae (strain ATCC 51907 / DSM 11121 / KW20 / Rd) OX=71421 GN=ccmF PE=3 SV=1	ccmF	72.544	13.5	46	9	9	6	6	5	11	9	9	0	0	0	5	7	7	9	8	8	3	3	2	5	7	7	9	8	8	3	3	2	126180	112570	76802	340330	280830	278060	10685	17817	4568.2	0.910067	0.811906	0.553931	2.45461	2.02547	2.00549
gene1280	Thiol:disulfide interchange protein DsbE OS=Pseudomonas aeruginosa (strain ATCC 15692 / DSM 22644 / CIP 104116 / JCM 14847 / LMG 12228 / 1C / PRS 101 / PAO1) OX=208964 GN=dsbE PE=1 SV=1	dsbE	21.76	30.5	22	5	5	3	3	2	5	5	4	0	0	0	2	2	3	5	4	4	1	0	0	2	2	3	5	4	4	1	0	0	203590	192730	177180	400560	359700	362290	0	0	0	0.720226	0.681808	0.626798	1.41703	1.27249	1.28165
gene1281	Cytochrome c-type biogenesis protein CcmH OS=Shigella flexneri OX=623 GN=ccmH PE=3 SV=1	ccmH	17.881	39.6	30	7	7	4	3	5	6	6	6	0	0	0	6	4	5	6	7	6	0	0	0	6	4	5	6	7	6	0	0	0	72581	74488	81184	241950	262470	257990	0	0	0	0.43959	0.45114	0.491695	1.46538	1.58966	1.56253
gene1282	Cytochrome c-type biogenesis protein CcmH OS=Shigella flexneri OX=623 GN=ccmH PE=3 SV=1	ccmH	47.436	34.2	60	13	13	8	9	8	14	10	11	0	0	0	10	10	12	12	12	12	1	0	0	10	10	12	12	12	12	1	0	0	414810	417650	346230	840750	798900	744620	0	0	0	0.698537	0.70332	0.583049	1.41582	1.34534	1.25394
gene1283	Intermembrane phospholipid transport system lipoprotein MlaA OS=Escherichia coli (strain K12) OX=83333 GN=mlaA PE=1 SV=1	mlaA	26.661	8.6	7	2	2	1	1	1	2	2	0	0	0	0	1	2	2	2	2	2	1	1	0	1	2	2	2	2	2	1	1	0	0	103540	113790	209300	205590	148560	0	0	0		0.663055	0.728694	1.34033	1.31657	0.951356
gene1284	TonB-dependent copper receptor	--	74.696	59.2	287	35	35	37	37	33	62	62	56	0	0	0	31	31	30	34	34	33	10	3	4	31	31	30	34	34	33	10	3	4	5250400	5199900	3464100	12087000	13080000	11428000	22935	9998.4	12997	0.934691	0.925701	0.616689	2.15176	2.32854	2.03444
gene1285	Cyclic di-GMP phosphodiesterase CdgJ OS=Vibrio cholerae serotype O1 (strain ATCC 39315 / El Tor Inaba N16961) OX=243277 GN=cdgJ PE=1 SV=1	cdgJ	46.051	56.2	71	19	19	7	7	7	15	17	18	0	0	0	8	8	7	17	15	18	2	2	0	8	8	7	17	15	18	2	2	0	101010	113800	110870	582460	467000	496960	11984	9747.3	0	0.426691	0.480719	0.468342	2.46045	1.97272	2.09928
gene1286	Osmoregulated proline transporter OpuE OS=Bacillus subtilis (strain 168) OX=224308 GN=opuE PE=1 SV=1	opuE	52.77	8.1	18	3	3	2	3	1	4	4	4	0	0	0	2	3	2	3	3	3	1	0	0	2	3	2	3	3	3	1	0	0	205260	191980	142240	320920	342510	316360	0	0	0	0.810626	0.75818	0.561743	1.2674	1.35266	1.24939
gene1287	Putative peroxiredoxin bcp OS=Haemophilus influenzae (strain ATCC 51907 / DSM 11121 / KW20 / Rd) OX=71421 GN=bcp PE=3 SV=1	bcp	17.8	63.1	32	8	8	4	5	10	6	4	3	0	0	0	6	6	8	7	5	4	0	1	1	6	6	8	7	5	4	0	1	1	193510	147600	320060	389040	83019	85349	0	0	0	0.952799	0.726749	1.5759	1.91554	0.408767	0.420239
gene1288	Glycine cleavage system transcriptional repressor OS=Shigella flexneri OX=623 GN=gcvR PE=3 SV=2	gcvR	19.914	33.9	35	4	4	3	3	5	8	7	9	0	0	0	3	4	4	4	4	4	1	2	0	3	4	4	4	4	4	1	2	0	166520	170980	164410	396740	582260	563670	0	24499	0	0.563362	0.578451	0.556223	1.34223	1.96987	1.90698
gene1290	Outer membrane protein assembly factor BamC OS=Pseudoalteromonas sp. (strain SM9913) OX=234831 GN=bamC PE=3 SV=1	bamC	39.859	63.9	115	18	18	18	18	16	23	21	19	0	0	0	15	16	16	17	16	17	3	3	1	15	16	16	17	16	17	3	3	1	748260	711260	691470	1152200	1264900	1162100	5943.5	4252.5	0	1.0428	0.991236	0.963656	1.60575	1.76281	1.61954
gene1291	Uncharacterized protein BpOF4_10220 OS=Bacillus pseudofirmus (strain OF4) OX=398511 GN=BpOF4_10220 PE=4 SV=1	BpOF4_10220	49.51	13.8	22	4	4	4	3	2	4	5	4	0	0	0	3	3	1	3	4	4	0	0	1	3	3	1	3	4	4	0	0	1	113500	102640	77568	232660	210550	200050	0	0	0	0.726812	0.657269	0.496717	1.48987	1.34828	1.28105
gene1294	Microbial serine proteinase OS=Aeromonas salmonicida OX=645 GN=aspA PE=1 SV=1	aspA	82.5	55.1	178	25	25	25	24	21	30	38	39	0	0	1	22	21	20	18	24	25	2	2	4	22	21	20	18	24	25	2	2	4	826850	790120	536220	2573800	3848400	3497000	23479	51242	43220	0.610455	0.583338	0.395886	1.90021	2.84124	2.5818
gene1295	hypothetical protein	--	8.656	35.5	9	2	2	1	1	1	2	2	2	0	0	0	1	2	2	2	2	2	1	0	0	1	2	2	2	2	2	1	0	0	0	46437	37498	367590	424490	427400	0	0	0		0.178136	0.143845	1.4101	1.62838	1.63954
gene1296	L-serine dehydratase OS=Streptomyces coelicolor (strain ATCC BAA-471 / A3(2) / M145) OX=100226 GN=sdaA PE=3 SV=1	sdaA	49.424	22.3	41	8	8	4	7	6	8	7	9	0	0	0	7	7	8	8	7	8	1	1	2	7	7	8	8	7	8	1	1	2	184360	211300	202620	438900	375540	341520	0	0	4832.8	0.733636	0.840841	0.8063	1.74655	1.49441	1.35903
gene1299	Fumarate hydratase class I, anaerobic OS=Escherichia coli (strain K12) OX=83333 GN=fumB PE=1 SV=2	fumB	55.103	59.8	155	24	19	19	23	16	25	28	29	5	6	4	18	19	18	17	19	19	5	7	7	14	15	14	14	16	16	1	2	3	811550	1090200	697530	2119300	1867200	1636000	348570	573320	360410	0.768507	1.03238	0.660534	2.0069	1.76817	1.54923
gene1300	Leucine dehydrogenase OS=Bacillus cereus (strain ATCC 14579 / DSM 31 / JCM 2152 / NBRC 15305 / NCIMB 9373 / NRRL B-3711) OX=226900 GN=ldh PE=3 SV=1	ldh	38.13	39.3	77	10	10	11	10	12	14	15	15	0	0	0	10	8	10	9	10	10	3	2	2	10	8	10	9	10	10	3	2	2	1103400	1152800	2338100	3302200	4686300	4051900	45861	11089	18689	0.594279	0.620885	1.25927	1.77853	2.52399	2.18231
gene1301	Chloramphenicol acetyltransferase OS=Proteus mirabilis OX=584 GN=cat PE=3 SV=1	cat	25.689	11.4	7	3	3	0	0	0	3	2	2	0	0	0	1	1	0	3	3	3	1	0	0	1	1	0	3	3	3	1	0	0	0	0	0	112060	105190	95357	0	0	0				1.07541	1.00948	0.915114
gene1302	MULTISPECIES: DUF3450 domain-containing protein	--	28.877	69.5	113	16	16	16	20	21	18	17	21	0	0	0	15	16	16	13	15	16	2	2	5	15	16	16	13	15	16	2	2	5	4974800	5294900	5605300	6516100	4324600	6775400	8822.9	6093.5	95335	1.33248	1.41822	1.50136	1.74531	1.15833	1.81477
gene1303	Putative biopolymer transport protein ExbB homolog OS=Methanothermobacter thermautotrophicus (strain ATCC 29096 / DSM 1053 / JCM 10044 / NBRC 100330 / Delta H) OX=187420 GN=MTH_1022 PE=3 SV=1	MTH_1022	49.416	50.9	208	21	21	23	27	28	43	42	43	1	1	0	18	17	19	20	20	19	5	4	4	18	17	19	20	20	19	5	4	4	6263500	5718700	5110500	9603500	11106000	10277000	22398	8532.8	7455.1	1.17154	1.06964	0.955877	1.79626	2.07729	1.92223
gene1304	Putative biopolymer transport protein ExbB-like 1 OS=Helicobacter pylori (strain ATCC 700392 / 26695) OX=85962 GN=HP_1130 PE=3 SV=1	HP_1130	19.513	21.8	15	4	4	3	1	2	4	3	2	0	0	0	3	3	3	4	3	3	0	1	0	3	3	3	4	3	3	0	1	0	1344900	695550	833180	1515000	1985600	1198200	0	0	0	1.06563	0.551118	0.660169	1.20041	1.57329	0.949391
gene1305	Biopolymer transport protein exbD2 OS=Vibrio cholerae serotype O1 (strain ATCC 39315 / El Tor Inaba N16961) OX=243277 GN=exbD2 PE=3 SV=1	exbD2	14.976	47.8	48	6	6	5	6	6	11	12	8	0	0	0	5	6	6	5	6	6	0	1	0	5	6	6	5	6	6	0	1	0	1687500	1535000	1308600	2837000	2992700	2781400	0	0	0	0.770419	0.700796	0.597434	1.29522	1.3663	1.26983
gene1306	Protein TonB OS=Serratia marcescens OX=615 GN=tonB PE=3 SV=1	tonB	22.329	45.9	37	7	7	3	2	3	11	9	9	0	0	0	4	5	4	6	5	7	1	2	0	4	5	4	6	5	7	1	2	0	386860	354490	288650	807360	1770500	1502300	0	10924	0	0.528798	0.484552	0.394555	1.10358	2.42009	2.05349
gene1307	MULTISPECIES: hypothetical protein	--	47.45	53	119	22	22	15	17	18	23	23	23	0	0	0	20	20	20	21	20	21	2	3	4	20	20	20	21	20	21	2	3	4	554380	1790000	1850900	2951800	3423600	3238200	1421.9	1280.3	3383.3	0.361161	1.16613	1.2058	1.923	2.23036	2.10958
gene1308	hypothetical protein	--	29.697	14	8	3	3	2	1	1	2	1	1	0	0	0	3	2	3	2	2	3	1	0	1	3	2	3	2	2	3	1	0	1	34104	37066	34067	50790	45878	45258	0	0	0	0.827891	0.899795	0.826993	1.23295	1.11371	1.09866
gene1309	conjugal transfer protein TraR	--	14.327	31.5	9	3	3	1	2	3	2	0	1	0	0	0	1	2	2	2	1	1	1	0	0	1	2	2	2	1	1	1	0	0	0	22026	36398	0	0	0	0	0	0		0.754005	1.24599
gene1312	UPF0276 protein Ssed_2857 OS=Shewanella sediminis (strain HAW-EB3) OX=425104 GN=Ssed_2857 PE=3 SV=1	Ssed_2857	31.182	5	6	1	1	1	1	0	1	2	1	0	0	0	1	1	0	1	1	1	0	0	0	1	1	0	1	1	1	0	0	0	0	0	0	0	0	0	0	0	0
gene1315	Adenine phosphoribosyltransferase OS=Pseudoalteromonas haloplanktis (strain TAC 125) OX=326442 GN=apt PE=3 SV=1	apt	19.39	10.5	1	1	1	0	0	0	1	0	0	0	0	0	0	0	1	1	0	0	0	0	0	0	0	1	1	0	0	0	0	0	0	0	0	0	0	0	0	0	0
gene1316	DNA polymerase III subunit tau OS=Salmonella typhimurium (strain LT2 / SGSC1412 / ATCC 700720) OX=99287 GN=dnaX PE=3 SV=2	dnaX	85.079	8.9	7	6	3	2	1	3	1	0	0	0	0	0	3	4	4	1	2	2	3	2	2	2	2	2	1	1	1	0	0	0	24945	22955	0	0	0	0	0	0	0	1.04154	0.958455
gene1317	Nucleoid-associated protein PSHAa1202 OS=Pseudoalteromonas haloplanktis (strain TAC 125) OX=326442 GN=PSHAa1202 PE=3 SV=1	PSHAa1202	12.006	36.1	16	3	3	1	2	2	4	3	4	0	0	0	2	3	3	3	2	2	1	0	0	2	3	3	3	2	2	1	0	0	1180600	756490	635970	1638600	1989700	1811100	0	0	0	0.884073	0.566485	0.476236	1.22704	1.48995	1.35621
gene1318	MULTISPECIES: DUF3592 domain-containing protein	--	25.493	32	14	6	6	2	1	2	3	3	3	0	0	0	3	2	3	2	5	4	2	0	2	3	2	3	2	5	4	2	0	2	29090	31546	52487	107700	102040	79552	0	0	43551	0.456604	0.495154	0.82385	1.69049	1.60165	1.24867
gene1320	Endothelin-converting enzyme 1 OS=Bos taurus OX=9913 GN=ECE1 PE=1 SV=2	ECE1	77.514	31	57	19	19	9	6	10	10	14	8	0	0	0	12	8	12	13	15	11	4	3	1	12	8	12	13	15	11	4	3	1	173920	196760	278470	194290	308750	164870	22021	11389	0	1.03028	1.16558	1.64962	1.15095	1.82899	0.976667
gene1321	Recombination protein RecR OS=Pseudoalteromonas haloplanktis (strain TAC 125) OX=326442 GN=recR PE=3 SV=1	recR	21.462	20.1	9	2	2	2	3	1	1	1	1	0	0	0	1	2	2	1	1	1	1	1	0	1	2	2	1	1	1	1	1	0	0	67310	25437	0	0	0	0	0	0		1.45148	0.548524
gene1322	Chaperone protein HtpG OS=Pseudoalteromonas haloplanktis (strain TAC 125) OX=326442 GN=htpG PE=3 SV=1	htpG	72.61	73.6	351	47	45	53	60	60	58	61	50	3	3	3	44	44	43	43	44	41	8	12	9	42	42	41	42	43	40	6	10	7	2325400	2597500	2402600	2826500	2952600	2639800	90122	119880	118600	1.3021	1.45446	1.34532	1.58268	1.65329	1.47814
gene1323	Thiol peroxidase OS=Bacillus subtilis (strain 168) OX=224308 GN=tpx PE=1 SV=3	tpx	21.004	45.6	32	6	6	1	4	3	8	9	7	0	0	0	4	3	4	6	6	5	2	2	1	4	3	4	6	6	5	2	2	1	135870	179640	207860	588650	551950	390080	89567	92040	0	0.486193	0.642818	0.743799	2.10641	1.97508	1.39585
gene1324	Chemotaxis protein CheY OS=Listeria monocytogenes serovar 1/2a (strain ATCC BAA-679 / EGD-e) OX=169963 GN=cheY PE=3 SV=1	cheY	36.918	34.1	34	8	8	3	2	4	11	8	6	0	0	0	3	4	4	8	8	7	0	0	0	3	4	4	8	8	7	0	0	0	48233	38257	49450	205840	125390	99081	0	0	0	0.511077	0.405371	0.523973	2.18108	1.32863	1.04986
gene1325	Probable diguanylate cyclase DgcC OS=Escherichia coli (strain K12) OX=83333 GN=dgcC PE=1 SV=1	dgcC	37.523	38.3	58	9	9	7	6	7	12	13	13	0	0	0	8	7	7	8	9	9	1	1	0	8	7	7	8	9	9	1	1	0	122720	126800	150420	363000	304900	244500	0	0	0	0.561074	0.579728	0.687718	1.65963	1.394	1.11785
gene1329	Uncharacterized protein YcgB OS=Escherichia coli (strain K12) OX=83333 GN=ycgB PE=4 SV=2	ycgB	59	34.9	43	15	15	0	1	1	13	15	13	0	0	0	2	2	2	13	14	15	3	3	3	2	2	2	13	14	15	3	3	3	3124.5	2771.6	3787.1	315930	559980	245590	3802.3	21779	8053	0.024142	0.021415	0.029261	2.44104	4.3267	1.89756
gene1330	UPF0229 protein YeaH OS=Salmonella arizonae (strain ATCC BAA-731 / CDC346-86 / RSK2980) OX=41514 GN=yeaH PE=3 SV=1	yeaH	49.18	29.7	31	10	10	1	1	1	10	11	7	0	0	0	3	2	1	9	10	8	1	0	0	3	2	1	9	10	8	1	0	0	51649	62934	0	256660	455530	309310	0	0	0	0.227312	0.276978		1.12958	2.00483	1.3613
gene1331	Uncharacterized protein YeaG OS=Escherichia coli (strain K12) OX=83333 GN=yeaG PE=3 SV=1	yeaG	73.559	44.4	53	25	20	4	2	6	19	10	11	1	0	0	10	11	15	22	17	18	10	8	7	5	6	10	18	12	13	5	3	2	45474	45255	95003	1773600	515240	237800	33515	8764.7	18796	0.147566	0.146855	0.30829	5.75544	1.67198	0.771675
gene1332	Superoxide dismutase [Fe] OS=Pseudoalteromonas haloplanktis (strain TAC 125) OX=326442 GN=sodB PE=1 SV=1	sodB	23.241	49	31	7	6	5	4	4	4	6	5	1	1	1	5	6	6	5	6	5	1	2	1	4	5	5	4	5	4	0	1	0	3075600	2233900	2404900	5393100	5630200	4962100	0	243410	0	0.899178	0.6531	0.703093	1.57672	1.64604	1.45071
gene1333	Glutaredoxin 4 OS=Shigella flexneri OX=623 GN=grxD PE=3 SV=1	grxD	12.76	11.4	3	1	1	1	0	0	1	0	1	0	0	0	1	1	1	1	1	1	0	0	0	1	1	1	1	1	1	0	0	0	0	0	0	0	0	0	0	0	0
gene1334	Glutamate synthase [NADPH] large chain OS=Escherichia coli (strain K12) OX=83333 GN=gltB PE=1 SV=3	gltB	162.52	43	149	46	40	3	1	2	41	46	47	3	4	2	11	9	8	38	37	39	11	9	9	8	6	7	34	34	36	7	5	7	30952	22373	23690	543130	888820	692980	61370	55135	34878	0.118372	0.085563	0.090599	2.07713	3.39918	2.65021
gene1335	Glutamate synthase [NADPH] small chain OS=Escherichia coli (strain K12) OX=83333 GN=gltD PE=1 SV=3	gltD	52.217	52.4	65	18	15	2	2	2	16	21	17	1	1	3	8	4	7	15	18	16	5	5	6	5	2	5	13	15	14	3	2	3	113650	71454	108820	527520	562320	634400	58253	97378	110060	0.447861	0.281579	0.428828	2.0788	2.21594	2.49998
gene1337	DUF1801 domain-containing protein	--	14.659	11.5	3	1	1	0	1	1	1	0	0	0	0	0	0	1	1	1	0	1	0	0	0	0	1	1	1	0	1	0	0	0	0	0	0	0	0	0	0	0	0
gene1338	DNA repair protein RecN OS=Vibrio cholerae serotype O1 (strain ATCC 39315 / El Tor Inaba N16961) OX=243277 GN=recN PE=3 SV=1	recN	61.642	15.2	20	6	6	2	1	3	4	6	4	0	0	0	3	3	4	4	6	4	0	1	1	3	3	4	4	6	4	0	1	1	19825	22785	18448	37175	31577	33180	0	0	0	0.729799	0.838763	0.679109	1.36849	1.16241	1.22142
gene1339	hypothetical protein	--	21.786	12.5	6	2	2	1	0	1	0	2	2	0	0	0	2	2	1	1	2	2	0	0	0	2	2	1	1	2	2	0	0	0	20082	19564	0	0	17994	48287	0	0	0	0.758334	0.738773			0.679487	1.82341
gene1340	NAD kinase OS=Pseudoalteromonas haloplanktis (strain TAC 125) OX=326442 GN=nadK PE=3 SV=1	nadK	32.313	27.6	22	7	6	2	2	2	6	5	5	0	0	0	3	5	5	7	6	6	2	3	2	2	4	4	6	5	5	1	2	1	95334	78800	66940	175170	221030	194630	0	0	0	0.687584	0.568335	0.482796	1.26339	1.59415	1.40374
gene1342	Protein GrpE OS=Pseudoalteromonas haloplanktis (strain TAC 125) OX=326442 GN=grpE PE=3 SV=1	grpE	22.413	28.6	48	6	6	9	8	9	7	8	7	0	0	0	6	6	6	5	5	5	1	1	1	6	6	6	5	5	5	1	1	1	880260	1133500	1023900	985120	1246600	1155900	0	0	0	0.821997	1.05848	0.95613	0.919916	1.16409	1.07939
gene1344	transporter substrate-binding domain-containing protein	--	29.119	27.2	16	5	5	2	3	2	3	3	3	0	0	0	3	3	2	3	4	4	0	1	1	3	3	2	3	4	4	0	1	1	92685	87981	72958	195390	207930	204100	0	0	0	0.645855	0.613077	0.508392	1.36153	1.44892	1.42223
gene1345	Autoinducer 2 sensor kinase/phosphatase LuxQ OS=Vibrio vulnificus (strain YJ016) OX=196600 GN=luxQ PE=3 SV=1	luxQ	100.28	22.9	57	18	18	6	5	5	11	16	13	0	1	0	9	9	11	14	17	17	2	3	2	9	9	11	14	17	17	2	3	2	203890	234470	171280	445710	551870	471390	69710	46934	59308	0.81391	0.935982	0.683734	1.77923	2.20301	1.88175
gene1347	DUF342 domain-containing protein	--	60.007	6.4	3	3	3	0	0	1	0	2	0	0	0	0	0	0	1	2	3	0	0	0	0	0	0	1	2	3	0	0	0	0	0	0	0	16202	18057	0	0	0	0				0.945854	1.05415
gene1348	Ribonuclease T OS=Shewanella denitrificans (strain OS217 / ATCC BAA-1090 / DSM 15013) OX=318161 GN=rnt PE=3 SV=1	rnt	24.553	50.9	25	7	7	3	4	4	3	4	7	0	0	0	4	4	4	6	5	6	0	1	0	4	4	4	6	5	6	0	1	0	148110	150570	141140	201380	213380	202510	0	0	0	0.840666	0.854629	0.801105	1.14302	1.21114	1.14944
gene1349	Sodium-type flagellar protein MotY OS=Vibrio parahaemolyticus serotype O3:K6 (strain RIMD 2210633) OX=223926 GN=motY PE=3 SV=1	motY	33.627	37.5	20	10	10	1	0	0	5	7	7	0	0	0	3	2	2	5	8	8	1	1	1	3	2	2	5	8	8	1	1	1	11967	39509	10148	67310	110910	104820	0	0	0	0.208325	0.687783	0.176659	1.17175	1.93075	1.82473
gene1350	Extracellular protease OS=Aeromonas hydrophila OX=644 GN=eprA1 PE=3 SV=1	eprA1	17.241	28	8	3	3	0	0	0	4	1	3	0	0	0	1	0	1	3	1	3	0	0	1	1	0	1	3	1	3	0	0	1	0	0	0	75510	0	96972	0	0	0				0.87557		1.12443
gene1353	Uncharacterized ATP-dependent helicase YwqA OS=Bacillus subtilis (strain 168) OX=224308 GN=ywqA PE=3 SV=2	ywqA	157.07	9.1	13	10	10	1	0	2	8	1	1	0	0	0	5	3	3	8	2	4	1	1	1	5	3	3	8	2	4	1	1	1	142410	0	170200	247470	99048	149360	0	0	0	0.880718		1.05258	1.53045	0.612551	0.9237
gene1354	Serine transporter OS=Escherichia coli (strain K12) OX=83333 GN=sdaC PE=1 SV=1	sdaC	45.672	8.4	15	2	2	2	2	2	3	3	3	0	0	0	2	2	2	2	2	2	0	0	1	2	2	2	2	2	2	0	0	1	106140	92190	85939	154510	129040	127280	0	0	0	0.916186	0.795772	0.741814	1.33371	1.11386	1.09866
gene1355	Peptidyl-prolyl cis-trans isomerase OS=Acinetobacter baylyi (strain ATCC 33305 / BD413 / ADP1) OX=62977 GN=rotA PE=3 SV=1	rotA	27.388	14.2	3	2	2	0	0	0	0	2	1	0	0	0	1	1	0	0	2	1	1	0	0	1	1	0	0	2	1	1	0	0	0	0	0	0	0	0	0	0	0
gene1357	Probable ATP-binding protein YbiT OS=Escherichia coli (strain K12) OX=83333 GN=ybiT PE=1 SV=1	ybiT	59.393	34.2	62	13	11	12	10	11	11	9	8	0	1	0	11	12	12	9	9	9	5	5	4	10	10	10	8	8	8	4	4	3	642330	452180	687430	559740	288210	269790	49171	64223	22789	1.90423	1.34051	2.03793	1.65938	0.854416	0.799809
gene1359	hypothetical protein	--	19.721	13.7	3	2	2	0	0	0	1	2	0	0	0	0	0	1	0	1	2	1	1	0	0	0	1	0	1	2	1	1	0	0	0	0	0	0	0	0	0	0	0
gene1361	Uncharacterized protein YnbB OS=Escherichia coli (strain K12) OX=83333 GN=ynbB PE=3 SV=1	ynbB	34.926	4.8	3	1	1	0	0	0	1	1	1	0	0	0	0	0	0	1	1	1	0	1	0	0	0	0	1	1	1	0	1	0	0	0	0	0	0	0	0	0	0
gene1362	CDP-alcohol phosphatidyltransferase family protein	--	14.627	23.9	4	2	2	0	0	0	1	2	1	0	0	0	0	0	0	2	2	2	0	1	1	0	0	0	2	2	2	0	1	1	0	0	0	70251	68964	57533	0	0	0				1.07118	1.05156	0.877259
gene1365	Dipeptidyl aminopeptidase BII OS=Pseudoxanthomonas mexicana OX=128785 GN=dapb2 PE=1 SV=1	dapb2	80.821	33.1	91	20	20	14	11	13	19	19	15	0	0	0	17	15	16	18	18	17	1	2	1	17	15	16	18	18	17	1	2	1	241180	253200	213690	612930	629510	538710	0	6439.3	0	0.676479	0.710193	0.599373	1.71919	1.76569	1.51101
gene1366	DUF885 domain-containing protein	--	67.295	53.2	169	27	27	25	25	24	33	32	30	0	0	0	25	25	24	26	27	27	6	6	7	25	25	24	26	27	27	6	6	7	1387700	1223200	1169200	1595300	1767100	1675500	11889	3322.2	3506.7	1.41334	1.2458	1.1908	1.62478	1.79975	1.70646
gene1367	Redox-sensitive transcriptional activator SoxR OS=Pseudomonas aeruginosa (strain ATCC 15692 / DSM 22644 / CIP 104116 / JCM 14847 / LMG 12228 / 1C / PRS 101 / PAO1) OX=208964 GN=soxR PE=3 SV=1	soxR	18.961	8.3	1	1	1	0	0	0	1	0	0	0	0	0	0	0	0	1	1	1	0	0	0	0	0	0	1	1	1	0	0	0	0	0	0	0	0	0	0	0	0
gene1371	Cytochrome bo(3) ubiquinol oxidase subunit 2 OS=Escherichia coli (strain K12) OX=83333 GN=cyoA PE=1 SV=1	cyoA	34.138	24.1	13	5	5	2	2	3	3	2	1	0	0	0	2	4	4	4	4	3	0	0	0	2	4	4	4	4	3	0	0	0	104920	168000	84114	247230	208110	246710	0	0	0	0.5944	0.951766	0.476529	1.40063	1.179	1.39768
gene1372	Cytochrome bo(3) ubiquinol oxidase subunit 1 OS=Pseudomonas aeruginosa (strain ATCC 15692 / DSM 22644 / CIP 104116 / JCM 14847 / LMG 12228 / 1C / PRS 101 / PAO1) OX=208964 GN=cyoB PE=3 SV=1	cyoB	74.209	7.4	21	4	4	2	3	2	4	5	5	0	0	0	2	2	3	3	4	4	2	2	2	2	2	3	3	4	4	2	2	2	66380	78976	83886	135240	165530	182510	65315	37012	63534	0.680136	0.809196	0.859504	1.38568	1.69604	1.87002
gene1374	Cytochrome bo(3) ubiquinol oxidase subunit 4 OS=Pseudomonas putida OX=303 GN=cyoD PE=3 SV=1	cyoD	13.229	21	2	1	1	0	0	0	0	1	1	0	0	0	0	0	0	0	1	1	0	0	0	0	0	0	0	1	1	0	0	0	0	0	0	0	0	0	0	0	0
gene1377	MULTISPECIES: GTP cyclohydrolase	--	11.54	30.1	7	3	3	0	0	0	2	3	2	0	0	0	0	0	0	3	3	3	1	0	0	0	0	0	3	3	3	1	0	0	0	0	0	253200	270110	262490	0	0	0				0.966658	1.03122	1.00212
gene1378	HTH-type transcriptional repressor NemR OS=Escherichia coli (strain K12) OX=83333 GN=nemR PE=1 SV=1	nemR	19.793	17	5	3	3	0	0	1	1	2	1	0	0	0	1	0	1	2	2	2	0	0	0	1	0	1	2	2	2	0	0	0	0	0	0	27708	38057	36897	0	0	0				0.809686	1.11211	1.07821
gene1381	NADP-specific glutamate dehydrogenase OS=Synechocystis sp. (strain PCC 6803 / Kazusa) OX=1111708 GN=gdhA PE=3 SV=1	gdhA	47.421	31.5	33	11	11	3	2	1	8	12	7	0	0	0	5	4	3	8	10	8	1	1	2	5	4	3	8	10	8	1	1	2	77903	83057	23919	382660	463240	317940	0	0	28576	0.395936	0.422131	0.121567	1.94484	2.35438	1.61591
gene1383	Autoinducer 2 sensor kinase/phosphatase LuxQ OS=Vibrio vulnificus (strain YJ016) OX=196600 GN=luxQ PE=3 SV=1	luxQ	74.899	10.4	28	6	6	4	3	4	7	6	4	0	0	0	5	5	6	6	5	5	2	2	2	5	5	6	6	5	5	2	2	2	97644	103440	110890	177970	172530	163420	319870	137640	137540	0.618459	0.65517	0.702357	1.12723	1.09277	1.03507
gene1384	endonuclease/exonuclease/phosphatase family protein	--	44.005	41.6	38	12	11	5	6	7	7	9	4	0	0	0	6	9	9	8	10	10	2	1	0	6	9	9	8	10	9	2	1	0	77037	86663	92623	126750	120920	98199	74060	0	0	0.797423	0.897064	0.958756	1.31201	1.25166	1.01648
gene1387	Ankyrin repeat-containing protein P16F5.05c OS=Schizosaccharomyces pombe (strain 972 / ATCC 24843) OX=284812 GN=SPBP16F5.05c PE=4 SV=1	SPBP16F5.05c	49.831	19.6	26	6	6	4	1	5	5	7	4	0	0	0	5	4	5	5	6	6	1	0	0	5	4	5	5	6	6	1	0	0	57596	55256	49255	101040	110490	87495	0	0	0	0.749408	0.718961	0.640879	1.31468	1.43764	1.13844
gene1388	MULTISPECIES: DUF2069 domain-containing protein	--	16.848	6.2	4	1	1	0	1	0	1	1	1	0	0	0	0	1	0	1	1	1	0	1	1	0	1	0	1	1	1	0	1	1	0	0	0	0	0	0	0	0	0
gene1389	NAD(P)H dehydrogenase (quinone) OS=Pseudomonas aeruginosa (strain ATCC 15692 / DSM 22644 / CIP 104116 / JCM 14847 / LMG 12228 / 1C / PRS 101 / PAO1) OX=208964 GN=PA0949 PE=1 SV=1	PA0949	17.861	6	3	2	2	0	0	0	3	0	0	0	0	0	0	0	1	2	0	0	1	2	1	0	0	1	2	0	0	1	2	1	0	0	0	24977	0	0	0	3088.7	0				1.7799
gene1391	Putative beta-barrel assembly-enhancing protease OS=Vibrio cholerae serotype O1 (strain ATCC 39315 / El Tor Inaba N16961) OX=243277 GN=VC_2164 PE=3 SV=1	VC_2164	54.175	5.6	3	2	2	0	0	1	2	0	0	0	0	0	0	0	1	2	1	1	0	0	0	0	0	1	2	1	1	0	0	0	0	0	0	0	0	0	0	0	0
gene1394	Putative permease PerM OS=Escherichia coli (strain K12) OX=83333 GN=perM PE=3 SV=1	perM	39.149	3.1	1	1	1	0	0	0	1	0	0	0	0	0	0	0	0	1	0	1	0	0	0	0	0	0	1	0	1	0	0	0	0	0	0	0	0	0	0	0	0
gene1395	HTH-type transcriptional regulator DegA OS=Bacillus subtilis (strain 168) OX=224308 GN=degA PE=1 SV=1	degA	38.11	37.1	26	6	6	4	3	2	5	7	5	0	0	0	3	3	4	5	6	4	2	0	0	3	3	4	5	6	4	2	0	0	72642	77399	53627	180560	232810	197740	106800	0	0	0.551764	0.587897	0.407333	1.37147	1.76835	1.50197
gene1396	Glucose-6-phosphate isomerase OS=Pseudoalteromonas haloplanktis (strain TAC 125) OX=326442 GN=pgi PE=3 SV=1	pgi	60.889	40.5	94	18	17	15	14	12	17	19	17	0	0	0	16	16	16	16	17	18	5	2	3	15	15	15	15	16	17	4	1	2	620080	454940	179880	1208000	1152200	979630	16687	0	16157	1.07197	0.786486	0.310971	2.08835	1.99189	1.69355
gene1397	Glucose-6-phosphate 1-dehydrogenase OS=Rhizobium meliloti (strain 1021) OX=266834 GN=zwf PE=3 SV=2	zwf	55.486	62.2	132	25	24	16	18	13	27	29	26	1	1	1	14	17	16	21	23	22	7	8	6	13	16	15	20	22	21	6	7	5	620950	1034800	866120	1509800	1679100	1370200	19536	20966	21319	0.782404	1.30386	1.09132	1.90237	2.11569	1.72647
gene1398	6-phosphogluconolactonase OS=Mesorhizobium japonicum (strain LMG 29417 / CECT 9101 / MAFF 303099) OX=266835 GN=pgl PE=3 SV=1	pgl	25.236	60.2	84	10	10	12	14	13	11	17	17	0	0	0	9	8	8	9	8	9	1	1	2	9	8	8	9	8	9	1	1	2	720150	652800	625970	754620	1428800	1379900	0	0	25628	0.902142	0.817772	0.784161	0.945323	1.78988	1.72862
gene1399	Ferrienterobactin receptor OS=Escherichia coli (strain K12) OX=83333 GN=fepA PE=1 SV=2	fepA	96.466	46.2	128	27	27	18	18	17	25	24	26	0	0	0	20	21	18	22	25	23	4	2	2	20	21	18	22	25	23	4	2	2	102760	316360	258140	1088600	820550	962840	7138.7	2553.6	13041	0.258915	0.797103	0.650412	2.74285	2.06746	2.42598
gene1401	hypothetical protein	--	28.157	13	8	2	2	0	1	0	2	3	2	0	0	0	0	1	1	1	2	2	0	0	0	0	1	1	1	2	2	0	0	0	0	8104.7	0	13910	19422	16924	0	0	0		0.55549		0.953381	1.33117	1.15996
gene1402	MULTISPECIES: SapC family protein	--	26.679	44.9	41	11	11	6	8	9	7	5	6	0	0	0	8	9	9	8	6	7	1	1	0	8	9	9	8	6	7	1	1	0	253680	360800	478940	307300	166230	158040	0	0	0	0.88237	1.25496	1.66589	1.06888	0.578195	0.549708
gene1404	Isoaspartyl peptidase OS=Escherichia coli (strain K12) OX=83333 GN=iaaA PE=1 SV=2	iaaA	36.514	27.5	37	6	6	3	5	5	8	8	8	0	0	0	4	5	5	5	5	5	0	2	3	4	5	5	5	5	5	0	2	3	117200	153930	133690	339240	356040	374720	0	75833	20541	0.596744	0.783761	0.680705	1.7273	1.81284	1.90795
gene1406	Uncharacterized protein MJ0922 OS=Methanocaldococcus jannaschii (strain ATCC 43067 / DSM 2661 / JAL-1 / JCM 10045 / NBRC 100440) OX=243232 GN=MJ0922 PE=1 SV=1	MJ0922	15.985	11.3	1	1	1	0	0	0	1	0	0	0	0	0	1	0	0	1	0	0	0	0	0	1	0	0	1	0	0	0	0	0	0	0	0	0	0	0	0	0	0
gene1407	ATP-dependent RNA helicase HrpA OS=Escherichia coli (strain K12) OX=83333 GN=hrpA PE=3 SV=3	hrpA	146.11	26.4	80	26	24	17	14	14	14	14	7	0	0	0	22	20	21	19	21	14	5	5	6	21	18	20	17	19	12	4	3	4	335030	326360	154600	405420	242180	122240	19074	59584	25666	1.78402	1.73785	0.823239	2.15884	1.2896	0.650923
gene1408	Response regulator MprA OS=Mycobacterium leprae (strain TN) OX=272631 GN=mprA PE=3 SV=1	mprA	15.069	16.8	6	2	2	1	0	1	2	1	1	0	0	0	2	0	2	2	1	1	0	1	1	2	0	2	2	1	1	0	1	1	21129	0	23389	39847	0	0	0	0	0	0.751342		0.831707	1.41695
gene1410	Ribosomal RNA large subunit methyltransferase I OS=Pseudoalteromonas haloplanktis (strain TAC 125) OX=326442 GN=rlmI PE=3 SV=1	rlmI	43.951	39.6	47	11	11	8	7	10	7	9	6	0	0	0	8	8	9	9	10	8	1	0	1	8	8	9	9	10	8	1	0	1	161140	158340	215140	282930	284780	223370	0	0	0	0.729305	0.716633	0.973704	1.28052	1.28889	1.01095
gene1411	Uncharacterized protein YedJ OS=Escherichia coli (strain K12) OX=83333 GN=yedJ PE=1 SV=2	yedJ	23.117	22	7	3	3	1	0	0	1	3	2	0	0	0	1	1	0	1	3	2	0	0	0	1	1	0	1	3	2	0	0	0	0	0	0	0	42748	62530	0	0	0					0.812097	1.1879
gene1412	Protein LctB OS=Bacillus caldotenax OX=1395 GN=lctB PE=4 SV=1	lctB	37.247	17.8	5	4	4	0	0	0	1	4	0	0	0	0	0	0	0	1	4	1	0	0	0	0	0	0	1	4	1	0	0	0	0	0	0	0	0	0	0	0	0
gene1422	UPF0225 protein VC0395_A1443/VC395_1967 OS=Vibrio cholerae serotype O1 (strain ATCC 39541 / Classical Ogawa 395 / O395) OX=345073 GN=VC0395_A1443 PE=3 SV=1	VC0395_A1443	14.107	41	21	4	4	3	4	4	4	3	3	0	0	0	4	3	3	4	2	3	0	1	0	4	3	3	4	2	3	0	1	0	96510	84201	89685	146610	153650	110380	0	0	0	0.850263	0.74182	0.790134	1.29165	1.35367	0.97246
gene1424	MULTISPECIES: sel1 repeat family protein	--	16.788	14.8	3	2	2	0	0	0	0	1	2	0	0	0	2	1	1	1	1	2	0	0	0	2	1	1	1	1	2	0	0	0	73825	0	0	0	0	96014	0	0	0	0.869353					1.13065
gene1425	Putative permease MJ0326 OS=Methanocaldococcus jannaschii (strain ATCC 43067 / DSM 2661 / JAL-1 / JCM 10045 / NBRC 100440) OX=243232 GN=MJ0326 PE=3 SV=1	MJ0326	45.411	5.6	15	2	2	2	2	2	3	3	3	0	0	0	2	2	2	2	2	2	0	0	1	2	2	2	2	2	2	0	0	1	56865	47931	44664	95925	90926	99686	0	0	0	0.782551	0.659605	0.614646	1.32008	1.25128	1.37183
gene1426	MULTISPECIES: hypothetical protein	--	28.932	26.5	18	5	5	2	1	3	2	5	5	0	0	0	2	1	4	3	5	5	0	0	0	2	1	4	3	5	5	0	0	0	136580	0	110810	102220	222690	161100	0	0	0	0.931143		0.755454	0.696891	1.5182	1.09831
gene1427	HTH-type transcriptional regulator CysB OS=Klebsiella pneumoniae OX=573 GN=cysB PE=1 SV=2	cysB	35.902	38.2	34	8	8	5	4	3	5	8	9	0	0	0	5	5	5	5	7	6	1	0	1	5	5	5	5	7	6	1	0	1	86653	85199	58968	119790	154240	161930	0	0	0	0.779744	0.766661	0.530622	1.07793	1.38792	1.45712
gene1428	7-cyano-7-deazaguanine synthase OS=Pseudoalteromonas haloplanktis (strain TAC 125) OX=326442 GN=queC PE=3 SV=1	queC	24.079	29.8	17	4	4	2	4	5	3	1	2	0	0	0	3	4	4	4	4	3	3	0	0	3	4	4	4	4	3	3	0	0	214790	138080	139230	243620	176710	146170	84452	0	0	1.31536	0.845596	0.852638	1.49192	1.08216	0.895139
gene1429	7-carboxy-7-deazaguanine synthase OS=Shigella flexneri OX=623 GN=queE PE=3 SV=1	queE	24.713	20.4	16	5	5	2	2	2	3	4	3	0	0	0	2	2	2	4	4	5	1	0	0	2	2	2	4	4	5	1	0	0	47348	48897	36393	96528	73565	70533	0	0	0	0.761091	0.785991	0.584996	1.55163	1.18251	1.13378
gene1430	MULTISPECIES: transporter substrate-binding domain-containing protein	--	33.12	17.7	8	3	3	0	0	0	2	3	3	0	0	0	1	1	1	3	3	3	0	2	0	1	1	1	3	3	3	0	2	0	0	0	0	39001	71182	51114	0	9046.6	0				0.91582	1.67149	1.20026
gene1431	Cysteine synthase A OS=Escherichia coli (strain K12) OX=83333 GN=cysK PE=1 SV=2	cysK	34.219	41	58	10	10	10	9	6	12	10	11	0	0	0	9	7	7	10	9	9	0	1	0	9	7	7	10	9	9	0	1	0	1143200	671690	346970	1711900	1192000	1491000	0	0	0	1.04613	0.614654	0.317507	1.56654	1.09078	1.36439
gene1432	hypothetical protein	--	87.418	1.8	4	1	1	0	0	1	1	1	1	0	0	0	0	0	1	1	1	1	1	0	0	0	0	1	1	1	1	1	0	0	0	0	0	0	0	0	0	0	0
gene1433	Serine/threonine transporter SstT OS=Haemophilus influenzae (strain ATCC 51907 / DSM 11121 / KW20 / Rd) OX=71421 GN=sstT PE=3 SV=1	sstT	39.829	6.3	6	1	1	1	1	0	1	1	2	0	0	0	1	1	1	1	1	1	0	0	0	1	1	1	1	1	1	0	0	0	0	0	0	0	0	0	0	0	0
gene1434	Response regulator UvrY OS=Shigella flexneri OX=623 GN=uvrY PE=3 SV=1	uvrY	24.129	24.5	14	4	4	2	2	4	2	3	1	0	0	0	3	4	4	2	2	1	0	0	1	3	4	4	2	2	1	0	0	1	48058	47897	60097	37951	78402	0	0	0	0	0.882106	0.879151	1.10308	0.696591	1.43907
gene1450	nucleoside-binding protein	--	29.286	15.1	12	3	3	2	2	1	2	3	2	0	0	0	2	3	1	2	3	3	0	1	0	2	3	1	2	3	3	0	1	0	67005	71217	0	70319	75407	64839	0	0	0	0.960543	1.02092		1.00805	1.08099	0.929493
gene1452	4-hydroxy-tetrahydrodipicolinate reductase OS=Pseudoalteromonas haloplanktis (strain TAC 125) OX=326442 GN=dapB PE=3 SV=1	dapB	29.109	57.7	69	10	10	11	9	9	13	13	14	0	0	0	8	6	9	7	9	8	1	3	0	8	6	9	7	9	8	1	3	0	355550	327230	205350	620830	834330	698030	0	33925	0	0.809318	0.744854	0.467426	1.41316	1.89914	1.58889
gene1453	Carbamoyl-phosphate synthase small chain OS=Vibrio cholerae serotype O1 (strain ATCC 39315 / El Tor Inaba N16961) OX=243277 GN=carA PE=3 SV=1	carA	41.085	60.6	80	14	13	12	11	14	10	13	14	2	2	2	12	13	12	11	13	14	3	4	3	11	12	11	10	12	13	2	3	2	1197600	1024600	1140800	908560	1565200	1403300	221990	267680	268950	1.34752	1.15287	1.28361	1.0223	1.76114	1.57897
gene1454	Carbamoyl-phosphate synthase large chain OS=Vibrio cholerae serotype O1 (strain ATCC 39315 / El Tor Inaba N16961) OX=243277 GN=carB PE=3 SV=1	carB	117.52	63.5	314	46	39	44	41	41	55	61	50	5	9	8	35	34	34	39	37	37	9	11	8	32	29	29	34	32	32	5	4	2	1780400	1443500	1408300	2803900	2817900	2451900	282470	323400	312650	1.17609	0.953545	0.930293	1.8522	1.86144	1.61967
gene1455	Transcription elongation factor GreA OS=Haemophilus influenzae (strain ATCC 51907 / DSM 11121 / KW20 / Rd) OX=71421 GN=greA PE=3 SV=1	greA	17.119	61.4	46	10	9	9	10	11	8	4	3	0	1	0	8	10	9	9	8	8	1	2	2	7	9	8	8	8	8	1	1	1	501960	486020	888630	602930	61208	68906	0	51598	73905	1.46817	1.42155	2.59913	1.7635	0.179026	0.201542
gene1459	transporter substrate-binding domain-containing protein	--	29.25	11.2	2	2	2	0	0	0	1	1	0	0	0	0	1	1	0	1	1	1	1	1	1	1	1	0	1	1	1	1	1	1	0	0	0	0	0	0	0	0	0
gene1460	Probable lactoylglutathione lyase OS=Synechocystis sp. (strain PCC 6803 / Kazusa) OX=1111708 GN=gloA PE=3 SV=1	gloA	16.593	34.2	26	4	4	4	4	4	2	6	6	0	0	0	4	4	4	3	4	4	0	0	1	4	4	4	3	4	4	0	0	1	470790	448260	379650	709370	898240	955280	0	0	0	0.731497	0.69649	0.589887	1.10219	1.39565	1.48428
gene1461	Probable diguanylate cyclase DgcQ OS=Salmonella choleraesuis (strain SC-B67) OX=321314 GN=dgcQ PE=3 SV=1	dgcQ	44.442	31	47	10	10	4	6	5	10	12	10	0	0	0	7	7	5	8	10	10	2	2	1	7	7	5	8	10	10	2	2	1	51709	45226	58071	151540	216420	111150	16880	7013.3	0	0.628672	0.549852	0.70602	1.84241	2.63121	1.35135
gene1462	MULTISPECIES: DUF2066 domain-containing protein	--	40.867	43.9	63	11	11	10	8	11	12	11	11	0	0	0	8	8	8	9	10	10	3	1	1	8	8	8	9	10	10	3	1	1	164380	146460	134090	392930	294530	256760	30035	0	0	0.810789	0.722401	0.661387	1.93809	1.45274	1.26645
gene1463	DnaA regulatory inactivator Hda OS=Salmonella arizonae (strain ATCC BAA-731 / CDC346-86 / RSK2980) OX=41514 GN=hda PE=3 SV=1	hda	26.1	16.2	12	3	3	1	2	1	3	3	2	0	0	0	2	2	2	3	3	3	0	1	0	2	2	2	3	3	3	0	1	0	43237	37199	42162	43824	22336	25468	0	0	0	1.21097	1.04186	1.18087	1.22741	0.625582	0.713303
gene1464	Phenylalanine--tRNA ligase alpha subunit OS=Shewanella sp. (strain MR-7) OX=60481 GN=pheS PE=3 SV=1	pheS	36.861	66.6	90	19	15	10	11	12	18	17	15	3	2	2	12	14	15	18	14	15	5	6	5	10	10	13	15	10	11	2	3	3	947330	839530	682360	1264100	1254200	1188100	305080	584040	482020	1.12975	1.00119	0.813758	1.50752	1.49571	1.41689
gene1465	Phenylalanine--tRNA ligase beta subunit OS=Pseudoalteromonas haloplanktis (strain TAC 125) OX=326442 GN=pheT PE=3 SV=2	pheT	86.787	63.5	211	38	38	35	30	31	33	41	41	0	0	0	34	29	31	29	36	36	2	3	5	34	29	31	29	36	36	2	3	5	961540	541050	502540	1105800	1756700	1578800	2177.9	2772.1	3763.2	1.34061	0.754352	0.70066	1.54175	2.44926	2.20122
gene1466	Integration host factor subunit alpha OS=Pseudoalteromonas haloplanktis (strain TAC 125) OX=326442 GN=ihfA PE=3 SV=1	ihfA	11.141	49.5	30	5	3	4	4	4	3	5	5	2	2	1	4	4	4	5	5	5	3	2	3	2	2	2	3	3	3	1	0	1	936570	1233900	1484900	264390	525570	450340	2079400	2284500	1503400	0.78316	1.03179	1.24167	0.221083	0.439482	0.376574
gene1468	Probable alpha-glucosidase OS=Rhizobium meliloti (strain 1021) OX=266834 GN=aglA PE=3 SV=2	aglA	61.563	19.9	14	7	7	0	0	0	3	6	5	0	0	0	1	0	0	6	7	7	0	0	1	1	0	0	6	7	7	0	0	1	0	0	0	21204	35679	27681	0	0	0				0.752235	1.26575	0.982014
gene1470	MULTISPECIES: TonB-dependent receptor	--	105.66	36.4	77	23	23	1	2	2	21	27	24	0	0	0	4	7	7	20	23	21	1	3	2	4	7	7	20	23	21	1	3	2	87988	107090	84443	542710	1123400	771020	0	38293	39862	0.251861	0.30654	0.241714	1.55348	3.21568	2.20701
gene1471	Flavin-dependent tryptophan halogenase RebH OS=Lentzea aerocolonigenes OX=68170 GN=rebH PE=1 SV=1	rebH	56.613	13.9	13	5	5	0	0	0	4	4	5	0	0	0	0	0	0	4	4	5	1	0	0	0	0	0	4	4	5	1	0	0	0	0	0	65632	73958	60874	0	0	0				0.982201	1.1068	0.910996
gene1472	Alpha-amylase OS=Streptomyces lividans OX=1916 GN=amy PE=1 SV=1	amy	69.277	17.1	17	8	7	1	0	0	5	7	3	0	0	1	5	3	2	7	8	7	4	4	4	4	3	2	6	7	7	3	3	3	142400	100140	370080	71207	95306	110420	358350	484090	265180	0.641707	0.451268	1.66772	0.320885	0.429484	0.497593
gene1474	Glucoamylase OS=Clostridium sp. (strain G0005) OX=72582 GN=cga PE=1 SV=1	cga	87.462	49.5	70	26	26	4	3	4	16	22	21	0	0	0	6	9	11	17	23	22	1	1	2	6	9	11	17	23	22	1	1	2	55774	56620	50870	252750	353610	175000	0	0	6608.8	0.410434	0.416659	0.374346	1.85996	2.60217	1.2878
gene1475	HTH-type transcriptional repressor PurR OS=Serratia proteamaculans (strain 568) OX=399741 GN=purR PE=3 SV=1	purR	38.523	25.3	36	7	7	5	4	5	8	6	8	0	0	0	5	4	4	5	4	5	1	1	1	5	4	4	5	4	5	1	1	1	107380	102450	87814	150850	251710	210700	0	0	0	0.707297	0.674824	0.578419	0.993628	1.65798	1.38785
gene1476	Glucokinase OS=Saccharophagus degradans (strain 2-40 / ATCC 43961 / DSM 17024) OX=203122 GN=glk PE=3 SV=1	glk	35.565	56.5	77	11	11	11	10	10	15	16	15	0	0	0	8	7	6	11	10	9	1	0	0	8	7	6	11	10	9	1	0	0	591720	644270	553300	1264300	1598600	1397400	0	0	0	0.58687	0.638989	0.548764	1.25394	1.5855	1.38594
gene1477	Ribose operon repressor OS=Pasteurella multocida (strain Pm70) OX=272843 GN=rbsR PE=3 SV=1	rbsR	37.616	9.1	6	2	2	0	0	2	1	1	2	0	0	0	0	0	2	1	1	2	1	0	0	0	0	2	1	1	2	1	0	0	0	0	102860	0	0	19765	0	0	0			1.67763			0.322365
gene1478	Phosphogluconate dehydratase OS=Pseudomonas aeruginosa (strain ATCC 15692 / DSM 22644 / CIP 104116 / JCM 14847 / LMG 12228 / 1C / PRS 101 / PAO1) OX=208964 GN=edd PE=3 SV=3	edd	66.023	58.5	174	27	26	24	25	18	36	36	35	0	0	0	20	23	22	25	26	26	6	6	7	20	23	21	25	25	26	6	6	7	992940	971810	968000	2890600	3032100	2703800	4698.9	5399.1	7338.5	0.771936	0.755509	0.752547	2.24722	2.35723	2.102
gene1479	2-dehydro-3-deoxy-phosphogluconate aldolase OS=Pseudomonas aeruginosa (strain ATCC 15692 / DSM 22644 / CIP 104116 / JCM 14847 / LMG 12228 / 1C / PRS 101 / PAO1) OX=208964 GN=eda PE=3 SV=2	eda	21.263	61.2	40	10	10	4	5	5	8	10	8	0	0	0	5	5	6	9	10	9	2	1	0	5	5	6	9	10	9	2	1	0	908080	802580	869830	1896500	5731600	2329300	103290	0	0	0.502845	0.444425	0.481665	1.05018	3.17385	1.28984
gene1480	Glyceraldehyde-3-phosphate dehydrogenase OS=Pseudomonas aeruginosa (strain ATCC 15692 / DSM 22644 / CIP 104116 / JCM 14847 / LMG 12228 / 1C / PRS 101 / PAO1) OX=208964 GN=gap PE=3 SV=3	gap	35.895	50.6	55	12	12	8	9	7	12	9	10	0	0	0	9	10	9	9	10	10	1	2	1	9	10	9	9	10	10	1	2	1	352090	436160	258370	2522100	500270	365350	0	13883	0	0.554071	0.686368	0.406587	3.96893	0.787256	0.574937
gene1481	Adenylate kinase OS=Pseudoalteromonas haloplanktis (strain TAC 125) OX=326442 GN=adk PE=3 SV=1	adk	25.366	71.9	145	17	15	21	25	22	21	28	25	1	1	1	16	16	16	14	15	14	4	4	3	15	15	15	13	14	14	3	3	2	2805700	1585900	2539500	957370	4614800	4008900	47638	62523	59305	1.51372	0.855618	1.3701	0.516516	2.48976	2.16286
gene1483	tRNA U34 carboxymethyltransferase OS=Pseudoalteromonas haloplanktis (strain TAC 125) OX=326442 GN=cmoB PE=3 SV=1	cmoB	37.147	45	52	11	11	8	8	6	8	10	12	0	0	0	8	8	8	10	9	11	2	3	3	8	8	8	10	9	11	2	3	3	154250	139440	121450	148460	233550	209990	3864.4	8434.4	9846.8	1.34875	1.21925	1.06195	1.29812	2.04215	1.83614
gene1484	Carboxy-S-adenosyl-L-methionine synthase OS=Pseudoalteromonas haloplanktis (strain TAC 125) OX=326442 GN=cmoA PE=3 SV=1	cmoA	26.89	37.8	40	8	8	6	5	5	6	10	8	0	0	0	6	4	4	5	7	8	2	1	1	6	4	4	5	7	8	2	1	1	121380	93671	97100	117870	162290	206930	32929	0	0	1.02102	0.787936	0.81678	0.991492	1.36514	1.74064
gene1485	hypothetical protein	--	25.581	22.4	23	3	3	4	3	4	5	4	3	0	0	0	3	3	3	3	2	2	0	0	0	3	3	3	3	2	2	0	0	0	76326	55425	102180	183660	103400	74096	0	0	0	0.769561	0.558826	1.03024	1.85176	1.04254	0.747077
gene1486	Hybrid signal transduction histidine kinase J OS=Dictyostelium discoideum OX=44689 GN=dhkJ PE=3 SV=2	dhkJ	136.08	9.1	23	9	9	1	0	0	5	9	8	0	0	0	4	2	1	5	9	9	0	0	0	4	2	1	5	9	9	0	0	0	3527	2001.2	0	45889	84658	61100	0	0	0	0.089438	0.050747		1.16366	2.14677	1.54938
gene1488	2-oxoglutarate-Fe(II) type oxidoreductase hxnY OS=Emericella nidulans (strain FGSC A4 / ATCC 38163 / CBS 112.46 / NRRL 194 / M139) OX=227321 GN=hxnY PE=2 SV=1	hxnY	31.892	62.5	144	17	16	20	19	21	27	26	23	0	4	4	13	14	14	17	17	16	5	3	4	12	13	13	16	16	15	5	2	3	1162400	1246500	1203300	1627600	2236600	2241500	91270	145530	186680	1.03158	1.10621	1.06787	1.44442	1.98488	1.98923
gene1490	N-acetylgalactosamine-6-phosphate deacetylase OS=Shewanella sp. (strain ANA-3) OX=94122 GN=agaAII PE=1 SV=1	agaAII	40.203	8	5	2	2	0	1	0	0	2	2	0	0	0	1	1	0	1	2	2	1	0	1	1	1	0	1	2	2	1	0	1	0	0	0	0	22844	18958	0	0	0					1.09296	0.907038
gene1492	Glucosamine-6-phosphate deaminase OS=Shewanella woodyi (strain ATCC 51908 / MS32) OX=392500 GN=nagB PE=3 SV=1	nagB	28.725	5.7	4	1	1	0	0	1	1	1	1	0	0	0	1	1	1	1	1	1	0	0	0	1	1	1	1	1	1	0	0	0	0	0	0	0	0	0	0	0	0
gene1493	Peroxisomal NADH pyrophosphatase NUDT12 OS=Bos taurus OX=9913 GN=NUDT12 PE=2 SV=1	NUDT12	35.18	52	46	15	15	5	5	4	7	12	13	0	0	0	8	6	4	8	10	11	0	0	1	8	6	4	8	10	11	0	0	1	164440	128410	124770	189800	326240	293820	0	0	0	0.803793	0.627676	0.609884	0.927754	1.59468	1.43621
gene1494	Cystathionine beta-lyase MetC OS=Escherichia coli (strain K12) OX=83333 GN=metC PE=1 SV=1	metC	43.51	62	86	16	15	15	12	12	13	18	16	0	0	0	14	13	13	14	14	15	0	2	2	14	13	13	14	14	14	0	2	2	908860	409490	396930	634950	695420	560590	0	0	41155	1.74426	0.785884	0.761779	1.21858	1.33464	1.07587
gene1501	MULTISPECIES: DUF4136 domain-containing protein	--	20.924	61.2	53	9	9	9	9	6	9	11	9	0	0	0	8	8	8	7	9	9	4	4	3	8	8	8	7	9	9	4	4	3	841160	896230	730830	1381900	1535100	1376800	67684	20601	21281	1.1017	1.17383	0.957198	1.80993	2.01058	1.80325
gene1502	ATPase	--	105.86	49.4	188	42	42	28	27	33	30	38	29	0	2	1	31	29	33	30	37	33	9	7	6	31	29	33	30	37	33	9	7	6	702160	646990	824240	915050	739230	610030	345720	356480	30210	1.2223	1.12626	1.43482	1.5929	1.28683	1.06193
gene1503	MULTISPECIES: hypothetical protein	--	21.113	44.5	27	5	5	5	3	5	4	5	5	0	0	0	4	5	4	5	5	5	0	0	0	4	5	4	5	5	5	0	0	0	267530	240660	330920	409550	598380	437380	0	0	0	0.702664	0.63209	0.869157	1.07568	1.57164	1.14877
gene1504	MULTISPECIES: hypothetical protein	--	48.023	12.8	7	4	4	0	0	2	2	1	2	0	0	0	1	0	3	2	3	4	0	0	0	1	0	3	2	3	4	0	0	0	0	0	31433	72126	20664	19932	0	0	0			0.8722	2.00135	0.573383	0.553071
gene1505	Na(+)/H(+) antiporter NhaD OS=Alkalimonas amylolytica OX=152573 GN=nhaD PE=1 SV=1	nhaD	45.878	4.3	8	2	2	1	0	2	2	2	1	0	0	0	2	1	2	2	2	1	0	0	0	2	1	2	2	2	1	0	0	0	32374	0	165430	497140	288790	0	0	0	0	0.131637		0.672662	2.02144	1.17426
gene1506	Lysine-sensitive aspartokinase 3 OS=Escherichia coli (strain K12) OX=83333 GN=lysC PE=1 SV=2	lysC	48.695	34.6	55	11	11	8	8	6	8	12	13	0	0	0	9	8	9	9	11	11	1	1	0	9	8	9	9	11	11	1	1	0	123220	93436	112050	137300	206520	173190	0	0	0	0.874194	0.662889	0.794948	0.974086	1.46517	1.22871
gene1507	MULTISPECIES: DUF924 domain-containing protein	--	21.04	6.8	5	1	1	0	1	1	1	1	1	0	0	0	1	1	1	1	1	1	1	0	1	1	1	1	1	1	1	1	0	1	0	0	0	0	0	0	0	0	0
gene1508	Uncharacterized sodium-dependent transporter YocR OS=Bacillus subtilis (strain 168) OX=224308 GN=yocR PE=3 SV=1	yocR	48.167	6.6	14	3	3	2	2	2	3	2	3	0	0	0	3	3	3	3	2	3	1	1	0	3	3	3	3	2	3	1	1	0	37610	33604	32842	119590	131530	94368	0	0	0	0.501975	0.448508	0.438338	1.59615	1.75551	1.25952
gene1509	MULTISPECIES: DUF2989 domain-containing protein	--	30.575	59.4	45	13	13	5	6	8	10	8	8	0	0	0	8	10	12	11	10	11	0	1	1	8	10	12	11	10	11	0	1	1	105210	100990	95019	150830	167110	128820	0	0	0	0.843954	0.810103	0.762206	1.2099	1.34049	1.03334
gene1510	Glyceraldehyde-3-phosphate dehydrogenase-like protein OS=Pseudomonas aeruginosa (strain UCBPP-PA14) OX=208963 GN=gap2 PE=1 SV=1	gap2	53.211	53	98	19	18	12	15	16	18	20	17	0	0	0	15	15	17	16	17	16	3	3	2	14	14	16	15	16	15	2	2	1	2290000	949350	1030500	2823800	2583300	2507300	41264	43462	0	1.4932	0.619025	0.671939	1.84126	1.68444	1.63489
gene1511	Uncharacterized protein ZMO1242 OS=Zymomonas mobilis subsp. mobilis (strain ATCC 31821 / ZM4 / CP4) OX=264203 GN=ZMO1242 PE=4 SV=2	ZMO1242	42.906	65.3	101	15	14	15	16	14	17	19	20	0	0	0	13	14	13	12	14	14	2	1	3	13	14	13	12	14	14	2	1	3	379170	386410	339660	1079800	1516700	1322500	5823.4	0	5242.9	0.602418	0.613921	0.539645	1.71557	2.4097	2.10116
gene1512	Na(+)-linked D-alanine glycine permease OS=Pseudoalteromonas haloplanktis OX=228 GN=dagA PE=3 SV=1	dagA	60.631	21.4	46	10	10	4	5	4	10	13	10	0	0	0	6	8	7	10	10	9	2	1	3	6	8	7	10	10	9	2	1	3	121880	101730	73090	590500	987920	457100	9500.9	0	4774.6	0.41553	0.346832	0.249189	2.01322	3.36815	1.55841
gene1513	MULTISPECIES: hypothetical protein	--	12.208	38	18	3	3	3	2	3	4	4	2	0	0	0	2	2	2	3	3	3	0	0	0	2	2	2	3	3	3	0	0	0	232060	222820	179800	250920	272530	260570	0	0	0	0.981434	0.942356	0.760414	1.0612	1.15259	1.10201
gene1515	DUF349 domain-containing protein	--	101.26	46	128	31	31	23	23	23	20	18	20	0	0	1	24	26	25	22	22	22	4	6	6	24	26	25	22	22	22	4	6	6	811970	684320	855920	468040	329060	328550	67609	57490	61010	1.99449	1.68093	2.10244	1.14967	0.808287	0.807035
gene1516	MULTISPECIES: polymer-forming cytoskeletal protein	--	21.457	26.1	17	4	4	1	3	3	3	4	3	0	0	0	2	3	3	4	4	4	0	0	0	2	3	3	4	4	4	0	0	0	105020	65124	58919	76644	76625	64807	0	0	0	1.40923	0.873876	0.790613	1.02846	1.0282	0.869622
gene1517	hypothetical protein	--	49.458	39.4	83	13	13	10	12	12	17	17	15	0	0	0	11	10	12	13	13	13	0	1	3	11	10	12	13	13	13	0	1	3	563400	526410	433810	801000	868480	824340	0	0	5082.9	0.980429	0.916059	0.754917	1.3939	1.51133	1.43452
gene1519	Glycine cleavage system transcriptional activator OS=Escherichia coli (strain K12) OX=83333 GN=gcvA PE=1 SV=1	gcvA	33.312	16.3	14	4	4	2	2	2	4	2	2	0	0	0	2	2	2	4	3	3	0	0	0	2	2	2	4	3	3	0	0	0	16032	17094	12569	48431	40919	38430	0	0	0	0.554501	0.591232	0.434725	1.67509	1.41527	1.32918
gene1520	Probable phosphite transport system-binding protein PtxB OS=Pseudomonas stutzeri OX=316 GN=ptxB PE=1 SV=1	ptxB	29.75	18.7	8	4	4	0	0	0	2	3	3	0	0	0	0	1	1	2	3	3	0	1	1	0	1	1	2	3	3	0	1	1	0	0	0	33364	49253	47947	0	0	0				0.766613	1.1317	1.10169
gene1521	Sensor protein ZraS OS=Escherichia coli (strain K12) OX=83333 GN=zraS PE=1 SV=2	zraS	58.52	8.9	14	4	4	1	1	0	4	4	4	0	0	0	1	2	0	4	4	4	1	0	1	1	2	0	4	4	4	1	0	1	0	11525	0	42383	53886	42517	0	0	0		0.306697		1.12787	1.43399	1.13144
gene1522	MULTISPECIES: hypothetical protein	--	23.87	28.8	20	6	6	0	0	0	5	8	7	0	0	0	3	1	0	5	5	6	1	0	1	3	1	0	5	5	6	1	0	1	19703	0	0	377810	1005300	346240	0	0	0	0.04506			0.864033	2.29907	0.791834
gene1526	MULTISPECIES: NIPSNAP family protein	--	11.531	43.6	22	4	4	4	3	3	4	4	4	0	0	0	4	3	4	4	4	4	1	0	0	4	3	4	4	4	4	1	0	0	420880	421480	396810	839110	1101100	1022200	0	0	0	0.601031	0.601888	0.566658	1.19828	1.57241	1.45974
gene1533	Biosynthetic arginine decarboxylase OS=Vibrio parahaemolyticus serotype O3:K6 (strain RIMD 2210633) OX=223926 GN=speA PE=3 SV=1	speA	71.02	1.7	3	1	1	0	0	1	1	0	1	0	0	0	1	1	1	1	1	1	0	0	0	1	1	1	1	1	1	0	0	0	0	0	0	0	0	0	0	0	0
gene1537	hypothetical protein	--	24.52	11.2	5	2	2	2	0	0	1	1	1	0	0	0	2	1	1	1	1	1	0	0	1	2	1	1	1	1	1	0	0	1	0	0	0	0	0	0	0	0	0
gene1541	Swarming motility regulation sensor protein RssA OS=Serratia marcescens OX=615 GN=rssA PE=1 SV=2	rssA	46.917	25.5	17	7	6	2	1	0	5	5	4	0	0	0	2	1	1	6	5	4	0	0	0	2	1	1	5	5	4	0	0	0	17618	0	0	20800	25059	26066	0	0	0	0.787019			0.929163	1.11942	1.1644
gene1542	hypothetical protein	--	26.391	12.6	9	2	2	0	0	0	2	3	4	0	0	0	1	1	1	2	2	2	0	1	1	1	1	1	2	2	2	0	1	1	0	0	0	99284	116520	118510	0	0	0				0.890935	1.0456	1.06346
gene1543	Uncharacterized protein F36G3.2 OS=Caenorhabditis elegans OX=6239 GN=F36G3.2 PE=4 SV=1	F36G3.2	31.215	15.5	9	3	3	2	1	1	2	2	1	0	0	0	3	3	3	2	2	1	0	0	0	3	3	3	2	2	1	0	0	0	102580	118650	97946	449600	542340	0	0	0	0	0.391193	0.452477	0.373521	1.71457	2.06824
gene1544	HTH-type transcriptional activator AaeR OS=Escherichia coli (strain K12) OX=83333 GN=aaeR PE=3 SV=1	aaeR	33.111	10.4	3	2	2	0	0	0	1	1	0	0	0	1	1	0	1	1	2	1	1	1	1	1	0	1	1	2	1	1	1	1	0	0	0	0	0	0	0	0	0
gene1545	Hydroxynaphthalene reductase-like protein Arp2 OS=Metarhizium brunneum (strain ARSEF 3297) OX=1276141 GN=Arp2 PE=3 SV=1	Arp2	27.367	12.4	15	3	3	4	2	1	3	3	2	0	0	0	3	3	1	2	2	2	1	0	1	3	3	1	2	2	2	1	0	1	41957	49596	40019	212770	327360	264120	0	0	0	0.269006	0.317984	0.256581	1.36417	2.09886	1.6934
gene1552	Putative ribosomal RNA large subunit methyltransferase YwbD OS=Bacillus subtilis (strain 168) OX=224308 GN=ywbD PE=3 SV=1	ywbD	34.642	11.6	9	3	3	1	1	2	1	2	2	0	0	0	3	3	2	3	3	3	0	0	0	3	3	2	3	3	3	0	0	0	18901	16684	15159	17900	18830	22711	0	0	0	1.02923	0.908508	0.825466	0.974724	1.02537	1.2367
gene1559	DUF3291 domain-containing protein	--	18.553	24.4	10	3	3	2	0	1	3	3	1	0	0	0	2	1	1	3	3	3	0	0	0	2	1	1	3	3	3	0	0	0	44137	0	0	200250	192330	150050	0	0	0	0.300883			1.36511	1.31112	1.02289
gene1560	MULTISPECIES: hypothetical protein	--	8.1414	34.7	3	1	1	0	0	0	1	1	1	0	0	0	0	0	0	1	1	1	0	0	0	0	0	0	1	1	1	0	0	0	0	0	0	0	0	0	0	0	0
gene1562	Uncharacterized isomerase PA3578 OS=Pseudomonas aeruginosa (strain ATCC 15692 / DSM 22644 / CIP 104116 / JCM 14847 / LMG 12228 / 1C / PRS 101 / PAO1) OX=208964 GN=PA3578 PE=3 SV=1	PA3578	29.499	31.7	25	7	7	4	3	1	5	7	5	0	0	0	4	4	4	7	7	6	1	0	0	4	4	4	7	7	6	1	0	0	79384	31298	69966	190890	227940	191860	0	0	0	0.601897	0.237304	0.530489	1.44735	1.72826	1.4547
gene1566	MULTISPECIES: ACT domain-containing protein	--	14.244	45	10	3	3	0	0	0	4	3	3	0	0	0	1	2	1	3	2	2	0	1	0	1	2	1	3	2	2	0	1	0	0	8679.1	0	34478	39950	30322	0	0	0		0.306063		1.21584	1.40881	1.06929
gene1568	GrpB family protein	--	20.158	6.8	4	1	1	1	2	1	0	0	0	0	0	0	1	1	1	0	0	0	0	0	0	1	1	1	0	0	0	0	0	0	34293	23304	38815	0	0	0	0	0	0	1.06708	0.725138	1.20779
gene1569	GNAT family N-acetyltransferase	--	18.819	45.8	19	7	6	3	1	3	3	4	5	0	0	0	6	5	5	3	7	6	1	1	0	5	5	5	3	6	6	1	1	0	58587	33105	53598	110730	103370	103690	0	0	0	0.759096	0.428932	0.694455	1.4347	1.33934	1.34348
gene1574	Uncharacterized protein YJL213W OS=Saccharomyces cerevisiae (strain ATCC 204508 / S288c) OX=559292 GN=YJL213W PE=3 SV=1	YJL213W	44.879	32.5	30	9	9	3	3	1	8	8	7	0	0	0	3	3	3	8	8	8	0	1	1	3	3	3	8	8	8	0	1	1	96955	91491	110880	358530	374670	326850	0	0	0	0.427939	0.403822	0.489401	1.58248	1.65372	1.44265
gene1581	MULTISPECIES: hypothetical protein	--	24.315	17.7	10	2	2	1	1	2	2	2	2	0	0	0	1	1	2	2	2	2	0	0	0	1	1	2	2	2	2	0	0	0	0	0	85047	78901	103190	91517	0	0	0			0.94851	0.879965	1.15085	1.02067
gene1582	Basic endochitinase OS=Nicotiana tabacum OX=4097 PE=2 SV=1	--	30.624	20.4	7	3	3	0	0	0	1	3	3	0	0	0	0	1	1	1	3	3	0	0	0	0	1	1	1	3	3	0	0	0	0	0	0	0	236760	203930	0	0	0					1.0745	0.925503
gene1596	NADH dehydrogenase OS=Escherichia coli (strain K12) OX=83333 GN=ndh PE=1 SV=2	ndh	48.438	43.1	93	14	14	14	14	15	16	17	17	0	0	0	11	13	12	13	14	13	0	1	1	11	13	12	13	14	13	0	1	1	534460	419710	387680	491660	717790	647020	0	0	0	1.00264	0.78737	0.727282	0.922347	1.34656	1.2138
gene1597	Probable HTH-type transcriptional regulator YttP OS=Bacillus subtilis (strain 168) OX=224308 GN=yttP PE=1 SV=1	yttP	24.448	11.6	10	2	2	1	2	1	1	2	3	0	0	0	2	2	1	2	2	2	0	0	0	2	2	1	2	2	2	0	0	0	18691	35092	0	40385	49897	74152	0	0	0	0.428266	0.804062		0.92534	1.14329	1.69904
gene1598	UPF0194 membrane protein Ent638_1286 OS=Enterobacter sp. (strain 638) OX=399742 GN=Ent638_1286 PE=3 SV=1	Ent638_1286	34.915	10.5	6	3	3	0	0	0	1	3	2	0	0	0	0	1	0	1	3	3	0	0	0	0	1	0	1	3	3	0	0	0	0	0	0	0	45341	54707	0	0	0					0.906385	1.09362
gene1600	Probable multidrug ABC transporter permease YbhS OS=Escherichia coli (strain K12) OX=83333 GN=ybhS PE=1 SV=1	ybhS	42.329	8.4	6	2	2	0	0	1	1	2	2	0	0	0	0	1	1	1	2	2	0	0	0	0	1	1	1	2	2	0	0	0	0	0	0	0	24100	23251	0	0	0					1.01793	0.98207
gene1604	Methionine--tRNA ligase OS=Pseudoalteromonas haloplanktis (strain TAC 125) OX=326442 GN=metG PE=3 SV=1	metG	76.022	69.6	234	35	34	38	31	33	43	46	40	1	1	1	31	29	30	34	31	33	7	4	6	30	28	29	33	30	32	6	3	5	1450200	1404500	1254200	2242100	2542000	2295200	66943	64890	64683	1.14643	1.1103	0.991487	1.77245	2.00954	1.81443
gene1605	Iron-sulfur cluster carrier protein OS=Haemophilus influenzae (strain ATCC 51907 / DSM 11121 / KW20 / Rd) OX=71421 GN=mrp PE=3 SV=2	mrp	39.583	13.9	14	3	3	1	2	3	3	2	3	0	0	0	2	2	3	3	3	3	0	0	0	2	2	3	3	3	3	0	0	0	56845	106580	144350	54271	59446	42896	0	0	0	0.734451	1.37704	1.86503	0.701194	0.768056	0.554226
gene1606	dCTP deaminase OS=Pseudoalteromonas haloplanktis (strain TAC 125) OX=326442 GN=dcd PE=3 SV=1	dcd	21.562	29.4	43	5	5	7	8	7	7	7	7	0	0	0	5	5	4	5	5	4	0	0	1	5	5	4	5	5	4	0	0	1	301440	285280	252940	342070	606690	522090	0	0	0	0.782788	0.740823	0.656842	0.888297	1.57547	1.35578
gene1608	Phytochrome-like protein cph2 OS=Synechocystis sp. (strain PCC 6803 / Kazusa) OX=1111708 GN=cph2 PE=1 SV=1	cph2	89.459	27.4	26	15	15	0	0	0	6	13	7	0	0	0	0	1	0	9	14	12	0	0	2	0	1	0	9	14	12	0	0	2	0	0	0	30486	107450	36159	0	0	6109				0.6767	2.38508	0.802624
gene1611	MULTISPECIES: Hpt domain-containing protein	--	12.535	47.4	17	3	3	2	4	3	3	2	3	0	0	0	3	3	3	3	3	3	0	0	1	3	3	3	3	3	3	0	0	1	235330	216860	242310	267880	111500	123410	0	0	0	1.17931	1.08675	1.21429	1.34243	0.558762	0.618447
gene1612	Glutamate-pyruvate aminotransferase AlaA OS=Shigella flexneri OX=623 GN=alaA PE=3 SV=1	alaA	45.529	42.1	44	12	12	4	6	7	9	8	10	0	0	0	7	8	8	9	10	11	1	1	0	7	8	8	9	10	11	1	1	0	54580	45506	68734	178130	217260	174410	0	0	0	0.443367	0.369657	0.558344	1.447	1.76486	1.41678
gene1613	Nodulation protein NolG OS=Rhizobium meliloti (strain 1021) OX=266834 GN=nolG PE=3 SV=2	nolG	116.76	12.9	22	10	10	1	1	1	5	7	7	0	0	0	4	2	2	6	9	8	2	3	1	4	2	2	6	9	8	2	3	1	45617	17109	14057	65756	206830	225070	0	18807	0	0.538257	0.201877	0.165865	0.775887	2.44049	2.65571
gene1614	Multidrug resistance protein MdtA OS=Escherichia fergusonii (strain ATCC 35469 / DSM 13698 / CDC 0568-73) OX=585054 GN=mdtA PE=3 SV=1	mdtA	42.679	28.1	15	8	8	0	0	0	5	4	6	0	0	0	2	0	1	6	4	6	0	0	0	2	0	1	6	4	6	0	0	0	22484	0	0	57032	48153	69775	0	0	0	0.455501			1.15541	0.975527	1.41356
gene1617	Ribosomal RNA small subunit methyltransferase F OS=Pseudoalteromonas haloplanktis (strain TAC 125) OX=326442 GN=rsmF PE=3 SV=2	rsmF	54.02	21.9	30	7	7	4	4	4	6	6	6	0	0	0	6	6	6	5	5	5	4	2	1	6	6	6	5	5	5	4	2	1	44863	58181	54013	164630	101260	80392	18196	14171	0	0.669964	0.86885	0.806607	2.45851	1.51217	1.20054
gene1618	Formate hydrogenlyase transcriptional activator FhlA OS=Escherichia coli (strain K12) OX=83333 GN=fhlA PE=1 SV=1	fhlA	53.341	21.3	21	9	9	1	1	2	7	6	4	0	0	0	5	6	7	8	8	7	1	0	1	5	6	7	8	8	7	1	0	1	237710	163860	209910	373540	421740	468340	0	0	0	0.760631	0.524324	0.671676	1.19526	1.3495	1.49861
gene1619	Nitrogen fixation protein FixG OS=Rhizobium meliloti (strain 1021) OX=266834 GN=fixG PE=4 SV=1	fixG	53.093	38	137	17	17	20	20	15	28	26	28	0	0	0	15	16	14	16	15	16	2	2	1	15	16	14	16	15	16	2	2	1	793250	709140	259650	2962800	2741100	2536600	2765.1	1745.9	0	0.634153	0.566912	0.207574	2.36857	2.19134	2.02785
gene1621	UPF0312 protein PST_3941 OS=Pseudomonas stutzeri (strain A1501) OX=379731 GN=PST_3941 PE=3 SV=1	PST_3941	20.846	69.5	72	11	11	11	11	9	11	16	14	0	0	0	10	10	9	11	11	11	2	0	0	10	10	9	11	11	11	2	0	0	1338100	573060	507850	2723800	3695900	3304700	8976.3	0	0	0.77077	0.330093	0.292531	1.56896	2.12891	1.90357
gene1625	Uncharacterized protein YczH OS=Bacillus subtilis (strain 168) OX=224308 GN=yczH PE=3 SV=2	yczH	22.142	23.6	19	4	4	3	4	4	3	3	2	0	0	0	3	4	4	3	4	3	0	0	0	3	4	4	3	4	3	0	0	0	75847	78759	81623	71998	33618	32673	0	0	0	1.21511	1.26177	1.30765	1.15345	0.53858	0.523441
gene1626	acetoacetate decarboxylase	--	37.455	54.8	59	13	13	5	2	2	16	18	16	0	0	0	7	6	5	13	12	12	2	1	1	7	6	5	13	12	12	2	1	1	57412	60862	49852	962300	912960	728680	16308	0	0	0.144128	0.152789	0.12515	2.41578	2.29192	1.82929
gene1627	NAD(P)-binding protein	--	85.775	35.2	60	19	19	4	2	3	15	20	16	0	0	0	7	6	6	17	17	17	2	2	2	7	6	6	17	17	17	2	2	2	13974	15011	11826	585440	155100	594990	733.16	908.73	1149.6	0.091192	0.097959	0.077175	3.82049	1.01216	3.88281
gene1628	Pesticin receptor OS=Yersinia pestis OX=632 GN=fyuA PE=1 SV=2	fyuA	83.074	31.6	52	17	16	4	2	3	13	15	15	0	0	0	6	9	7	14	15	16	0	0	0	6	8	6	13	14	16	0	0	0	34401	36725	33708	154890	209090	172050	0	0	0	0.322075	0.343833	0.315586	1.45014	1.95758	1.61079
gene1629	Autoinducer 2 sensor kinase/phosphatase LuxQ OS=Vibrio vulnificus (strain CMCP6) OX=216895 GN=luxQ PE=3 SV=1	luxQ	100.73	11	13	8	7	0	0	1	4	5	3	0	0	0	1	2	3	5	7	6	0	0	0	0	1	2	4	6	5	0	0	0	0	0	0	139100	176570	147150	0	0	0				0.901646	1.14453	0.953827
gene1631	hypothetical protein	--	14.52	34.9	6	3	3	0	0	0	2	2	1	1	0	0	1	2	1	2	2	2	1	1	1	1	2	1	2	2	2	1	1	1	0	0	0	0	16208	12183	0	0	0					1.14177	0.85823
gene1632	Quinone oxidoreductase PIG3 OS=Homo sapiens OX=9606 GN=TP53I3 PE=1 SV=2	TP53I3	36.025	12.7	3	2	2	0	0	0	0	1	2	0	0	0	0	0	0	0	1	2	0	0	0	0	0	0	0	1	2	0	0	0	0	0	0	0	0	0	0	0	0
gene1637	DUF3080 family protein	--	35.762	14.6	8	3	3	0	0	0	2	4	2	0	0	0	1	1	0	2	3	2	1	1	1	1	1	0	2	3	2	1	1	1	0	0	0	134940	186180	183020	0	0	0				0.802991	1.10791	1.0891
gene1639	Riboflavin synthase OS=Haemophilus influenzae (strain ATCC 51907 / DSM 11121 / KW20 / Rd) OX=71421 GN=ribE PE=3 SV=1	ribE	23.495	18.8	17	4	4	2	1	2	3	5	4	0	0	0	3	3	4	4	4	4	2	0	1	3	3	4	4	4	4	2	0	1	70515	47710	44230	123200	181210	145100	0	0	0	0.691363	0.467772	0.433652	1.20791	1.77667	1.42263
gene1641	Probable ketoamine kinase VP1481 OS=Vibrio parahaemolyticus serotype O3:K6 (strain RIMD 2210633) OX=223926 GN=VP1481 PE=3 SV=1	VP1481	33.209	26.1	10	6	6	0	0	0	4	3	3	0	0	0	3	1	2	6	3	3	2	2	1	3	1	2	6	3	3	2	2	1	0	0	0	111770	105820	84436	0	0	0				1.1102	1.0511	0.838696
gene1642	DUF445 domain-containing protein	--	25.422	20.9	17	5	5	3	2	2	5	3	2	0	0	0	3	4	4	5	5	4	0	2	1	3	4	4	5	5	4	0	2	1	124530	97648	110590	159480	210880	206620	0	309650	0	0.714869	0.560552	0.634846	0.915501	1.21056	1.18611
gene1643	MULTISPECIES: DUF3718 domain-containing protein	--	12.432	37.7	18	4	4	2	3	2	4	4	3	0	0	0	3	4	3	4	4	4	1	2	0	3	4	3	4	4	4	1	2	0	33238	29237	23734	97528	154880	142820	0	14592	0	0.469057	0.412595	0.334936	1.37632	2.18568	2.01549
gene1644	5-methylthioadenosine/S-adenosylhomocysteine deaminase OS=Thermococcus sibiricus (strain DSM 12597 / MM 739) OX=604354 GN=mtaD PE=3 SV=1	mtaD	50.514	48.9	132	16	16	16	17	17	26	29	26	0	1	0	14	13	13	13	15	15	5	5	5	14	13	13	13	15	15	5	5	5	809760	790150	691130	1737400	1852900	1729700	8796.2	9008.5	7421.9	0.954372	0.93126	0.814556	2.04768	2.1838	2.0386
gene1645	5'-deoxyadenosine deaminase OS=Methanosarcina acetivorans (strain ATCC 35395 / DSM 2834 / JCM 12185 / C2A) OX=188937 GN=dadD PE=3 SV=2	dadD	42.893	60.6	110	17	17	15	15	17	24	18	21	0	0	0	14	15	15	17	15	16	3	4	2	14	15	15	17	15	16	3	4	2	322170	318090	380480	1381300	1541100	801540	2386.8	5985.6	3124.3	0.609635	0.601914	0.719973	2.6138	2.91619	1.51673
gene1648	hypothetical protein	--	26.484	20.2	12	4	4	1	1	0	3	3	3	0	1	0	3	1	2	3	3	2	2	2	1	3	1	2	3	3	2	2	2	1	11062	0	7561.9	65771	49113	49869	7476.1	0	0	0.347765		0.23773	2.0677	1.54401	1.56777
gene1650	Sulfurtransferase TusE OS=Pectobacterium atrosepticum (strain SCRI 1043 / ATCC BAA-672) OX=218491 GN=tusE PE=3 SV=1	tusE	12.372	22.9	3	2	2	1	0	0	1	0	1	0	0	0	1	1	1	2	1	1	0	0	0	1	1	1	2	1	1	0	0	0	0	0	0	0	0	0	0	0	0
gene1651	MULTISPECIES: hypothetical protein	--	9.1373	21.4	3	1	1	1	0	0	0	1	1	0	0	0	1	0	0	0	1	1	0	0	0	1	0	0	0	1	1	0	0	0	0	0	0	0	0	0	0	0	0
gene1652	Protein TusC homolog OS=Pseudomonas aeruginosa (strain ATCC 15692 / DSM 22644 / CIP 104116 / JCM 14847 / LMG 12228 / 1C / PRS 101 / PAO1) OX=208964 GN=tusC PE=3 SV=1	tusC	13.38	29.4	10	3	3	2	1	1	2	2	2	0	0	0	2	2	3	3	3	3	0	0	0	2	2	3	3	3	3	0	0	0	38001	44752	41902	77581	67079	80257	0	0	0	0.652243	0.768116	0.719199	1.33159	1.15133	1.37752
gene1654	Uncharacterized membrane protein VC_1358 OS=Vibrio cholerae serotype O1 (strain ATCC 39315 / El Tor Inaba N16961) OX=243277 GN=VC_1358 PE=3 SV=1	VC_1358	23.259	9	14	2	2	1	0	3	5	2	3	0	0	0	1	1	2	2	2	1	1	1	1	1	1	2	2	2	1	1	1	1	524050	131050	209740	930850	256680	299850	0	0	0	1.33674	0.33428	0.535001	2.37439	0.654735	0.764852
gene1658	Free methionine-R-sulfoxide reductase OS=Escherichia coli (strain K12) OX=83333 GN=msrC PE=1 SV=2	msrC	16.616	20.1	15	3	3	2	2	3	2	3	3	0	0	0	2	2	3	3	3	3	1	0	0	2	2	3	3	3	3	1	0	0	106200	102770	111050	379050	392410	415870	0	0	0	0.422729	0.409076	0.442034	1.50881	1.56199	1.65537
gene1659	MULTISPECIES: hypothetical protein	--	10.845	35.9	8	2	2	0	0	1	1	3	3	0	0	0	0	0	1	2	2	2	0	0	0	0	0	1	2	2	2	0	0	0	0	0	0	208490	199210	171980	0	0	0				1.07899	1.03096	0.890043
gene1660	RNA chaperone ProQ OS=Vibrio parahaemolyticus serotype O3:K6 (strain RIMD 2210633) OX=223926 GN=proQ PE=3 SV=1	proQ	24.814	34.3	34	7	7	8	5	5	6	5	5	0	0	0	6	5	6	7	6	6	2	2	1	6	5	6	7	6	6	2	2	1	2495000	780680	1155700	709510	205870	200840	101710	76504	0	3.48597	1.09075	1.61472	0.991314	0.287638	0.28061
gene1661	Tail-specific protease OS=Salmonella typhimurium (strain LT2 / SGSC1412 / ATCC 700720) OX=99287 GN=prc PE=3 SV=2	prc	77.312	38.2	97	23	23	13	14	14	21	17	18	0	0	0	16	15	17	22	20	20	5	2	1	16	15	17	22	20	20	5	2	1	122660	244430	198630	449260	484520	361900	18677	8613.3	0	0.519556	1.03534	0.841345	1.90295	2.0523	1.53291
gene1663	Na(+)/H(+) antiporter NhaC OS=Bacillus pseudofirmus (strain OF4) OX=398511 GN=nhaC PE=3 SV=3	nhaC	52.313	1.8	5	1	1	1	0	1	1	1	1	0	0	0	1	1	1	1	1	1	0	0	0	1	1	1	1	1	1	0	0	0	0	0	0	0	0	0	0	0	0
gene1664	Aminopeptidase N OS=Escherichia coli (strain K12) OX=83333 GN=pepN PE=1 SV=2	pepN	97.228	33.9	100	24	21	13	13	14	20	22	18	0	0	0	17	17	19	20	20	21	3	5	4	15	14	16	19	18	18	1	2	1	139720	122080	107600	432000	510220	437140	0	3293.9	0	0.558225	0.487748	0.429895	1.72597	2.03849	1.74651
gene1666	MULTISPECIES: DUF1302 domain-containing protein	--	76.667	28.8	84	17	17	9	10	10	19	19	17	0	0	0	10	12	11	16	16	17	2	3	2	10	12	11	16	16	17	2	3	2	150070	135850	190660	1471400	1610400	979020	2467.8	1959.5	1791.7	0.297259	0.269092	0.377659	2.91455	3.18988	1.93924
gene1667	Uncharacterized protein PA3922 OS=Pseudomonas aeruginosa (strain ATCC 15692 / DSM 22644 / CIP 104116 / JCM 14847 / LMG 12228 / 1C / PRS 101 / PAO1) OX=208964 GN=PA3922 PE=1 SV=1	PA3922	51.683	53.8	92	17	17	10	9	10	23	21	19	0	0	0	13	12	11	16	16	15	1	2	2	13	12	11	16	16	15	1	2	2	183210	190950	186850	1357700	1289400	932200	0	29432	9766.8	0.350682	0.365497	0.35765	2.59877	2.46804	1.78432
gene1668	Ycf48-like protein OS=Prochlorococcus marinus (strain MIT 9313) OX=74547 GN=PMT_1895 PE=3 SV=1	PMT_1895	36.524	48.5	35	9	9	3	3	5	7	8	9	0	0	0	3	4	4	7	7	8	2	2	0	3	4	4	7	7	8	2	2	0	52845	90811	121660	322350	331990	315000	12618	5742.3	0	0.337394	0.579791	0.77675	2.05807	2.11962	2.01115
gene1669	Putative membrane protein MJ1562 OS=Methanocaldococcus jannaschii (strain ATCC 43067 / DSM 2661 / JAL-1 / JCM 10045 / NBRC 100440) OX=243232 GN=MJ1562 PE=3 SV=1	MJ1562	83.754	20.2	38	11	11	2	2	2	8	12	12	0	0	0	5	5	3	10	8	10	0	1	1	5	5	3	10	8	10	0	1	1	70085	53200	38924	332240	316740	294160	0	0	0	0.380432	0.288778	0.211285	1.80345	1.71931	1.59675
gene1670	NAD-specific glutamate dehydrogenase OS=Halomonas elongata (strain ATCC 33173 / DSM 2581 / NBRC 15536 / NCIMB 2198 / 1H9) OX=768066 GN=gdh PE=1 SV=1	gdh	181.54	65.1	777	92	91	104	113	114	157	146	137	2	2	2	80	86	88	90	90	86	22	11	16	79	85	87	89	89	85	21	10	15	4315600	4416900	4118900	7275700	6745600	6091200	151370	190890	129410	1.16165	1.18892	1.1087	1.95843	1.81574	1.63959
gene1671	Dihydroorotate dehydrogenase (quinone) OS=Pseudoalteromonas haloplanktis (strain TAC 125) OX=326442 GN=pyrD PE=3 SV=1	pyrD	36.949	49.7	63	13	12	10	10	10	11	11	11	0	0	0	12	11	11	12	11	13	2	3	2	11	10	10	11	10	12	1	2	1	822600	753710	776150	636850	960270	779040	0	18252	0	1.21305	1.11146	1.14455	0.939134	1.41607	1.14881
gene1674	Ribosomal RNA large subunit methyltransferase K/L OS=Pseudoalteromonas haloplanktis (strain TAC 125) OX=326442 GN=rlmL PE=3 SV=1	rlmL	80.271	35.7	68	20	20	14	13	12	12	8	9	0	0	0	16	12	14	16	9	11	5	3	5	16	12	14	16	9	11	5	3	5	300520	458260	357450	398350	247330	210600	15030	17274	14395	1.33947	2.04255	1.59322	1.77552	1.1024	0.938684
gene1676	ATP-binding protein Uup OS=Escherichia coli (strain K12) OX=83333 GN=uup PE=1 SV=2	uup	72.221	11.3	18	5	5	3	3	5	3	2	2	0	0	0	3	2	4	4	2	2	1	0	0	3	2	4	4	2	2	1	0	0	121320	90833	153320	148240	104260	96095	0	0	0	1.0194	0.76323	1.28828	1.2456	0.876051	0.807444
gene1677	DUF3466 family protein	--	63.489	42.3	99	16	16	16	13	14	16	19	21	0	0	0	13	13	12	14	15	16	2	3	3	13	13	12	14	15	16	2	3	3	668220	529370	548130	1061200	1825900	1653400	20201	18385	22108	0.947544	0.750653	0.777255	1.50479	2.58915	2.34454
gene1678	MULTISPECIES: DUF2062 domain-containing protein	--	19.049	11.2	11	2	2	1	2	2	2	2	2	0	0	0	2	2	2	2	2	2	0	0	0	2	2	2	2	2	2	0	0	0	206820	218780	142220	451850	347360	330220	0	0	0	0.731136	0.773416	0.502766	1.59735	1.22796	1.16737
gene1680	Lipid A export ATP-binding/permease protein MsbA OS=Pseudoalteromonas haloplanktis (strain TAC 125) OX=326442 GN=msbA PE=3 SV=1	msbA	63.929	31.1	41	14	14	4	5	5	10	9	8	0	0	0	6	6	8	11	12	11	0	1	1	6	6	8	11	12	11	0	1	1	153510	175560	155820	273800	240340	222170	0	0	0	0.754225	0.862561	0.765575	1.34523	1.18084	1.09157
gene1681	Tetraacyldisaccharide 4'-kinase OS=Pseudoalteromonas haloplanktis (strain TAC 125) OX=326442 GN=lpxK PE=3 SV=1	lpxK	35.9	9.8	12	2	2	1	2	2	2	3	2	0	0	0	2	2	2	2	2	1	1	1	1	2	2	2	2	2	1	1	1	1	49749	40139	37475	49246	75104	58090	0	0	0	0.963496	0.777378	0.725784	0.953754	1.45455	1.12504
gene1682	UPF0434 protein PSHAa1659 OS=Pseudoalteromonas haloplanktis (strain TAC 125) OX=326442 GN=PSHAa1659 PE=3 SV=1	PSHAa1659	7.3974	27.7	11	1	1	1	2	1	3	2	2	0	0	0	1	1	1	1	1	1	0	0	0	1	1	1	1	1	1	0	0	0	0	0	0	0	0	0	0	0	0
gene1683	3-deoxy-manno-octulosonate cytidylyltransferase OS=Pseudoalteromonas haloplanktis (strain TAC 125) OX=326442 GN=kdsB PE=3 SV=1	kdsB	27.816	17	9	4	3	2	1	1	3	1	1	0	0	0	3	3	3	4	1	3	1	1	1	2	3	2	3	1	2	1	1	1	133180	268720	187180	846160	0	109570	0	0	0	0.431056	0.869751	0.605835	2.73872		0.354639
gene1686	Sulfur acceptor protein CsdE OS=Escherichia coli (strain K12) OX=83333 GN=csdE PE=1 SV=1	csdE	14.9	19.3	5	2	2	0	0	1	2	1	1	0	0	0	1	1	2	2	2	1	0	0	0	1	1	2	2	2	1	0	0	0	0	0	39820	87439	79349	0	0	0	0			0.578196	1.26964	1.15217
gene1688	Citrate synthase OS=Pseudomonas aeruginosa (strain ATCC 15692 / DSM 22644 / CIP 104116 / JCM 14847 / LMG 12228 / 1C / PRS 101 / PAO1) OX=208964 GN=gltA PE=1 SV=2	gltA	47.842	55.1	90	17	14	13	16	14	16	17	14	0	0	0	14	14	14	12	16	15	2	1	2	11	11	11	10	13	12	0	0	0	1436700	1330800	1149400	2460100	3734500	3031400	0	0	0	0.655883	0.607537	0.524724	1.12309	1.70487	1.3839
gene1689	Succinate dehydrogenase cytochrome b556 subunit OS=Salmonella typhimurium (strain LT2 / SGSC1412 / ATCC 700720) OX=99287 GN=sdhC PE=3 SV=1	sdhC	14.763	28.6	27	2	2	3	3	4	5	7	5	0	0	0	2	2	2	2	2	2	0	0	0	2	2	2	2	2	2	0	0	0	101950	69510	136850	697530	184350	247640	0	0	0	0.425433	0.290062	0.571069	2.91076	0.769284	1.03339
gene1690	Succinate dehydrogenase hydrophobic membrane anchor subunit OS=Shigella flexneri OX=623 GN=sdhD PE=3 SV=1	sdhD	12.759	40	14	4	4	1	1	2	5	3	2	0	0	0	2	3	2	4	3	3	0	0	1	2	3	2	4	3	3	0	0	1	113550	115650	122750	593060	224890	186650	0	0	0	0.50223	0.511518	0.542921	2.6231	0.994685	0.82555
gene1691	Succinate dehydrogenase flavoprotein subunit OS=Serratia sp. (strain ATCC 39006) OX=104623 GN=sdhA PE=1 SV=1	sdhA	64.498	62.9	198	28	24	27	32	27	30	42	38	0	2	0	24	25	26	25	27	27	8	10	11	21	22	23	21	24	24	5	6	7	2501200	2609300	3699300	3175700	4314400	3735300	25619	80689	73787	1.11355	1.16168	1.64696	1.41385	1.9208	1.66298
gene1692	Succinate dehydrogenase iron-sulfur subunit OS=Salmonella typhimurium (strain LT2 / SGSC1412 / ATCC 700720) OX=99287 GN=sdhB PE=3 SV=2	sdhB	26.614	59.4	115	13	13	18	16	17	21	23	20	0	0	0	12	13	12	13	13	13	2	0	2	12	13	12	13	13	13	2	0	2	1430900	272250	1261200	1851000	2552100	2288800	1264.4	0	1979.3	1.18507	0.225478	1.04453	1.533	2.11365	1.89559
gene1693	2-oxoglutarate dehydrogenase E1 component OS=Escherichia coli (strain K12) OX=83333 GN=sucA PE=1 SV=1	sucA	105.22	58.5	263	47	43	36	40	44	41	42	50	3	4	3	38	37	40	38	40	42	8	10	7	36	34	37	36	37	40	5	8	5	1711800	1855700	1608900	1890400	2513400	2465700	151420	148360	150990	1.23282	1.33646	1.15872	1.36145	1.81013	1.77578
gene1694	Dihydrolipoyllysine-residue succinyltransferase component of 2-oxoglutarate dehydrogenase complex OS=Escherichia coli (strain K12) OX=83333 GN=sucB PE=1 SV=2	sucB	53.218	47.3	117	19	18	18	17	17	19	22	21	1	1	1	15	15	16	16	17	16	2	3	2	14	14	15	15	16	15	1	2	1	5007500	4361400	3954800	6520300	7347800	6317700	174120	152270	163490	1.32554	1.15451	1.04688	1.72599	1.94504	1.67236
gene1695	Succinate--CoA ligase [ADP-forming] subunit beta OS=Shewanella sediminis (strain HAW-EB3) OX=425104 GN=sucC PE=3 SV=1	sucC	41.312	62.9	88	18	12	12	13	8	18	19	16	1	0	1	16	17	13	17	18	15	9	8	7	10	11	8	11	12	9	3	2	2	2168700	3935500	890850	1706700	2602500	2424700	12975	24575	22452	1.4155	2.56869	0.581455	1.11396	1.69864	1.58259
gene1696	Succinate--CoA ligase [ADP-forming] subunit alpha OS=Pseudomonas aeruginosa (strain ATCC 15692 / DSM 22644 / CIP 104116 / JCM 14847 / LMG 12228 / 1C / PRS 101 / PAO1) OX=208964 GN=sucD PE=1 SV=2	sucD	29.85	57.6	111	12	8	18	20	18	17	17	13	2	3	3	12	12	11	12	11	12	5	5	6	8	8	8	8	7	8	1	1	2	4006300	4657000	1169400	8582400	5318300	5767200	0	0	73815	0.948255	1.10227	0.276787	2.03138	1.25879	1.36505
gene1698	hypothetical protein	--	11.313	17.5	1	1	1	0	0	0	0	1	0	0	0	0	0	0	0	1	1	0	0	0	0	0	0	0	1	1	0	0	0	0	0	0	0	0	0	0	0	0	0
gene1699	Uncharacterized protein YqjZ OS=Bacillus subtilis (strain 168) OX=224308 GN=yqjZ PE=1 SV=1	yqjZ	11.817	33	8	3	3	2	1	0	1	1	3	0	0	0	3	3	2	2	2	3	0	0	0	3	3	2	2	2	3	0	0	0	56894	44473	39168	45382	58041	36372	0	0	0	1.21772	0.951871	0.838326	0.971327	1.24227	0.778483
gene1700	Putative dipeptidase YkvY OS=Bacillus subtilis (strain 168) OX=224308 GN=ykvY PE=3 SV=1	ykvY	44.318	45.2	66	13	13	9	9	10	14	11	13	0	0	0	10	10	11	11	13	12	0	2	1	10	10	11	11	13	12	0	2	1	140590	129720	111870	369000	486070	432370	0	54643	0	0.570754	0.526625	0.454159	1.49803	1.9733	1.7553
gene1702	4-hydroxy-tetrahydrodipicolinate synthase 1 OS=Bacillus halodurans (strain ATCC BAA-125 / DSM 18197 / FERM 7344 / JCM 9153 / C-125) OX=272558 GN=dapA1 PE=3 SV=1	dapA1	33.783	6.6	5	2	2	0	1	0	2	1	1	0	0	0	0	2	2	2	2	2	1	0	0	0	2	2	2	2	2	1	0	0	0	28174	23088	48426	32871	31567	0	0	0		0.858304	0.703362	1.47527	1.0014	0.96167
gene1704	Alpha-ketoglutaric semialdehyde dehydrogenase 3 OS=Azospirillum brasilense OX=192 GN=LhpG PE=1 SV=1	LhpG	53.628	6.2	9	2	2	2	1	2	1	1	2	0	0	0	2	2	2	1	2	2	0	0	0	2	2	2	1	2	2	0	0	0	11460	11862	13335	0	19585	11964	0	0	0	0.840102	0.869572	0.977553		1.43572	0.877049
gene1705	Uncharacterized HTH-type transcriptional regulator YdhC OS=Bacillus subtilis (strain 168) OX=224308 GN=ydhC PE=4 SV=1	ydhC	24.636	11.8	7	3	3	1	1	1	2	1	1	0	0	0	2	2	1	2	2	1	0	0	0	2	2	1	2	2	1	0	0	0	0	0	0	29958	23719	0	0	0	0				1.11623	0.883768
gene1706	Uncharacterized protein PA3568 OS=Pseudomonas aeruginosa (strain ATCC 15692 / DSM 22644 / CIP 104116 / JCM 14847 / LMG 12228 / 1C / PRS 101 / PAO1) OX=208964 GN=PA3568 PE=3 SV=2	PA3568	69.264	20.3	31	10	10	3	4	2	8	8	6	0	0	0	3	4	4	8	10	8	1	1	0	3	4	4	8	10	8	1	1	0	220800	426340	785040	913520	764650	392960	0	0	0	0.378157	0.730178	1.34451	1.56455	1.30959	0.673009
gene1714	hypothetical protein	--	75.711	16.1	16	9	9	0	0	1	4	7	4	0	0	0	1	1	1	7	8	8	1	0	0	1	1	1	7	8	8	1	0	0	0	0	0	85886	126930	94455	0	0	0				0.838537	1.23926	0.922199
gene1718	CRISPR-associated endonuclease Cas1 3 OS=Thermus thermophilus (strain HB8 / ATCC 27634 / DSM 579) OX=300852 GN=cas1-3 PE=3 SV=1	cas1-3	103.19	21	32	13	13	0	0	0	8	13	11	0	0	0	0	2	1	10	12	12	0	0	0	0	2	1	10	12	12	0	0	0	0	22457	0	41706	118790	55584	0	0	0		0.376579		0.699363	1.99198	0.932082
gene1719	hypothetical protein	--	69.711	36.4	34	16	16	0	0	1	11	10	12	0	0	0	2	1	2	14	11	14	0	1	1	2	1	2	14	11	14	0	1	1	7868.4	0	8847	86106	223300	160940	0	0	0	0.080774		0.09082	0.883934	2.29232	1.65215
gene1720	MULTISPECIES: TIGR03986 family CRISPR-associated RAMP protein	--	77.66	22.1	31	10	10	0	0	0	8	13	9	0	1	0	0	1	1	8	9	10	1	1	1	0	1	1	8	9	10	1	1	1	0	0	0	62779	154690	126940	0	0	0				0.546841	1.34744	1.10572
gene1721	MULTISPECIES: hypothetical protein	--	19.815	20.5	10	3	3	0	0	0	3	4	3	0	0	0	0	0	0	2	3	3	0	0	1	0	0	0	2	3	3	0	0	1	0	0	0	42039	157010	107040	0	0	0				0.412027	1.53887	1.04911
gene1722	hypothetical protein	--	52.381	31.9	23	11	11	0	0	0	4	12	7	0	0	0	3	0	1	7	11	9	1	1	2	3	0	1	7	11	9	1	1	2	53319	0	0	98834	376060	182870	0	0	25940	0.361719			0.670495	2.55121	1.2406
gene1723	hypothetical protein	--	75.2	17.3	18	9	9	0	1	0	2	7	8	0	0	0	2	2	0	3	7	9	0	0	1	2	2	0	3	7	9	0	0	1	0	0	0	115180	204280	208970	0	0	0				0.653899	1.15974	1.18636
gene1724	MULTISPECIES: hypothetical protein	--	65.009	27.4	27	11	11	0	0	0	5	12	10	0	0	0	0	0	2	6	11	10	0	0	0	0	0	2	6	11	10	0	0	0	0	0	3403.8	40283	139320	136840	0	0	0			0.042568	0.503779	1.74233	1.71132
gene1728	Putative acyl-CoA synthetase YngI OS=Bacillus subtilis (strain 168) OX=224308 GN=yngI PE=3 SV=1	yngI	63.833	3.5	4	2	2	0	0	0	1	2	1	0	0	0	1	1	2	2	2	1	1	1	0	1	1	2	2	2	1	1	1	0	0	0	22019	31315	27117	0	0	0	0			0.821084	1.16773	1.01119
gene1729	Efflux pump membrane transporter BepE OS=Brucella suis biovar 1 (strain 1330) OX=204722 GN=bepE PE=1 SV=1	bepE	115.48	31	103	23	23	16	11	11	24	18	23	0	0	0	15	14	13	22	16	18	1	1	0	15	14	13	22	16	18	1	1	0	211360	186930	172380	306860	349660	302910	0	0	0	0.828809	0.733011	0.675956	1.20329	1.37113	1.1878
gene1730	Toluene efflux pump periplasmic linker protein TtgA OS=Pseudomonas putida (strain DOT-T1E) OX=1196325 GN=ttgA PE=2 SV=1	ttgA	42.626	40	54	14	14	8	7	6	10	11	12	0	0	0	8	9	7	10	11	12	0	0	0	8	9	7	10	11	12	0	0	0	432800	388450	402190	819810	957790	831460	0	0	0	0.677573	0.608141	0.629652	1.28346	1.49948	1.3017
gene1732	HTH-type transcriptional regulator MtrR OS=Neisseria gonorrhoeae OX=485 GN=mtrR PE=1 SV=1	mtrR	22.705	48.5	19	6	6	2	2	3	4	4	4	0	0	0	4	4	4	5	4	4	1	0	0	4	4	4	5	4	4	1	0	0	52827	61534	72675	95508	114020	104270	0	0	0	0.632868	0.737178	0.870648	1.14419	1.36596	1.24916
gene1733	Uncharacterized ABC transporter ATP-binding protein HI_1051 OS=Haemophilus influenzae (strain ATCC 51907 / DSM 11121 / KW20 / Rd) OX=71421 GN=HI_1051 PE=3 SV=1	HI_1051	68.64	38.3	93	19	16	7	10	10	16	22	21	3	2	2	12	15	14	17	17	17	6	5	5	10	12	11	14	15	14	3	2	2	1041300	1278100	984600	1361600	2704600	4310300	418590	570530	302660	0.72244	0.886729	0.683103	0.94466	1.87642	2.99043
gene1735	MULTISPECIES: DUF3010 family protein	--	16.905	57.4	54	11	11	5	8	8	11	11	11	0	0	0	8	10	8	10	10	10	1	2	1	8	10	8	10	10	10	1	2	1	396810	699970	511180	583130	861940	766420	0	121650	0	0.704796	1.24325	0.907934	1.03573	1.53094	1.36128
gene1736	MULTISPECIES: endonuclease/exonuclease/phosphatase family protein	--	37.609	10.9	8	2	2	1	1	1	0	3	2	0	0	0	1	1	1	1	2	2	0	0	0	1	1	1	1	2	2	0	0	0	0	0	0	0	36719	32945	0	0	0					1.05417	0.945826
gene1737	Threonine--tRNA ligase OS=Alteromonas mediterranea (strain DSM 17117 / CIP 110805 / LMG 28347 / Deep ecotype) OX=1774373 GN=thrS PE=3 SV=1	thrS	73.147	55.3	135	31	26	23	22	27	19	22	18	2	1	1	26	24	25	23	25	20	8	9	9	22	20	21	21	24	20	3	5	4	1207700	1228400	1709300	1246500	786390	746740	362810	298280	354170	1.36888	1.39234	1.93742	1.41286	0.891342	0.8464
gene1738	Translation initiation factor IF-3 OS=Pseudoalteromonas haloplanktis (strain TAC 125) OX=326442 GN=infC PE=3 SV=1	infC	21.607	51.6	61	7	7	8	8	10	11	14	10	0	0	0	7	7	7	6	7	6	1	0	1	7	7	7	6	7	6	1	0	1	1984400	1796900	2190700	2298300	2483500	2148000	0	0	0	0.922848	0.835651	1.01879	1.06883	1.15495	0.99893
gene1739	50S ribosomal protein L35 OS=Pseudoalteromonas haloplanktis (strain TAC 125) OX=326442 GN=rpmI PE=3 SV=1	rpmI	7.6571	12.1	3	1	1	0	0	0	1	1	1	0	0	0	1	0	0	1	1	1	1	0	0	1	0	0	1	1	1	1	0	0	0	0	0	0	0	0	0	0	0
gene1740	50S ribosomal protein L20 OS=Pseudoalteromonas haloplanktis (strain TAC 125) OX=326442 GN=rplT PE=3 SV=1	rplT	13.432	26.1	19	5	2	2	2	2	2	2	3	2	2	2	3	2	3	2	4	4	3	3	3	1	1	1	1	2	1	1	1	1	402770	385160	443640	576100	153490	217320	875390	716110	1066000	0.749575	0.716802	0.825636	1.07215	0.285653	0.404443
gene1741	Uncharacterized oxidoreductase YbbO OS=Escherichia coli (strain K12) OX=83333 GN=ybbO PE=3 SV=1	ybbO	30.551	34.3	23	6	6	3	1	2	1	7	9	0	0	0	2	3	3	1	4	6	0	0	0	2	3	3	1	4	6	0	0	0	45529	33571	39586	0	58736	51464	0	0	0	0.994578	0.733356	0.864754		1.28308	1.12423
gene1742	Carboxypeptidase 2 OS=Trichophyton tonsurans OX=34387 GN=MCPB PE=3 SV=1	MCPB	67.093	21.3	33	9	9	2	7	4	6	10	4	0	0	0	3	6	7	8	9	8	0	1	0	3	6	7	8	9	8	0	1	0	65964	77035	79973	87446	110260	73902	0	0	0	0.800243	0.934551	0.970193	1.06085	1.33762	0.896543
gene1743	Hydroxyacylglutathione hydrolase GloC OS=Escherichia coli (strain K12) OX=83333 GN=gloC PE=1 SV=1	gloC	23.264	25.8	10	3	3	1	1	1	2	3	2	0	0	0	2	1	1	3	3	3	0	0	0	2	1	1	3	3	3	0	0	0	56177	0	0	68142	82994	71971	0	0	0	0.804586			0.975953	1.18867	1.03079
gene1744	Transcriptional regulator AzlB OS=Bacillus subtilis (strain 168) OX=224308 GN=azlB PE=4 SV=1	azlB	17.261	36.8	9	5	5	0	1	0	2	3	3	0	0	0	1	2	1	2	4	4	1	2	1	1	2	1	2	4	4	1	2	1	0	0	0	270770	98645	94663	0	0	0				1.75037	0.637684	0.611942
gene1746	Putative sulfate transporter YbaR OS=Bacillus subtilis (strain 168) OX=224308 GN=ybaR PE=3 SV=2	ybaR	55.427	16.4	31	6	6	5	4	5	5	6	6	0	0	0	4	4	4	6	5	6	1	0	0	4	4	4	6	5	6	1	0	0	132030	113670	75407	176690	198710	174540	0	0	0	0.909457	0.782989	0.519423	1.21709	1.36877	1.20228
gene1747	Sensor histidine kinase YesM OS=Bacillus subtilis (strain 168) OX=224308 GN=yesM PE=3 SV=1	yesM	41.329	5.6	5	2	2	1	0	1	1	1	1	0	0	0	1	1	2	1	2	2	0	0	0	1	1	2	1	2	2	0	0	0	0	0	13615	0	12395	8985.8	0	0	0			1.16714		1.06256	0.770304
gene1748	Transcriptional regulatory protein LytR OS=Staphylococcus aureus (strain N315) OX=158879 GN=lytR PE=3 SV=1	lytR	30.601	16.4	7	3	3	0	1	2	1	2	1	0	0	0	1	1	2	2	2	2	0	0	0	1	1	2	2	2	2	0	0	0	0	0	0	76294	155430	96080	0	0	0				0.698228	1.42247	0.879306
gene1749	Pyruvate kinase II OS=Escherichia coli (strain K12) OX=83333 GN=pykA PE=1 SV=3	pykA	51.009	50.5	144	20	20	19	18	18	28	31	28	1	1	0	14	15	14	18	19	18	4	5	3	14	15	14	18	19	18	4	5	3	907040	942070	855160	1576800	2032400	1662500	77576	71555	63501	0.996917	1.03542	0.939897	1.73304	2.23379	1.82723
gene1750	6-phosphogluconate dehydrogenase, decarboxylating OS=Haemophilus ducreyi (strain 35000HP / ATCC 700724) OX=233412 GN=gnd PE=3 SV=1	gnd	49.576	60	155	21	21	23	24	22	28	29	29	0	0	0	21	19	19	19	20	20	6	4	2	21	19	19	19	20	20	6	4	2	1922400	1676700	1308200	3997800	4030000	4157900	8501.6	1646.5	42310	1.00911	0.880134	0.686701	2.09853	2.11543	2.18257
gene1751	L-asparaginase 1 OS=Escherichia coli (strain K12) OX=83333 GN=ansA PE=1 SV=1	ansA	37.319	21.7	39	5	5	7	7	6	6	6	7	0	0	0	5	5	4	3	5	5	0	1	1	5	5	4	3	5	5	0	1	1	154520	143860	154400	165040	184550	166840	0	0	0	0.956573	0.890581	0.95583	1.0217	1.14248	1.03284
gene1752	Protease 4 OS=Escherichia coli (strain K12) OX=83333 GN=sppA PE=1 SV=2	sppA	68.087	28.8	66	15	15	10	7	7	15	14	13	0	0	0	13	9	11	13	14	14	3	2	1	13	9	11	13	14	14	3	2	1	202320	115470	105190	384950	395900	331510	5210.8	1287.1	0	1.04976	0.599129	0.54579	1.99736	2.05417	1.72008
gene1753	2,4-dienoyl-CoA reductase OS=Escherichia coli (strain K12) OX=83333 GN=fadH PE=1 SV=3	fadH	71.8	19.4	25	9	9	4	1	0	6	6	8	0	0	0	4	2	2	8	6	7	2	1	0	4	2	2	8	6	7	2	1	0	104020	62476	136070	390500	538640	610040	68578	0	0	0.38116	0.228931	0.498601	1.43091	1.97374	2.23537
gene1754	DoxX family protein	--	26.481	4.7	2	1	1	0	0	0	0	1	1	0	0	0	0	0	1	0	1	1	0	0	0	0	0	1	0	1	1	0	0	0	0	0	0	0	0	0	0	0	0
gene1755	Putative NAD(P)H nitroreductase YdjA OS=Escherichia coli (strain K12) OX=83333 GN=ydjA PE=1 SV=1	ydjA	20.42	31.9	25	5	5	3	2	2	5	8	5	0	0	0	3	2	2	5	5	3	2	1	2	3	2	2	5	5	3	2	1	2	137450	161120	126890	166760	303070	144370	94881	100000	110350	0.919814	1.07821	0.849147	1.11596	2.02814	0.966123
gene1756	Uracil phosphoribosyltransferase OS=Pseudoalteromonas haloplanktis (strain TAC 125) OX=326442 GN=upp PE=3 SV=1	upp	22.63	47.6	16	7	6	2	1	2	6	3	2	0	0	0	4	3	3	6	3	3	1	1	2	3	2	2	6	3	3	0	0	1	28248	23717	72933	244660	53227	45425	0	0	0	0.361991	0.303928	0.934619	3.13526	0.682091	0.582111
gene1757	Probable TonB-dependent receptor NMB0964 OS=Neisseria meningitidis serogroup B (strain MC58) OX=122586 GN=NMB0964 PE=1 SV=1	NMB0964	90.784	23.6	59	15	15	8	9	8	9	12	13	0	0	0	10	11	10	11	12	14	2	5	3	10	11	10	11	12	14	2	5	3	249670	224300	198030	261320	229290	228250	0	14571	41374	1.38053	1.24025	1.09499	1.44495	1.26784	1.26209
gene1760	Ribonucleoside-diphosphate reductase 1 subunit beta OS=Salmonella typhimurium (strain LT2 / SGSC1412 / ATCC 700720) OX=99287 GN=nrdB PE=3 SV=3	nrdB	41.327	56.3	122	20	16	18	17	17	19	22	16	5	4	4	17	16	17	17	18	18	8	7	7	13	13	13	14	15	14	4	3	4	1091400	1040800	940170	1281200	1361100	969660	431710	419650	401910	1.23748	1.1801	1.06601	1.45268	1.54327	1.09944
gene1761	Ribonucleoside-diphosphate reductase 1 subunit alpha OS=Salmonella typhimurium (strain LT2 / SGSC1412 / ATCC 700720) OX=99287 GN=nrdA PE=3 SV=1	nrdA	85.791	62.9	208	38	33	31	34	33	42	29	34	2	1	2	29	30	28	32	31	29	9	10	14	24	25	26	28	26	26	7	8	12	1168000	1029200	1054000	1660900	1105300	1086700	69577	197240	116850	1.40389	1.23706	1.26687	1.99634	1.32853	1.30617
gene1762	Phosphoglycolate phosphatase OS=Xanthomonas campestris pv. campestris (strain ATCC 33913 / DSM 3586 / NCPPB 528 / LMG 568 / P 25) OX=190485 GN=gph PE=3 SV=1	gph	23.21	15.8	14	3	3	2	2	3	2	3	2	0	0	0	2	2	3	2	3	3	0	2	2	2	2	3	2	3	3	0	2	2	90219	72791	70885	73471	92448	120760	0	17836	19203	1.29436	1.04432	1.01698	1.05408	1.32634	1.73253
gene1763	Ubiquinone biosynthesis O-methyltransferase OS=Pseudoalteromonas haloplanktis (strain TAC 125) OX=326442 GN=ubiG PE=3 SV=1	ubiG	26.359	44.1	49	9	9	7	7	10	9	9	7	0	0	0	7	5	8	7	7	6	1	2	1	7	5	8	7	7	6	1	2	1	228700	186650	305540	349590	297050	296070	0	192840	0	0.862349	0.703793	1.15209	1.31818	1.12007	1.11638
gene1765	DNA gyrase subunit A OS=Salmonella typhimurium (strain LT2 / SGSC1412 / ATCC 700720) OX=99287 GN=gyrA PE=1 SV=3	gyrA	99.032	51.6	197	40	32	30	29	30	37	36	32	0	1	2	30	34	33	36	35	33	12	8	7	24	28	27	31	29	27	7	3	2	997910	1112900	888880	1633700	1658200	1589100	11010	53394	37592	1.12508	1.25473	1.00216	1.8419	1.86952	1.79161
gene1766	Phosphoserine aminotransferase OS=Pseudoalteromonas haloplanktis (strain TAC 125) OX=326442 GN=serC PE=3 SV=1	serC	40.186	66.1	68	14	14	11	9	11	11	11	15	0	0	0	10	10	13	10	12	13	2	3	3	10	10	13	10	12	13	2	3	3	228510	216970	283400	528360	209960	304450	11156	27803	30914	1.11679	1.06039	1.38505	2.58223	1.02613	1.48793
gene1767	3-phosphoshikimate 1-carboxyvinyltransferase OS=Pseudoalteromonas haloplanktis (strain TAC 125) OX=326442 GN=aroA PE=3 SV=1	aroA	45.779	28.4	53	8	8	8	8	5	11	11	10	0	0	0	5	5	5	7	7	8	1	0	0	5	5	5	7	7	8	1	0	0	303370	339380	289970	477220	607180	525390	0	0	0	0.715915	0.800894	0.684292	1.12618	1.43287	1.23985
gene1768	Cytidylate kinase OS=Yersinia enterocolitica serotype O:8 / biotype 1B (strain NCTC 13174 / 8081) OX=393305 GN=cmk PE=3 SV=1	cmk	25.982	21.8	11	3	3	1	2	3	3	2	0	0	0	0	2	2	3	3	3	2	1	0	0	2	2	3	3	3	2	1	0	0	39914	61674	202330	193810	14649	20209	0	0	0	0.449663	0.694806	2.27941	2.18342	0.165033	0.22767
gene1769	30S ribosomal protein S1 OS=Dickeya dadantii (strain 3937) OX=198628 GN=rpsA PE=3 SV=2	rpsA	61.106	48.6	302	27	24	38	49	46	57	57	53	1	1	0	25	24	25	26	25	27	13	8	7	23	22	22	23	22	24	11	5	5	10163000	7232800	7231100	8723300	6834400	5300600	25762	11975	13263	2.00867	1.42953	1.42919	1.72412	1.35078	1.04764
gene1770	Integration host factor subunit beta OS=Pseudoalteromonas haloplanktis (strain TAC 125) OX=326442 GN=ihfB PE=3 SV=1	ihfB	10.842	43.8	19	3	3	2	4	3	2	4	4	0	0	0	1	3	2	2	2	2	0	0	0	1	3	2	2	2	2	0	0	0	302390	293800	216100	337340	789180	785560	0	0	0	0.665967	0.647049	0.475927	0.742939	1.73805	1.73007
gene1772	Lipopolysaccharide assembly protein B OS=Escherichia coli (strain K12) OX=83333 GN=lapB PE=1 SV=1	lapB	43.304	38.4	40	10	10	5	6	4	7	9	9	0	0	0	6	7	8	8	8	9	1	3	2	6	7	8	8	8	9	1	3	2	151410	148890	101920	195570	294910	244930	0	246720	289020	0.723857	0.711809	0.487256	0.934976	1.4099	1.17095
gene1773	Orotidine 5'-phosphate decarboxylase OS=Pseudoalteromonas haloplanktis (strain TAC 125) OX=326442 GN=pyrF PE=3 SV=1	pyrF	25.481	16.9	5	3	3	0	1	4	0	0	0	0	0	0	0	1	3	0	0	1	0	0	0	0	1	3	0	0	1	0	0	0	0	0	0	0	0	0	0	0	0
gene1775	DUF115 domain-containing protein	--	71.398	18.1	19	9	9	2	1	3	5	3	4	0	1	0	5	6	7	6	5	5	1	1	1	5	6	7	6	5	5	1	1	1	68254	39056	46384	104680	111340	110120	0	0	0	0.85347	0.488369	0.580001	1.30895	1.39223	1.37698
gene1776	hypothetical protein	--	12.458	36.8	15	3	3	2	3	3	2	3	2	0	0	0	2	2	3	2	2	3	1	0	1	2	2	3	2	2	3	1	0	1	96599	77970	91559	110890	183240	130310	0	0	0	0.8393	0.677442	0.79551	0.963468	1.59208	1.1322
gene1778	type VI secretion system-associated lipoprotein	--	16.385	42.7	18	5	5	3	2	2	5	4	2	0	0	0	4	4	4	5	4	2	2	1	0	4	4	4	5	4	2	2	1	0	134480	75754	106250	258310	295940	174700	38306	0	0	0.868622	0.489304	0.686281	1.66845	1.91151	1.12841
gene1779	Type VI secretion system baseplate component TssK1 OS=Pseudomonas aeruginosa (strain ATCC 15692 / DSM 22644 / CIP 104116 / JCM 14847 / LMG 12228 / 1C / PRS 101 / PAO1) OX=208964 GN=tssK1 PE=1 SV=1	tssK1	49.87	47.1	109	16	16	14	14	13	23	22	23	0	0	0	15	13	13	16	15	16	2	2	1	15	13	13	16	15	16	2	2	1	268640	535970	519110	1613200	1674400	1442700	0	11944	0	0.310005	0.618499	0.599042	1.8616	1.93222	1.66485
gene1780	MULTISPECIES: DotU family type IV/VI secretion system protein	--	26.961	42.9	42	9	9	6	3	5	9	10	9	0	0	0	7	4	6	7	7	8	1	2	0	7	4	6	7	7	8	1	2	0	178970	175070	146810	376990	481090	417310	0	226930	0	0.625404	0.611775	0.513022	1.31738	1.68115	1.45827
gene1781	Type VI secretion system component TssM1 OS=Pseudomonas aeruginosa (strain ATCC 15692 / DSM 22644 / CIP 104116 / JCM 14847 / LMG 12228 / 1C / PRS 101 / PAO1) OX=208964 GN=tssM1 PE=3 SV=1	tssM1	139.97	32	134	31	31	17	12	14	30	34	27	0	0	0	21	21	22	29	28	29	7	4	6	21	21	22	29	28	29	7	4	6	946810	569790	921120	995590	1054900	1415800	38041	23856	42700	1.41818	0.853461	1.3797	1.49125	1.58008	2.12066
gene1782	MULTISPECIES: type VI secretion system-associated protein TagF	--	37.375	28.2	22	8	8	2	2	3	6	3	6	0	0	0	3	4	5	7	8	7	1	0	1	3	4	5	7	8	7	1	0	1	100830	93761	96499	356510	346360	344320	0	0	0	0.452058	0.420365	0.43264	1.59837	1.55286	1.54371
gene1783	type VI secretion system domain-containing protein	--	59.449	49.5	66	17	17	9	8	11	15	13	10	0	0	0	11	10	14	13	11	10	3	0	0	11	10	14	13	11	10	3	0	0	146530	107800	151710	491580	455680	313860	12756	0	0	0.610572	0.449189	0.632157	2.04835	1.89876	1.30781
gene1784	Type VI secretion system sheath protein TssB1 OS=Pseudomonas aeruginosa (strain ATCC 15692 / DSM 22644 / CIP 104116 / JCM 14847 / LMG 12228 / 1C / PRS 101 / PAO1) OX=208964 GN=tssB1 PE=1 SV=1	tssB1	19.553	59.3	44	7	7	5	8	7	7	9	8	0	0	0	7	7	6	6	7	7	0	0	1	7	7	6	6	7	7	0	0	1	277020	282030	512240	803470	898870	912750	0	0	0	0.450881	0.459036	0.833728	1.30774	1.46301	1.4856
gene1785	Type VI secretion system sheath protein TssC1 OS=Pseudomonas aeruginosa (strain ATCC 15692 / DSM 22644 / CIP 104116 / JCM 14847 / LMG 12228 / 1C / PRS 101 / PAO1) OX=208964 GN=tssC1 PE=1 SV=1	tssC1	57.689	66.5	214	27	27	29	33	32	41	42	37	0	0	0	23	24	24	26	27	27	3	4	3	23	24	24	26	27	27	3	4	3	681000	701150	1100100	2131400	1557700	1501700	3638.4	6905.5	6185.7	0.797032	0.820615	1.28754	2.49456	1.82311	1.75757
gene1788	Major exported protein OS=Pseudomonas aeruginosa (strain ATCC 15692 / DSM 22644 / CIP 104116 / JCM 14847 / LMG 12228 / 1C / PRS 101 / PAO1) OX=208964 GN=hcpA PE=1 SV=1	hcpA	18.827	58.4	55	9	9	6	8	9	11	8	13	0	0	0	7	7	7	8	8	9	1	1	2	7	7	7	8	8	9	1	1	2	701720	721870	1123000	803810	747700	968500	0	0	0	0.830995	0.854857	1.32989	0.951893	0.885446	1.14692
gene1790	Type VI secretion system component TssF1 OS=Pseudomonas aeruginosa (strain ATCC 15692 / DSM 22644 / CIP 104116 / JCM 14847 / LMG 12228 / 1C / PRS 101 / PAO1) OX=208964 GN=tssF1 PE=1 SV=1	tssF1	64.396	36.9	76	14	14	7	9	9	20	15	16	0	0	0	11	12	11	14	13	14	2	3	3	11	12	11	14	13	14	2	3	3	47067	41044	51714	406020	329700	231790	4389.5	2111.4	3077.7	0.379262	0.330729	0.416707	3.27168	2.6567	1.86774
gene1791	type VI secretion system baseplate subunit TssG	--	35.632	7.2	2	2	2	1	0	0	0	1	0	0	0	0	1	1	1	1	2	1	0	0	0	1	1	1	1	2	1	0	0	0	0	0	0	0	0	0	0	0	0
gene1792	AAA+ ATPase ClpV1 OS=Pseudomonas aeruginosa (strain ATCC 15692 / DSM 22644 / CIP 104116 / JCM 14847 / LMG 12228 / 1C / PRS 101 / PAO1) OX=208964 GN=clpV1 PE=1 SV=1	clpV1	98.252	42.9	125	29	29	17	12	18	28	26	24	0	0	0	21	18	21	25	22	22	5	2	1	21	18	21	25	22	22	5	2	1	254140	224560	438040	786450	865710	402550	61371	36082	0	0.662491	0.585382	1.14188	2.05011	2.25673	1.04937
gene1793	Type VI secretion system spike protein VgrG4b OS=Pseudomonas aeruginosa (strain ATCC 15692 / DSM 22644 / CIP 104116 / JCM 14847 / LMG 12228 / 1C / PRS 101 / PAO1) OX=208964 GN=vgrG4b PE=3 SV=1	vgrG4b	74.113	38.6	83	19	19	8	9	8	20	18	20	0	0	0	9	12	10	17	17	18	0	0	0	9	12	10	17	17	18	0	0	0	169460	181110	135110	398270	465360	416650	0	0	0	0.575755	0.615337	0.459048	1.35316	1.5811	1.4156
gene1795	hypothetical protein	--	43.433	9.4	11	3	3	1	2	1	1	1	2	1	1	1	2	2	2	1	1	2	1	1	1	2	2	2	1	1	2	1	1	1	0	0	0	0	0	0	0	0	0
gene1797	hypothetical protein	--	33.178	23.3	9	5	5	0	0	0	4	3	2	0	0	0	2	2	1	5	3	3	0	0	0	2	2	1	5	3	3	0	0	0	27590	49383	0	76858	65478	100080	0	0	0	0.431918	0.773085		1.2032	1.02505	1.56674
gene1799	hypothetical protein	--	142.01	27	79	25	25	4	9	7	18	19	22	0	0	0	13	16	14	19	20	22	5	2	0	13	16	14	19	20	22	5	2	0	591240	577970	912150	1352200	2161600	2202500	159410	160920	0	0.582647	0.56957	0.898892	1.33255	2.13018	2.17049
gene1800	hypothetical protein	--	37.14	50.3	66	15	5	7	9	10	11	16	13	0	0	0	9	10	11	13	15	14	4	1	1	2	2	3	4	5	5	1	0	0	129400	154140	137640	456370	529690	471130	17307	0	0	0.477824	0.569179	0.508251	1.6852	1.95594	1.7397
gene1807	Multidrug resistance protein MdtA OS=Cronobacter turicensis (strain DSM 18703 / LMG 23827 / z3032) OX=693216 GN=mdtA PE=3 SV=2	mdtA	37.512	6.6	3	2	2	0	0	0	2	0	1	0	0	0	1	0	2	2	1	1	1	1	1	1	0	2	2	1	1	1	1	1	0	0	1387400	303540	0	0	0	0	0			1.64098	0.359019
gene1808	Multidrug resistance protein MdtC OS=Xenorhabdus bovienii (strain SS-2004) OX=406818 GN=mdtC PE=3 SV=1	mdtC	113.04	12.8	36	12	12	7	5	2	7	9	6	0	0	0	8	9	4	9	9	9	2	1	0	8	9	4	9	9	9	2	1	0	72449	77027	57394	86080	156280	95670	31904	0	0	0.879229	0.934787	0.696524	1.04465	1.89659	1.16104
gene1810	Uncharacterized protein YitL OS=Bacillus subtilis (strain 168) OX=224308 GN=yitL PE=4 SV=2	yitL	30.711	17.4	6	4	4	1	1	1	1	0	0	0	1	1	1	1	1	1	0	0	0	1	1	1	1	1	1	0	0	0	1	1	0	0	0	0	0	0	0	0	0
gene1811	ATP-dependent RNA helicase SrmB OS=Haemophilus influenzae (strain ATCC 51907 / DSM 11121 / KW20 / Rd) OX=71421 GN=srmB PE=3 SV=1	srmB	49.644	12	8	4	4	1	1	3	0	2	1	0	0	0	1	1	3	1	3	1	1	0	1	1	1	3	1	3	1	1	0	1	0	0	50368	0	14014	0	0	0	0			1.56466		0.435339
gene1812	UPF0176 protein PSHAa1433 OS=Pseudoalteromonas haloplanktis (strain TAC 125) OX=326442 GN=PSHAa1433 PE=3 SV=1	PSHAa1433	37.723	49.8	72	13	12	10	13	12	11	13	12	0	0	1	11	12	12	13	13	13	2	2	1	10	11	11	12	12	12	1	1	0	195370	174290	374730	173800	401150	187690	71564	27973	0	0.972857	0.867888	1.86599	0.865448	1.99755	0.934614
gene1814	Threonylcarbamoyl-AMP synthase OS=Bacillus subtilis (strain 168) OX=224308 GN=ywlC PE=1 SV=1	ywlC	35.669	9.2	2	2	2	0	0	0	1	0	1	0	0	0	0	0	0	1	1	2	0	0	0	0	0	0	1	1	2	0	0	0	0	0	0	0	0	0	0	0	0
gene1816	Uncharacterized transporter HI_0895 OS=Haemophilus influenzae (strain ATCC 51907 / DSM 11121 / KW20 / Rd) OX=71421 GN=HI_0895 PE=3 SV=1	HI_0895	111.57	11	16	9	9	1	0	0	5	6	4	0	0	0	2	1	2	7	9	7	1	0	0	2	1	2	7	9	7	1	0	0	788540	0	232650	263650	226910	323560	0	0	0	2.14825		0.633817	0.718271	0.618179	0.881486
gene1820	FKBP-type 22 kDa peptidyl-prolyl cis-trans isomerase OS=Shigella flexneri OX=623 GN=fklB PE=3 SV=2	fklB	22.44	83.8	105	13	13	17	17	18	21	16	16	0	0	0	12	11	13	11	10	11	1	1	1	12	11	13	11	10	11	1	1	1	3863100	3481400	4437800	5125600	1244800	1562400	0	0	0	1.17568	1.05951	1.35058	1.5599	0.378837	0.475493
gene1823	hypothetical protein	--	29.826	4.3	2	1	1	0	0	0	0	1	1	0	0	0	0	0	0	0	1	1	0	0	0	0	0	0	0	1	1	0	0	0	0	0	0	0	0	0	0	0	0
gene1825	Asparagine--tRNA ligase OS=Pseudoalteromonas haloplanktis (strain TAC 125) OX=326442 GN=asnS PE=3 SV=1	asnS	52.297	43	76	17	16	11	9	14	23	10	9	0	0	0	12	12	14	16	13	13	3	3	2	12	11	13	16	13	13	2	2	1	378320	313730	626540	3271200	274730	244370	67002	70240	0	0.576913	0.478417	0.955432	4.98836	0.418945	0.372648
gene1826	NEDD4-binding protein 2-like 1 OS=Homo sapiens OX=9606 GN=N4BP2L1 PE=2 SV=1	N4BP2L1	18.418	19.1	19	2	2	2	3	4	2	4	4	0	0	0	2	2	2	2	2	2	0	0	0	2	2	2	2	2	2	0	0	0	72473	75893	98107	52342	161620	144950	0	0	0	0.718283	0.752179	0.972343	0.518764	1.60182	1.43661
gene1828	hypothetical protein	--	28.931	22.3	12	4	4	0	0	1	3	5	3	0	0	0	0	1	1	3	4	3	0	0	0	0	1	1	3	4	3	0	0	0	0	0	0	139420	164430	155030	0	0	0				0.91148	1.07499	1.01353
gene1829	GyrI-like domain-containing protein	--	24.567	8.6	4	2	2	0	0	0	0	2	2	0	0	0	1	1	1	0	2	2	0	0	0	1	1	1	0	2	2	0	0	0	0	0	0	0	40238	49279	0	0	0					0.899002	1.101
gene1832	DUF4145 domain-containing protein	--	25.348	20.2	16	3	3	3	3	3	2	2	3	0	0	0	2	3	2	1	2	2	0	0	0	2	3	2	1	2	2	0	0	0	68001	81809	121310	0	45303	62017	0	0	0	0.898438	1.08087	1.60276		0.598549	0.819377
gene1834	hypothetical protein	--	69.735	39.6	65	20	20	5	7	7	16	19	11	0	0	0	6	12	11	14	17	14	3	5	5	6	12	11	14	17	14	3	5	5	93922	104670	130180	533340	434860	271980	64956	67902	53448	0.48158	0.53669	0.667492	2.73468	2.22972	1.39456
gene1840	Biotin synthase OS=Pseudoalteromonas haloplanktis (strain TAC 125) OX=326442 GN=bioB PE=3 SV=1	bioB	39.302	7.2	2	2	2	0	1	0	1	0	0	0	0	0	1	2	0	1	1	1	0	0	0	1	2	0	1	1	1	0	0	0	0	0	0	0	0	0	0	0	0
gene1844	hemolysin	--	53.816	17.6	22	6	6	0	2	0	5	8	7	0	0	0	3	4	1	4	6	6	1	1	0	3	4	1	4	6	6	1	1	0	10518	34796	0	68784	92024	109170	0	0	0	0.166798	0.551806		1.0908	1.45935	1.73125
gene1847	Protease HtpX OS=Tolumonas auensis (strain DSM 9187 / TA4) OX=595494 GN=htpX PE=3 SV=1	htpX	31.046	18.2	26	4	4	4	4	4	4	5	5	0	0	0	3	3	3	3	4	4	0	0	2	3	3	3	3	4	4	0	0	2	113630	95217	80523	284110	294450	271730	0	0	61655	0.662116	0.554825	0.469203	1.65549	1.71575	1.58336
gene1848	HTH-type transcriptional repressor FatR OS=Bacillus subtilis (strain 168) OX=224308 GN=fatR PE=4 SV=1	fatR	20.197	33.9	26	4	4	4	4	2	6	6	4	0	0	0	4	3	3	4	4	4	0	0	0	4	3	3	4	4	4	0	0	0	83740	79724	72614	140870	134580	108040	0	0	0	0.810952	0.772061	0.703206	1.36421	1.3033	1.04628
gene1850	N5-carboxyaminoimidazole ribonucleotide mutase OS=Vibrio parahaemolyticus serotype O3:K6 (strain RIMD 2210633) OX=223926 GN=purE PE=3 SV=1	purE	16.471	67.5	44	8	8	6	4	6	9	11	7	0	0	1	6	6	7	7	8	6	1	3	1	6	6	7	7	8	6	1	3	1	2088500	1057100	1997100	2845100	2872700	1563800	0	76263	0	1.16951	0.591949	1.11833	1.59318	1.60864	0.875689
gene1851	N5-carboxyaminoimidazole ribonucleotide synthase OS=Vibrio cholerae serotype O1 (strain ATCC 39315 / El Tor Inaba N16961) OX=243277 GN=purK PE=3 SV=1	purK	39.971	46.9	75	12	12	10	13	12	13	13	14	0	0	0	11	11	10	9	7	7	0	3	2	11	11	10	9	7	7	0	3	2	211470	361800	214580	371340	456320	430330	0	41699	20031	0.802706	1.37333	0.814511	1.40955	1.73212	1.63346
gene1852	Dipeptidyl aminopeptidase 4 OS=Pseudoxanthomonas mexicana OX=128785 GN=dap4 PE=1 SV=1	dap4	92.966	58.5	199	34	34	30	29	27	32	42	39	0	0	0	32	26	29	26	32	31	6	6	6	32	26	29	26	32	31	6	6	6	521470	534630	504930	901860	1164900	1071500	2532	2847.2	4134.4	0.996693	1.02185	0.96508	1.72374	2.22649	2.04797
gene1854	Glutathione hydrolase proenzyme OS=Bacillus subtilis (strain 168) OX=224308 GN=ggt PE=1 SV=1	ggt	63.607	19.8	39	10	10	7	6	5	5	10	6	0	0	0	8	7	6	7	9	8	1	1	0	8	7	6	7	9	8	1	1	0	94619	106960	97426	164450	215700	203060	0	0	0	0.64351	0.727442	0.6626	1.11844	1.46699	1.38102
gene1855	NAD-dependent malic enzyme OS=Idiomarina loihiensis (strain ATCC BAA-735 / DSM 15497 / L2-TR) OX=283942 GN=maeA PE=3 SV=1	maeA	62.666	41.5	58	18	16	11	10	11	13	8	5	0	0	0	15	14	14	15	14	11	4	3	3	13	12	12	13	12	9	2	1	1	502900	486150	463320	374150	202520	141290	21625	0	0	1.60601	1.55252	1.47961	1.19485	0.646747	0.451209
gene1856	Uncharacterized protein YggE OS=Edwardsiella ictaluri (strain 93-146) OX=634503 GN=yggE PE=4 SV=1	yggE	26.279	41.9	53	7	7	7	8	7	10	11	10	0	0	0	5	5	5	7	7	7	0	1	0	5	5	5	7	7	7	0	1	0	414780	413470	407740	711030	745190	662830	0	0	0	0.741774	0.739431	0.729184	1.27157	1.33266	1.18538
gene1859	tRNA-(ms[2]io[6]A)-hydroxylase OS=Salmonella typhimurium (strain LT2 / SGSC1412 / ATCC 700720) OX=99287 GN=miaE PE=4 SV=1	miaE	21.751	45.3	24	7	7	3	2	2	6	5	6	0	0	0	5	3	3	5	6	5	0	1	0	5	3	3	5	6	5	0	1	0	98413	97605	80098	212050	194750	205550	0	0	0	0.664604	0.659147	0.540919	1.43202	1.31519	1.38812
gene1869	hypothetical protein	--	8.5269	23.7	10	3	3	2	1	1	1	3	2	0	0	0	3	1	1	2	3	2	1	0	1	3	1	1	2	3	2	1	0	1	79462	0	0	170330	219040	261780	0	0	0	0.435043			0.932533	1.19921	1.43321
gene1870	hypothetical protein	--	59.724	30.3	41	13	13	6	6	7	7	8	7	0	0	0	7	9	10	11	10	11	0	0	1	7	9	10	11	10	11	0	0	1	127100	94419	136250	135910	137410	94085	0	0	0	1.05161	0.781211	1.12732	1.1245	1.13691	0.778448
gene1873	Uncharacterized protein YeaC OS=Bacillus subtilis (strain 168) OX=224308 GN=yeaC PE=3 SV=2	yeaC	33.187	14.6	5	3	3	0	0	1	3	1	0	0	0	0	2	1	1	2	2	0	0	0	0	2	1	1	2	2	0	0	0	0	0	0	0	0	0	0	0	0	0
gene1874	DUF58 domain-containing protein	--	35.677	12.1	9	3	3	1	1	1	2	2	2	0	0	0	1	1	1	3	3	3	0	0	0	1	1	1	3	3	3	0	0	0	0	0	0	33014	30867	31012	0	0	0				1.04372	0.975846	0.980431
gene1875	Protein-glutamine gamma-glutamyltransferase OS=Pseudomonas aeruginosa (strain ATCC 15692 / DSM 22644 / CIP 104116 / JCM 14847 / LMG 12228 / 1C / PRS 101 / PAO1) OX=208964 GN=tgpA PE=1 SV=1	tgpA	73.776	7.7	11	4	4	1	0	0	3	4	3	0	0	0	3	1	2	3	4	4	1	0	1	3	1	2	3	4	4	1	0	1	90265	0	51089	36768	37546	32052	0	0	0	1.82192		1.03118	0.742128	0.757831	0.64694
gene1876	Glutamine transporter 1 OS=Aliivibrio fischeri (strain ATCC 700601 / ES114) OX=312309 GN=VF_0924 PE=3 SV=1	VF_0924	46.071	2.5	4	1	1	0	0	0	1	2	1	0	0	0	0	0	0	1	1	1	0	0	0	0	0	0	1	1	1	0	0	0	0	0	0	0	0	0	0	0	0
gene1877	Protein PilH OS=Pseudomonas aeruginosa (strain ATCC 15692 / DSM 22644 / CIP 104116 / JCM 14847 / LMG 12228 / 1C / PRS 101 / PAO1) OX=208964 GN=pilH PE=3 SV=1	pilH	22.321	17.1	5	2	2	0	0	0	2	1	2	0	0	0	0	0	0	2	1	2	0	0	0	0	0	0	2	1	2	0	0	0	0	0	0	79209	0	103530	0	0	0				0.866909		1.13309
gene1878	Uncharacterized signaling protein CC_0091 OS=Caulobacter vibrioides (strain ATCC 19089 / CB15) OX=190650 GN=CC_0091 PE=1 SV=1	CC_0091	73.031	27.1	25	14	14	1	1	2	14	5	2	0	0	0	3	4	2	13	7	6	2	2	2	3	4	2	13	7	6	2	2	2	402360	228140	91547	1098600	452750	397310	63157	166650	181500	1.17496	0.666207	0.267333	3.2081	1.32211	1.16021
gene1879	response regulator	--	42.889	44.1	39	13	13	1	1	1	12	11	11	0	1	1	4	5	5	10	12	13	2	2	1	4	5	5	10	12	13	2	2	1	26065	25817	24372	319380	465720	394880	60531	79667	0	0.149323	0.147903	0.139624	1.82969	2.66806	2.26222
gene1880	Hydrogenase transcriptional regulatory protein HoxA OS=Bradyrhizobium diazoefficiens (strain JCM 10833 / IAM 13628 / NBRC 14792 / USDA 110) OX=224911 GN=hoxA PE=3 SV=2	hoxA	36.941	37.5	25	10	10	0	1	2	8	7	5	1	0	1	3	3	6	7	9	9	1	2	1	3	3	6	7	9	9	1	2	1	311370	261830	157830	355080	516860	346650	0	0	0	0.958248	0.805788	0.485725	1.09277	1.59065	1.06682
gene1881	Probable diguanylate cyclase DgcT OS=Escherichia coli (strain K12) OX=83333 GN=dgcT PE=1 SV=1	dgcT	86.675	16.9	21	11	11	0	0	1	4	9	7	0	0	0	0	2	1	6	10	11	0	0	0	0	2	1	6	10	11	0	0	0	0	3622.8	0	28957	82560	66379	0	0	0		0.079833		0.638105	1.81932	1.46275
gene1882	hypothetical protein	--	15.1	31	9	4	4	0	0	0	2	4	3	0	0	0	2	2	1	2	4	3	1	1	1	2	2	1	2	4	3	1	1	1	130550	116340	0	196860	68759	64007	0	0	0	1.13223	1.00899		1.70732	0.596332	0.555119
gene1883	Lipoprotein LprI OS=Mycobacterium tuberculosis (strain ATCC 25618 / H37Rv) OX=83332 GN=lprI PE=1 SV=1	lprI	32.161	19.1	7	3	3	1	0	1	1	2	1	1	0	0	1	1	2	1	2	2	1	1	1	1	1	2	1	2	2	1	1	1	0	0	0	0	14645	13745	0	0	0					1.0317	0.968299
gene1887	Methyl-accepting chemotaxis citrate transducer OS=Salmonella typhimurium (strain LT2 / SGSC1412 / ATCC 700720) OX=99287 GN=tcp PE=3 SV=1	tcp	79.799	11.3	10	6	6	0	0	0	5	3	2	0	0	0	1	1	0	5	4	4	0	1	1	1	1	0	5	4	4	0	1	1	0	0	0	38541	49227	25559	0	0	0				1.02026	1.30314	0.6766
gene1891	Methyl-accepting chemotaxis protein 4 OS=Thermotoga maritima (strain ATCC 43589 / MSB8 / DSM 3109 / JCM 10099) OX=243274 GN=mcp4 PE=1 SV=1	mcp4	43.569	6.6	5	2	2	0	0	0	1	2	2	0	0	0	0	0	1	1	2	2	0	1	1	0	0	1	1	2	2	0	1	1	0	0	0	0	17282	13453	0	0	0					1.12458	0.875419
gene1893	Signal transduction histidine-protein kinase AtoS OS=Escherichia coli (strain K12) OX=83333 GN=atoS PE=1 SV=1	atoS	48.369	3.9	5	1	1	0	0	0	2	2	1	0	0	0	0	0	0	1	1	1	0	0	0	0	0	0	1	1	1	0	0	0	0	0	0	25299	19919	0	0	0	0				1.11898	0.881021
gene1894	CheY-P phosphatase CheC OS=Thermotoga maritima (strain ATCC 43589 / MSB8 / DSM 3109 / JCM 10099) OX=243274 GN=cheC PE=1 SV=1	cheC	21.431	15	6	3	3	0	1	0	1	3	1	0	0	0	1	1	1	2	3	3	0	1	1	1	1	1	2	3	3	0	1	1	0	0	0	143400	207590	162780	0	0	0				0.83734	1.21216	0.950503
gene1896	Uncharacterized acyl-CoA thioester hydrolase YkhA OS=Bacillus subtilis (strain 168) OX=224308 GN=ykhA PE=3 SV=2	ykhA	16.1	58.3	28	7	7	4	4	4	5	6	5	0	0	0	5	6	4	5	6	6	1	0	0	5	6	4	5	6	6	1	0	0	473670	531080	399550	648500	664090	606890	0	0	0	0.855057	0.958692	0.721257	1.17066	1.1988	1.09554
gene1897	Uncharacterized metalloprotease HI_0409 OS=Haemophilus influenzae (strain ATCC 51907 / DSM 11121 / KW20 / Rd) OX=71421 GN=HI_0409 PE=3 SV=1	HI_0409	30.292	38	28	8	8	4	6	4	3	6	5	0	0	0	3	5	4	5	8	7	3	1	1	3	5	4	5	8	7	3	1	1	93418	107210	115750	74249	107980	91097	53709	0	0	1.01634	1.16639	1.2593	0.807791	1.17477	0.991088
gene1898	6-carboxytetrahydropterin synthase	--	31.969	22.9	17	5	5	2	3	3	4	3	2	0	0	0	3	5	4	5	5	5	1	0	1	3	5	4	5	5	5	1	0	1	423180	499390	395170	1008600	1190500	932760	0	0	0	0.570631	0.673395	0.532861	1.36003	1.60531	1.25777
gene1899	3-hydroxydecanoyl-[acyl-carrier-protein] dehydratase OS=Pseudoalteromonas haloplanktis (strain TAC 125) OX=326442 GN=fabA PE=3 SV=1	fabA	18.98	39.2	49	6	5	7	6	5	9	11	9	1	1	0	6	5	5	4	5	4	2	2	1	5	5	5	4	4	4	1	1	0	1726100	1206500	982170	2668000	2468600	3144700	1566300	615520	0	0.960419	0.671309	0.546489	1.4845	1.37355	1.74974
gene1900	Serine--tRNA ligase OS=Pseudoalteromonas haloplanktis (strain TAC 125) OX=326442 GN=serS PE=3 SV=1	serS	47.982	44.3	65	15	12	11	9	9	12	13	11	0	0	0	13	14	11	13	12	12	5	5	5	11	11	9	11	10	10	2	3	3	736920	657820	632720	568480	1053000	1031600	9350.4	9790.7	7298.9	1.40903	1.25779	1.20979	1.08696	2.01339	1.97247
gene1902	Replication-associated recombination protein A OS=Haemophilus influenzae (strain ATCC 51907 / DSM 11121 / KW20 / Rd) OX=71421 GN=rarA PE=3 SV=1	rarA	47.402	5.8	11	2	2	3	1	3	0	1	0	1	1	1	2	1	2	0	1	0	2	2	1	2	1	2	0	1	0	2	2	1	37566	0	38734	0	0	0	85254	80461	0	0.620887		0.640192
gene1903	Outer-membrane lipoprotein carrier protein OS=Pseudoalteromonas haloplanktis (strain TAC 125) OX=326442 GN=lolA PE=3 SV=1	lolA	23.899	50.5	34	7	7	7	5	4	5	6	7	0	0	0	7	6	4	4	5	6	1	0	0	7	6	4	4	5	6	1	0	0	394410	453890	479760	429510	564600	443660	0	0	0	0.855606	0.984638	1.04076	0.931749	1.2248	0.962445
gene1904	DNA translocase FtsK OS=Shewanella oneidensis (strain MR-1) OX=211586 GN=ftsK PE=3 SV=1	ftsK	94.589	15.7	36	11	9	5	3	4	7	10	7	0	0	0	8	6	10	8	10	10	3	2	3	7	5	8	7	9	8	1	1	2	84195	63806	76922	163270	196540	112990	0	0	18188	0.823238	0.623879	0.752124	1.59641	1.92172	1.10479
gene1905	Leucine-responsive regulatory protein OS=Klebsiella pneumoniae OX=573 GN=lrp PE=3 SV=3	lrp	18.035	36.5	6	5	5	0	0	0	3	1	2	0	0	0	1	0	2	4	3	4	0	0	0	1	0	2	4	3	4	0	0	0	0	0	0	50778	80824	67090	0	0	0				0.766684	1.22034	1.01297
gene1906	Alanine dehydrogenase OS=Halomonas elongata (strain ATCC 33173 / DSM 2581 / NBRC 15536 / NCIMB 2198 / 1H9) OX=768066 GN=ald PE=1 SV=1	ald	39.429	83.9	409	22	20	51	59	47	76	88	82	3	2	1	21	21	22	21	21	22	7	8	4	20	20	20	19	20	20	6	7	3	9420400	7937100	7789300	9685600	13409000	11919000	421470	344270	299530	1.38477	1.16673	1.14501	1.42376	1.97108	1.75206
gene1907	MULTISPECIES: DUF4382 domain-containing protein	--	34.261	31	21	6	6	4	2	3	4	5	3	0	0	0	4	4	5	4	5	3	0	1	0	4	4	5	4	5	3	0	1	0	75980	83843	73372	155390	201520	139600	0	0	0	0.624746	0.689399	0.603301	1.27769	1.657	1.14786
gene1908	Methyl-accepting chemotaxis protein PctB OS=Pseudomonas aeruginosa (strain ATCC 15692 / DSM 22644 / CIP 104116 / JCM 14847 / LMG 12228 / 1C / PRS 101 / PAO1) OX=208964 GN=pctB PE=1 SV=1	pctB	67.368	33.4	42	15	14	2	3	2	9	12	14	0	0	0	6	6	8	11	14	14	2	3	1	5	5	7	10	13	13	1	2	0	56658	102990	59714	256370	408960	356180	0	9827.3	0	0.317107	0.576422	0.334211	1.43487	2.2889	1.99349
gene1909	MULTISPECIES: hypothetical protein	--	21.275	18.6	6	3	3	1	0	0	2	1	2	0	0	0	1	2	1	2	1	2	0	0	0	1	2	1	2	1	2	0	0	0	0	50739	0	0	0	65469	0	0	0		0.873245				1.12675
gene1910	Putative agmatine deiminase OS=Selenomonas ruminantium OX=971 GN=aguA PE=3 SV=1	aguA	38.808	51.3	78	13	13	11	11	12	16	14	14	0	0	0	10	9	9	12	12	13	2	1	1	10	9	9	12	12	13	2	1	1	136100	127350	204120	312360	278120	146360	8046.4	0	0	0.78576	0.735243	1.17847	1.80338	1.6057	0.844995
gene1911	N-carbamoylputrescine amidase OS=Solanum lycopersicum OX=4081 GN=CPA PE=2 SV=1	CPA	33.051	60.1	75	12	11	8	7	8	18	18	16	0	0	0	10	9	9	12	11	11	1	1	4	10	9	9	11	11	11	1	1	3	265180	238560	200360	851770	854950	781280	0	0	6655	0.580307	0.522053	0.438458	1.86397	1.87093	1.70972
gene1912	Transcription-repair-coupling factor OS=Escherichia coli (strain K12) OX=83333 GN=mfd PE=1 SV=2	mfd	130.01	36.9	128	32	30	14	17	17	23	28	28	0	0	1	24	21	24	26	27	27	6	2	4	23	20	23	25	26	26	4	1	2	493410	479920	486920	911890	926120	849300	455530	0	523800	0.769917	0.748867	0.75979	1.42291	1.44512	1.32525
gene1913	hypothetical protein	--	31.56	49.6	60	12	12	11	5	10	12	11	11	0	0	0	10	7	8	10	9	10	2	2	2	10	7	8	10	9	10	2	2	2	167360	100840	136540	365840	261570	403950	29745	16251	12619	1.00771	0.607179	0.822137	2.2028	1.57497	2.43227
gene1914	MULTISPECIES: lipoprotein	--	9.0385	53.7	28	5	5	3	4	4	5	5	7	0	0	0	4	4	4	4	4	5	1	1	1	4	4	4	4	4	5	1	1	1	597430	733480	661340	1447800	1736800	1497500	0	0	0	0.537068	0.659372	0.594521	1.30152	1.56132	1.3462
gene1915	Colicin I receptor OS=Escherichia coli (strain K12) OX=83333 GN=cirA PE=1 SV=2	cirA	111.77	53.8	376	38	38	42	45	47	83	75	83	1	0	0	34	35	35	37	37	35	11	8	6	34	35	35	37	37	35	11	8	6	4675400	4473600	3864500	10509000	12346000	10719000	22931	18099	9212	0.902244	0.863301	0.745759	2.02799	2.38249	2.06852
gene1916	Lipoamide acyltransferase component of branched-chain alpha-keto acid dehydrogenase complex, mitochondrial OS=Mus musculus OX=10090 GN=Dbt PE=1 SV=2	Dbt	56.512	34	89	13	13	13	10	13	19	16	17	1	0	0	12	12	11	13	13	12	2	4	1	12	12	11	13	13	12	2	4	1	456780	537390	406980	779070	679950	631270	81783	73490	0	1.00206	1.1789	0.892815	1.70909	1.49165	1.38485
gene1917	2-oxoisovalerate dehydrogenase subunit beta, mitochondrial OS=Dictyostelium discoideum OX=44689 GN=bkdB PE=3 SV=1	bkdB	35.61	34.8	44	8	8	9	5	8	8	6	8	0	0	0	8	7	8	6	6	7	1	1	1	8	7	8	6	6	7	1	1	1	301110	247220	248990	299430	697500	669510	0	0	0	0.733294	0.602055	0.606366	0.729203	1.69862	1.63046
gene1918	2-oxoisovalerate dehydrogenase subunit alpha, mitochondrial OS=Dictyostelium discoideum OX=44689 GN=bkdA PE=3 SV=1	bkdA	44.739	45.7	78	13	13	12	10	9	12	15	20	0	0	0	12	11	11	11	13	13	2	2	2	12	11	11	11	13	13	2	2	2	77088	76275	73744	117240	555080	571980	14710	4186.6	4390.5	0.46417	0.459275	0.444035	0.705937	3.3423	3.44406
gene1919	Succinylglutamate desuccinylase OS=Pseudoalteromonas haloplanktis (strain TAC 125) OX=326442 GN=astE PE=3 SV=1	astE	40.199	38.9	61	10	10	12	11	11	9	10	8	0	0	0	10	9	8	8	9	8	2	0	1	10	9	8	8	9	8	2	0	1	423400	397620	360190	799990	400760	314330	51073	0	0	1.07878	1.0131	0.917727	2.03829	1.0211	0.800881
gene1920	Phosphoglucomutase OS=Escherichia coli (strain K12) OX=83333 GN=pgm PE=1 SV=1	pgm	59.063	46.2	79	18	17	11	11	16	20	11	10	0	0	0	12	13	13	17	13	13	2	1	1	11	12	12	16	12	12	1	0	0	219820	215120	307710	566360	245950	201510	0	0	0	0.750892	0.734837	1.05112	1.93465	0.840151	0.688347
gene1921	Negative modulator of initiation of replication OS=Pseudoalteromonas haloplanktis (strain TAC 125) OX=326442 GN=seqA PE=3 SV=1	seqA	20.558	78.6	50	10	10	8	8	9	9	9	7	0	0	0	7	8	8	8	8	8	1	1	2	7	8	8	8	8	8	1	1	2	253590	209080	260800	290810	140170	115140	0	0	86285	1.30921	1.07942	1.34644	1.50137	0.723658	0.594435
gene1922	Esterase YbfF OS=Escherichia coli (strain K12) OX=83333 GN=ybfF PE=1 SV=1	ybfF	28.786	29.4	23	5	5	5	6	4	3	2	3	0	0	0	5	5	5	3	3	3	1	1	1	5	5	5	3	3	3	1	1	1	86484	94557	117130	60298	19060	17319	0	0	0	1.31419	1.43686	1.77988	0.916272	0.28963	0.263175
gene1923	MULTISPECIES: DUF2788 domain-containing protein	--	8.1076	17.8	6	1	1	1	1	1	1	1	1	0	0	0	1	1	1	1	1	1	1	0	1	1	1	1	1	1	1	1	0	1	0	0	0	0	0	0	0	0	0
gene1925	Flavodoxin OS=Haemophilus influenzae (strain ATCC 51907 / DSM 11121 / KW20 / Rd) OX=71421 GN=fldA PE=3 SV=2	fldA	19.742	32.6	66	6	6	9	9	10	13	13	12	0	0	0	5	5	5	6	6	6	2	1	0	5	5	5	6	6	6	2	1	0	3520100	3729200	3010300	5731000	6293600	5609700	146220	0	0	0.878766	0.930966	0.751498	1.4307	1.57115	1.40042
gene1926	Ferric uptake regulation protein OS=Klebsiella pneumoniae OX=573 GN=fur PE=1 SV=2	fur	16.696	84.5	108	12	10	17	18	17	16	16	18	2	2	2	12	12	12	11	12	12	3	3	4	10	10	10	9	10	10	1	1	2	2523700	2325100	2358800	2655900	2199400	2131200	492410	522430	453120	1.45021	1.33609	1.35545	1.52618	1.26386	1.22467
gene1929	Uncharacterized protein R00369 OS=Rhizobium meliloti (strain 1021) OX=266834 GN=R00369 PE=3 SV=2	R00369	14.589	62	12	6	6	1	1	0	1	4	5	0	0	0	1	2	0	4	5	6	0	0	0	1	2	0	4	5	6	0	0	0	0	10105	0	29732	54919	54422	0	0	0		0.270951		0.797222	1.47258	1.45925
gene1930	Protein YjdN OS=Escherichia coli (strain K12) OX=83333 GN=yjdN PE=4 SV=1	yjdN	31.26	27	15	5	5	1	1	1	4	3	5	0	0	0	2	1	1	4	3	5	1	0	0	2	1	1	4	3	5	1	0	0	11437	0	0	126380	217920	192720	0	0	0	0.083412			0.921713	1.58933	1.40554
gene1931	Uncharacterized protein R00370 OS=Rhizobium meliloti (strain 1021) OX=266834 GN=R00370 PE=4 SV=2	R00370	46.884	3.1	2	1	1	0	0	0	0	1	1	0	0	0	1	1	1	0	1	1	0	0	0	1	1	1	0	1	1	0	0	0	0	0	0	0	0	0	0	0	0
gene1934	Glutamine--tRNA ligase OS=Pseudoalteromonas haloplanktis (strain TAC 125) OX=326442 GN=glnS PE=3 SV=1	glnS	63.868	56.1	163	27	24	24	23	22	27	33	30	0	2	2	22	20	20	24	22	25	3	5	6	19	17	17	21	19	22	2	2	3	1198700	940510	796030	1392600	1900800	1731300	25019	92225	86075	1.32157	1.03691	0.877624	1.53534	2.09563	1.90876
gene1935	MULTISPECIES: DUF3083 family protein	--	41.511	52.8	101	15	15	17	15	15	21	16	17	0	0	0	11	14	13	15	11	11	4	2	3	11	14	13	15	11	11	4	2	3	880610	962160	803720	1255700	1756400	1636400	10469	4071.4	4351.2	1.08362	1.18397	0.989007	1.54519	2.16132	2.01365
gene1938	Electron transfer flavoprotein subunit alpha OS=Pseudomonas aeruginosa (strain ATCC 15692 / DSM 22644 / CIP 104116 / JCM 14847 / LMG 12228 / 1C / PRS 101 / PAO1) OX=208964 GN=etfA PE=3 SV=1	etfA	32.096	56.8	42	9	9	5	6	8	9	7	7	0	0	0	7	6	7	9	7	7	0	1	2	7	6	7	9	7	7	0	1	2	255420	277040	266510	1592400	341010	334100	0	0	26512	0.578062	0.626992	0.60316	3.60389	0.771767	0.756129
gene1939	Electron transfer flavoprotein subunit beta OS=Pseudomonas aeruginosa (strain ATCC 15692 / DSM 22644 / CIP 104116 / JCM 14847 / LMG 12228 / 1C / PRS 101 / PAO1) OX=208964 GN=etfB PE=3 SV=1	etfB	26.969	38.8	17	7	7	1	2	2	6	3	3	0	0	0	2	3	4	7	3	4	1	1	1	2	3	4	7	3	4	1	1	1	183820	214440	200990	1599900	468770	392030	0	0	0	0.360437	0.420477	0.394104	3.13711	0.919172	0.768699
gene1940	Electron transfer flavoprotein-ubiquinone oxidoreductase OS=Pseudomonas aeruginosa (strain ATCC 15692 / DSM 22644 / CIP 104116 / JCM 14847 / LMG 12228 / 1C / PRS 101 / PAO1) OX=208964 GN=PA2953 PE=1 SV=1	PA2953	60.436	35.9	74	16	16	12	12	10	13	13	14	0	0	0	15	14	14	14	12	13	1	0	0	15	14	14	14	12	13	1	0	0	188620	209210	150330	175710	279850	281610	0	0	0	0.88049	0.976605	0.70175	0.820225	1.30636	1.31457
gene1941	Protein VdlD OS=Helicobacter pylori (strain ATCC 700392 / 26695) OX=85962 GN=vdlD PE=3 SV=1	vdlD	17.615	38.4	13	6	6	1	1	1	5	3	2	0	0	0	3	2	4	5	3	4	0	0	0	3	2	4	5	3	4	0	0	0	39059	0	27634	150290	88854	124240	0	0	0	0.454093		0.321268	1.74724	1.033	1.44439
gene1946	Proline--tRNA ligase OS=Pseudoalteromonas haloplanktis (strain TAC 125) OX=326442 GN=proS PE=3 SV=2	proS	63.767	48	88	21	21	15	15	15	23	12	8	0	0	0	16	17	17	18	16	15	6	3	1	16	17	17	18	16	15	6	3	1	345480	368480	505410	1208800	180670	112600	30431	10284	0	1.00061	1.06723	1.46381	3.50103	0.523273	0.326122
gene1949	hypothetical protein	--	42.955	17	16	5	5	3	2	1	3	3	4	0	0	0	3	2	2	4	4	4	1	2	2	3	2	2	4	4	4	1	2	2	31681	43037	27871	55510	38091	35477	0	26425	55672	0.807766	1.09731	0.710623	1.41533	0.971201	0.904552
gene1950	ABC transporter permease protein NatB OS=Bacillus subtilis (strain 168) OX=224308 GN=natB PE=1 SV=2	natB	44.281	26.9	15	8	8	2	1	1	4	3	4	0	0	0	3	3	2	5	6	7	1	0	0	3	3	2	5	6	7	1	0	0	35418	54842	57297	67795	82834	86819	0	0	0	0.551962	0.854669	0.892929	1.05653	1.2909	1.35301
gene1951	ABC transporter ATP-binding protein NatA OS=Bacillus subtilis (strain 168) OX=224308 GN=natA PE=1 SV=1	natA	28.609	20.3	4	3	3	0	1	0	0	1	2	0	0	0	1	2	2	1	1	2	0	0	0	1	2	2	1	1	2	0	0	0	0	0	0	0	0	0	0	0	0
gene1954	Aminopeptidase S OS=Streptomyces griseus subsp. griseus (strain JCM 4626 / NBRC 13350) OX=455632 GN=SGR_5809 PE=1 SV=2	SGR_5809	59.351	56.4	162	25	25	24	22	22	28	35	31	0	0	0	21	21	19	23	24	23	7	4	6	21	21	19	23	24	23	7	4	6	590390	380400	540730	982540	1030100	860960	10294	2319.2	12237	1.20489	0.776332	1.10354	2.0052	2.10226	1.75707
gene1955	arsenic efflux protein	--	39.368	3.8	4	1	1	1	1	1	0	0	1	0	0	0	1	1	1	0	1	1	0	0	0	1	1	1	0	1	1	0	0	0	0	0	0	0	0	0	0	0	0
gene1957	dienelactone hydrolase family protein	--	36.049	41	40	9	9	5	3	5	10	9	8	0	0	0	6	4	6	8	8	7	0	0	0	6	4	6	8	8	7	0	0	0	47846	35667	35938	128250	140640	127670	0	0	0	0.556337	0.414724	0.417875	1.49125	1.63531	1.4845
gene1965	GNAT family N-acetyltransferase	--	17.102	14.1	3	1	1	0	0	0	1	1	1	0	0	0	0	0	0	1	1	1	0	0	0	0	0	0	1	1	1	0	0	0	0	0	0	0	0	0	0	0	0
gene1966	hypothetical protein	--	26.713	31.6	19	5	5	3	3	1	4	5	3	0	0	0	5	4	4	5	5	3	1	0	1	5	4	4	5	5	3	1	0	1	32327	32239	26993	37046	43626	48399	0	0	0	0.879128	0.876735	0.734071	1.00746	1.1864	1.3162
gene1967	hypothetical protein	--	49.504	39.7	50	14	14	6	6	6	8	12	12	0	0	0	8	8	9	11	12	13	2	1	1	8	8	9	11	12	13	2	1	1	113140	109920	94059	195780	292900	263630	31348	0	0	0.719474	0.698997	0.598135	1.24499	1.86259	1.67646
gene1971	MULTISPECIES: hypothetical protein	--	31.95	15.9	8	3	3	0	0	2	3	2	1	0	0	0	1	2	3	3	2	3	2	2	1	1	2	3	3	2	3	2	2	1	0	9049.8	11828	113430	42717	13955	3364.2	4517.3	0		0.318557	0.41635	3.99278	1.50366	0.491222
gene1974	hypothetical protein	--	31.237	7.3	3	2	2	0	0	1	0	1	1	0	0	0	1	0	1	1	1	1	1	0	0	1	0	1	1	1	1	1	0	0	0	0	0	0	0	0	0	0	0
gene1976	Delta(1)-pyrroline-2-carboxylate reductase OS=Colwellia psychrerythraea (strain 34H / ATCC BAA-681) OX=167879 GN=lhpI PE=1 SV=1	lhpI	34.438	22.9	12	5	5	0	0	0	4	5	3	0	0	0	2	1	0	5	5	5	0	0	1	2	1	0	5	5	5	0	0	1	92346	0	0	116360	159840	121350	0	0	0	0.754005			0.950079	1.30509	0.990823
gene1977	Uncharacterized peptidase YqhT OS=Bacillus subtilis (strain 168) OX=224308 GN=yqhT PE=3 SV=1	yqhT	39.957	13	18	4	4	2	2	1	4	5	4	0	0	0	2	2	2	3	4	3	1	0	0	2	2	2	3	4	3	1	0	0	25735	19106	18867	51045	63499	59806	0	0	0	0.648623	0.481547	0.475523	1.28653	1.60042	1.50735
gene1980	Histidine kinase P4 OS=Formosa agariphila (strain DSM 15362 / KCTC 12365 / LMG 23005 / KMM 3901) OX=1347342 GN=BN863_21930 PE=3 SV=1	BN863_21930	136.38	6.1	10	6	6	0	0	0	1	4	5	0	0	0	1	0	1	4	4	5	0	0	0	1	0	1	4	4	5	0	0	0	0	0	0	37312	59294	50301	0	0	0				0.761951	1.21085	1.0272
gene1981	metallophosphatase	--	70.01	5.4	14	3	3	2	2	1	4	2	3	0	0	0	2	2	2	3	2	2	0	0	1	2	2	2	3	2	2	0	0	1	46669	29512	29747	52574	41696	36878	0	0	0	1.18111	0.7469	0.752847	1.33056	1.05526	0.933321
gene1982	Uncharacterized metal-dependent hydrolase HI_0454 OS=Haemophilus influenzae (strain ATCC 51907 / DSM 11121 / KW20 / Rd) OX=71421 GN=HI_0454 PE=3 SV=1	HI_0454	29.671	64.4	98	12	10	14	11	12	17	19	18	2	3	2	10	9	10	10	11	12	1	2	4	8	7	8	8	9	10	0	1	3	313620	307960	243100	366190	458710	383020	22922	24881	33968	1.31016	1.28652	1.01556	1.52978	1.91629	1.60009
gene1983	MULTISPECIES: PilZ domain-containing protein	--	11.772	29	17	2	2	2	3	3	2	3	4	0	0	0	1	2	2	1	1	2	0	0	0	1	2	2	1	1	2	0	0	0	122610	121520	121400	141620	250560	221430	0	0	0	0.751333	0.744653	0.743918	0.867823	1.53539	1.35688
gene1985	Thymidylate kinase OS=Streptococcus gordonii (strain Challis / ATCC 35105 / BCRC 15272 / CH1 / DL1 / V288) OX=467705 GN=tmk PE=3 SV=1	tmk	24.007	16.1	5	3	3	0	1	2	2	0	0	0	0	0	1	1	2	2	0	0	0	1	1	1	1	2	2	0	0	0	1	1	0	0	0	0	0	0	0	0	0
gene1986	Maltose/maltodextrin-binding protein OS=Streptococcus pneumoniae (strain ATCC BAA-255 / R6) OX=171101 GN=malX PE=2 SV=1	malX	44.653	6.1	2	2	2	0	0	0	1	0	1	0	0	0	0	0	0	1	1	2	0	0	0	0	0	0	1	1	2	0	0	0	0	0	0	0	0	0	0	0	0
gene1987	Autoinducer 2 sensor kinase/phosphatase LuxQ OS=Vibrio cholerae serotype O1 (strain ATCC 39315 / El Tor Inaba N16961) OX=243277 GN=luxQ PE=1 SV=1	luxQ	80.372	4.3	8	3	3	0	0	0	3	2	3	0	0	0	2	1	0	2	2	3	0	1	1	2	1	0	2	2	3	0	1	1	4442.9	0	0	20130	18440	28000	0	0	0	0.250259			1.13388	1.03869	1.57718
gene1989	Organic hydroperoxide resistance protein OS=Xanthomonas campestris pv. phaseoli OX=317013 GN=ohr PE=3 SV=1	ohr	14.514	66.2	41	7	7	5	5	8	9	6	8	0	0	0	5	5	6	6	6	6	0	1	0	5	5	6	6	6	6	0	1	0	669380	772240	531450	952330	1350500	1246300	0	0	0	0.727297	0.839057	0.577433	1.03473	1.46735	1.35413
gene1991	Uncharacterized HTH-type transcriptional regulator YhjC OS=Escherichia coli (strain K12) OX=83333 GN=yhjC PE=3 SV=2	yhjC	32.701	4.7	1	1	1	0	0	0	0	1	0	0	0	0	0	0	0	0	1	0	0	0	0	0	0	0	0	1	0	0	0	0	0	0	0	0	0	0	0	0	0
gene1993	Exodeoxyribonuclease I OS=Haemophilus influenzae (strain ATCC 51907 / DSM 11121 / KW20 / Rd) OX=71421 GN=sbcB PE=3 SV=1	sbcB	55.951	4.7	2	2	2	0	0	2	0	0	0	0	0	0	0	0	2	0	0	0	0	0	0	0	0	2	0	0	0	0	0	0	0	0	0	0	0	0	0	0	0
gene1994	Lipoprotein-releasing system transmembrane protein LolE OS=Escherichia coli (strain K12) OX=83333 GN=lolE PE=1 SV=3	lolE	44.488	25.9	28	9	9	3	2	1	8	8	6	0	0	0	4	4	4	9	7	6	1	2	3	4	4	4	9	7	6	1	2	3	85471	55249	56967	124610	147100	132490	0	62572	75214	0.924419	0.597551	0.616132	1.34773	1.59097	1.43296
gene1995	Lipoprotein-releasing system ATP-binding protein LolD OS=Pseudoalteromonas haloplanktis (strain TAC 125) OX=326442 GN=lolD PE=3 SV=1	lolD	24.928	35.8	26	7	6	3	2	2	3	7	6	1	1	1	4	4	4	6	6	5	2	1	2	4	4	4	6	6	5	1	0	1	83508	69461	61373	83473	161560	146200	0	0	0	0.827392	0.688215	0.60808	0.827045	1.60073	1.44854
gene1996	Lipoprotein-releasing system transmembrane protein LolC OS=Escherichia coli (strain K12) OX=83333 GN=lolC PE=1 SV=1	lolC	43.819	15	14	5	5	2	2	2	3	2	3	0	0	0	3	5	4	4	3	5	0	0	0	3	5	4	4	3	5	0	0	0	61323	41919	34538	108990	89259	102750	0	0	0	0.83855	0.573213	0.472283	1.49036	1.22056	1.40504
gene1997	HTH-type transcriptional regulator LrpC OS=Bacillus subtilis (strain 168) OX=224308 GN=lrpC PE=1 SV=2	lrpC	18.391	8.2	3	1	1	0	0	0	1	1	1	0	0	0	1	0	0	1	1	1	0	0	0	1	0	0	1	1	1	0	0	0	0	0	0	0	0	0	0	0	0
gene2000	MULTISPECIES: hypothetical protein	--	11.527	42.3	15	4	4	1	1	1	3	4	5	0	0	0	2	3	2	3	4	4	2	1	0	2	3	2	3	4	4	2	1	0	206460	145190	86628	452970	504110	538950	82090	0	0	0.716734	0.504032	0.300732	1.5725	1.75004	1.87098
gene2002	Phthiocerol synthesis polyketide synthase type I PpsD OS=Mycobacterium tuberculosis (strain ATCC 25618 / H37Rv) OX=83332 GN=ppsD PE=1 SV=1	ppsD	346.57	1.7	6	4	4	0	0	0	1	2	2	0	1	0	0	0	0	1	2	2	2	2	1	0	0	0	1	2	2	2	2	1	0	0	0	0	11318	11361	0	0	0					0.998104	1.0019
gene2004	Flavodoxin 2 OS=Salmonella typhimurium (strain LT2 / SGSC1412 / ATCC 700720) OX=99287 GN=fldB PE=3 SV=1	fldB	19.877	6.7	1	1	1	0	0	0	0	1	0	0	0	0	0	0	0	0	1	1	0	0	0	0	0	0	0	1	1	0	0	0	0	0	0	0	0	0	0	0	0
gene2009	UPF0053 inner membrane protein YtfL OS=Escherichia coli (strain K12) OX=83333 GN=ytfL PE=1 SV=1	ytfL	48.808	5.8	5	2	2	0	0	0	1	2	2	0	0	0	0	1	1	2	2	2	0	1	1	0	1	1	2	2	2	0	1	1	0	0	0	62692	60985	56906	0	0	0				1.04149	1.01313	0.945371
gene2010	hypothetical protein	--	22.711	8.4	4	2	2	1	0	0	2	1	0	0	0	0	1	0	2	2	2	2	0	0	0	1	0	2	2	2	2	0	0	0	0	0	117330	89294	76430	60955	0	0	0			1.36427	1.03828	0.888698	0.708761
gene2011	7,8-dihydropterin-6-methyl-4-(beta-D-ribofuranosyl)-aminobenzene-5'-phosphate synthase OS=Methanocaldococcus jannaschii (strain ATCC 43067 / DSM 2661 / JAL-1 / JCM 10045 / NBRC 100440) OX=243232 GN=MJ0301 PE=1 SV=1	MJ0301	35.266	48.1	31	10	10	1	2	2	6	12	8	0	0	0	3	4	4	8	10	10	1	1	0	3	4	4	8	10	10	1	1	0	28662	233460	71200	780780	639600	980420	0	0	0	0.062898	0.512325	0.156248	1.71341	1.40359	2.15152
gene2012	Peptide methionine sulfoxide reductase MsrA OS=Corynebacterium kroppenstedtii (strain DSM 44385 / JCM 11950 / CIP 105744 / CCUG 35717) OX=645127 GN=msrA PE=3 SV=1	msrA	47.223	8.4	4	3	2	0	0	0	2	1	1	0	0	0	1	1	1	3	2	2	1	1	1	0	0	0	2	1	1	0	0	0	0	0	0	0	0	0	0	0	0
gene2014	Probable cytosol aminopeptidase 1 OS=Shewanella oneidensis (strain MR-1) OX=211586 GN=pepA1 PE=3 SV=2	pepA1	53.567	54	104	22	22	15	17	15	19	19	19	0	0	0	18	19	20	19	20	18	4	2	2	18	19	20	19	20	18	4	2	2	199820	118170	138970	261140	310070	176650	12855	5522.1	11074	1.45704	0.861666	1.01334	1.90417	2.26095	1.28809
gene2017	MULTISPECIES: DUF969 domain-containing protein	--	27.054	7.5	4	1	1	0	0	1	1	1	1	0	0	0	0	1	1	1	1	1	0	0	0	0	1	1	1	1	1	0	0	0	0	0	0	0	0	0	0	0	0
gene2019	Pyrrolidone-carboxylate peptidase OS=Cupriavidus taiwanensis (strain DSM 17343 / BCRC 17206 / CIP 107171 / LMG 19424 / R1) OX=977880 GN=pcp PE=3 SV=1	pcp	23.501	36.8	35	6	6	2	6	5	7	7	8	0	0	0	4	4	4	6	6	6	1	1	1	4	4	4	6	6	6	1	1	1	123710	106890	82447	276100	313980	281370	0	0	0	0.626646	0.541445	0.41763	1.39857	1.59045	1.42526
gene2020	Asparagine synthetase B [glutamine-hydrolyzing] OS=Escherichia coli (strain K12) OX=83333 GN=asnB PE=1 SV=3	asnB	60.007	57.2	67	22	22	3	0	5	17	23	18	1	0	0	7	3	7	13	18	15	3	5	1	7	3	7	13	18	15	3	5	1	13193	1801.5	26781	325720	653100	498390	9746.6	9719.8	0	0.068604	0.009368	0.139262	1.69375	3.39614	2.59164
gene2021	CDP-diacylglycerol--serine O-phosphatidyltransferase OS=Haemophilus influenzae (strain ATCC 51907 / DSM 11121 / KW20 / Rd) OX=71421 GN=pssA PE=1 SV=1	pssA	50.423	45.4	84	17	16	15	11	13	11	19	15	0	0	0	12	10	14	13	16	16	1	2	0	12	10	13	12	16	15	0	1	0	125600	116390	97316	90129	189880	167340	0	0	0	0.95798	0.887734	0.742252	0.687435	1.44826	1.27634
gene2022	Thioredoxin reductase OS=Vibrio cholerae serotype O1 (strain ATCC 39315 / El Tor Inaba N16961) OX=243277 GN=trxB PE=3 SV=1	trxB	34.011	74.8	109	14	11	11	16	14	19	20	19	3	3	4	10	12	10	14	14	13	5	3	5	7	9	7	11	11	10	2	0	2	1582900	1653300	1455300	2627500	3235400	2897700	441200	375810	499800	0.964601	1.0075	0.886843	1.60117	1.97161	1.76582
gene2024	Aspartate/glutamate leucyltransferase OS=Aeromonas salmonicida (strain A449) OX=382245 GN=bpt PE=3 SV=1	bpt	28.646	16.5	5	3	3	0	0	0	2	2	1	0	0	0	0	0	0	2	3	3	0	0	0	0	0	0	2	3	3	0	0	0	0	0	0	323620	371060	334830	0	0	0				0.943031	1.08127	0.975697
gene2025	Translation initiation factor IF-1 OS=Pseudoalteromonas haloplanktis (strain TAC 125) OX=326442 GN=infA PE=3 SV=1	infA	8.2206	69.4	2	4	1	0	1	1	0	0	0	0	0	0	4	4	4	1	2	2	3	3	3	1	1	1	0	0	0	0	0	0	0	0	0	0	0	0	0	0	0
gene2026	ATP-dependent Clp protease ATP-binding subunit ClpA OS=Escherichia coli (strain K12) OX=83333 GN=clpA PE=1 SV=1	clpA	84.217	39.9	70	24	19	11	9	15	12	11	11	1	0	0	14	17	20	14	14	14	7	8	6	12	13	16	12	12	12	3	3	1	295210	227270	447170	934350	532860	333420	113340	31625	0	0.810114	0.623673	1.22712	2.56404	1.46227	0.914969
gene2027	ATP-dependent Clp protease adapter protein ClpS OS=Idiomarina loihiensis (strain ATCC BAA-735 / DSM 15497 / L2-TR) OX=283942 GN=clpS PE=3 SV=1	clpS	7.6546	56.7	20	3	3	3	2	3	4	3	5	0	0	0	3	3	3	3	3	3	2	1	1	3	3	3	3	3	3	2	1	1	302230	285680	240830	397390	492980	728590	61815	0	0	0.843035	0.796871	0.671767	1.10847	1.37511	2.03232
gene2028	Cold shock-like protein CspD OS=Vibrio cholerae serotype O1 (strain ATCC 39315 / El Tor Inaba N16961) OX=243277 GN=cspD PE=3 SV=1	cspD	7.8518	40.3	7	2	2	2	2	2	1	0	0	0	0	0	2	2	2	2	1	1	0	0	0	2	2	2	2	1	1	0	0	0	43720	28209	41459	61511	0	0	0	0	0	0.999891	0.645149	0.948182	1.40678
gene2029	Isocitrate dehydrogenase [NADP] 2 OS=Colwellia maris OX=77524 GN=icd2 PE=1 SV=3	icd2	80.312	65.2	250	38	32	34	40	36	49	47	44	0	0	0	30	30	34	32	33	31	10	11	8	26	27	29	29	30	28	7	7	5	2532400	2871400	1069200	2547600	5099900	4634500	5211.7	5528.1	4918	1.21421	1.37675	0.512651	1.2215	2.44526	2.22211
gene2030	Ribosomal large subunit pseudouridine synthase E OS=Vibrio cholerae serotype O1 (strain ATCC 39315 / El Tor Inaba N16961) OX=243277 GN=rluE PE=3 SV=2	rluE	25.198	17.1	7	3	3	2	1	2	1	0	1	0	0	0	2	1	2	1	1	1	0	0	0	2	1	2	1	1	1	0	0	0	33197	0	33778	0	0	0	0	0	0	0.991325		1.00867
gene2031	tRNA-specific 2-thiouridylase MnmA OS=Pseudoalteromonas haloplanktis (strain TAC 125) OX=326442 GN=mnmA PE=3 SV=1	mnmA	40.917	17.2	10	5	3	1	3	3	1	1	1	0	0	0	3	4	4	2	3	3	2	2	2	2	3	3	2	3	3	0	0	0	79147	74212	132240	80849	65341	41339	0	0	0	1.00371	0.941124	1.67701	1.02529	0.828626	0.524243
gene2032	High frequency lysogenization protein HflD homolog OS=Pseudoalteromonas haloplanktis (strain TAC 125) OX=326442 GN=hflD PE=3 SV=1	hflD	22.525	31	25	5	5	5	4	4	3	4	4	0	0	1	4	3	3	3	3	4	1	0	1	4	3	3	3	3	4	1	0	1	272790	212000	197640	196820	291690	274960	0	0	0	1.13199	0.879729	0.82014	0.816737	1.21042	1.14099
gene2034	Adenylosuccinate lyase OS=Escherichia coli (strain K12) OX=83333 GN=purB PE=1 SV=1	purB	51.365	59.4	94	21	16	11	16	14	17	18	18	0	0	0	17	20	15	19	18	19	7	8	8	13	15	11	15	13	14	2	3	3	1966000	1667900	1548600	2176200	2087700	1849800	16587	14883	24647	1.55862	1.32229	1.22771	1.72527	1.65511	1.4665
gene2035	50S ribosomal protein L16 3-hydroxylase OS=Escherichia coli (strain K12) OX=83333 GN=roxA PE=1 SV=2	roxA	45.023	28.4	40	7	7	6	6	3	8	8	8	1	0	0	5	4	4	6	6	6	1	0	1	5	4	4	6	6	6	1	0	1	90197	93572	48142	161990	308350	265320	0	0	0	0.55932	0.580249	0.298533	1.00452	1.91211	1.64528
gene2037	MULTISPECIES: DUF4826 family protein	--	17.095	26.8	7	3	3	1	2	2	2	0	0	0	0	0	3	2	2	3	1	0	0	1	1	3	2	2	3	1	0	0	1	1	42293	43201	53171	36572	0	0	0	0	0	0.96539	0.986116	1.21369	0.834801
gene2042	Sensor protein QseC OS=Haemophilus influenzae (strain ATCC 51907 / DSM 11121 / KW20 / Rd) OX=71421 GN=qseC PE=1 SV=1	qseC	50.123	2.2	3	1	1	0	0	0	1	1	1	0	0	0	0	0	0	1	1	1	0	0	0	0	0	0	1	1	1	0	0	0	0	0	0	0	0	0	0	0	0
gene2043	hypothetical protein	--	19.829	49.1	48	7	7	5	5	6	10	11	11	0	0	0	4	4	5	7	7	7	1	2	1	4	4	5	7	7	7	1	2	1	179220	232410	215640	908230	1576300	1407100	20163	21227	0	0.314401	0.407711	0.378292	1.59329	2.76526	2.46844
gene2044	Dihydrolipoyllysine-residue succinyltransferase component of 2-oxoglutarate dehydrogenase complex OS=Buchnera aphidicola subsp. Acyrthosiphon pisum (strain APS) OX=107806 GN=sucB PE=3 SV=1	sucB	59.665	7.4	7	3	3	0	0	1	2	3	1	0	0	0	0	1	2	2	3	2	0	0	0	0	1	2	2	3	2	0	0	0	0	0	11871	24723	20193	15701	0	0	0			0.65506	1.36425	1.11428	0.866405
gene2046	MULTISPECIES: heme NO-binding domain-containing protein	--	19.911	13.4	5	2	2	0	0	0	2	2	1	0	0	0	1	1	0	2	2	1	0	0	0	1	1	0	2	2	1	0	0	0	0	0	0	70259	84077	0	0	0	0				0.910468	1.08953
gene2047	hypothetical protein	--	53.92	38.3	66	16	16	8	9	8	15	11	15	0	0	0	13	11	11	15	14	16	1	1	1	13	11	11	15	14	16	1	1	1	178100	228390	184520	609640	586130	582760	0	0	0	0.450974	0.578315	0.46723	1.54369	1.48416	1.47563
gene2049	Uncharacterized protein YwkD OS=Bacillus subtilis (strain 168) OX=224308 GN=ywkD PE=4 SV=1	ywkD	14.766	22.5	4	2	2	0	0	0	1	2	1	0	0	0	1	0	1	1	2	2	0	0	0	1	0	1	1	2	2	0	0	0	0	0	0	0	14066	14888	0	0	0					0.97161	1.02839
gene2050	3-oxoacyl-[acyl-carrier-protein] reductase FabG OS=Thermotoga maritima (strain ATCC 43589 / MSB8 / DSM 3109 / JCM 10099) OX=243274 GN=fabG PE=3 SV=1	fabG	26.901	15	7	3	3	1	0	1	1	1	3	0	0	0	1	2	2	1	2	3	1	0	0	1	2	2	1	2	3	1	0	0	0	11887	20519	0	26240	118710	0	0	0		0.268094	0.462775		0.591804	2.67733
gene2051	3-hydroxyisobutyrate dehydrogenase OS=Pseudomonas aeruginosa (strain ATCC 15692 / DSM 22644 / CIP 104116 / JCM 14847 / LMG 12228 / 1C / PRS 101 / PAO1) OX=208964 GN=mmsB PE=1 SV=1	mmsB	30.831	62	70	12	12	10	10	9	11	14	16	0	0	0	10	11	10	11	11	12	5	3	4	10	11	10	11	11	12	5	3	4	444960	448270	374700	501340	777090	698200	36014	28642	33133	1.19815	1.20706	1.00896	1.34997	2.09248	1.88006
gene2052	3-hydroxyisobutyryl-CoA hydrolase, mitochondrial OS=Danio rerio OX=7955 GN=hibch PE=2 SV=1	hibch	41.753	34	34	9	9	5	5	5	4	9	6	0	0	0	6	5	7	6	9	8	0	0	0	6	5	7	6	9	8	0	0	0	161300	208350	196160	165600	251300	247520	0	0	0	0.786682	1.01615	0.956699	0.807654	1.22562	1.20719
gene2053	Short-chain-enoyl-CoA hydratase OS=Clostridium acetobutylicum (strain ATCC 824 / DSM 792 / JCM 1419 / LMG 5710 / VKM B-1787) OX=272562 GN=crt PE=1 SV=1	crt	27.609	68.2	66	14	14	10	9	7	16	13	11	0	0	0	11	9	11	13	11	11	2	2	0	11	9	11	13	11	11	2	2	0	1256500	610870	514760	873180	920420	837620	54657	0	0	1.7355	0.843742	0.710993	1.20605	1.2713	1.15693
gene2054	Isobutyryl-CoA dehydrogenase, mitochondrial OS=Homo sapiens OX=9606 GN=ACAD8 PE=1 SV=1	ACAD8	41.818	42.3	49	12	11	7	6	7	6	10	9	1	2	1	7	8	6	5	8	9	4	4	2	7	8	6	5	8	9	3	3	1	286670	304800	281230	359010	554890	501060	156500	205760	0	0.865445	0.920179	0.849022	1.08384	1.67519	1.51268
gene2055	Methylmalonate-semialdehyde dehydrogenase [acylating] OS=Pseudomonas aeruginosa (strain ATCC 15692 / DSM 22644 / CIP 104116 / JCM 14847 / LMG 12228 / 1C / PRS 101 / PAO1) OX=208964 GN=mmsA PE=1 SV=2	mmsA	54.547	50	93	17	17	18	16	17	17	14	11	0	0	0	16	15	15	14	14	13	0	0	0	16	15	15	14	14	13	0	0	0	633080	599820	498700	674950	727610	703970	0	0	0	0.989669	0.937675	0.779598	1.05512	1.13745	1.10049
gene2056	Acetyl-CoA acetyltransferase OS=Allochromatium vinosum (strain ATCC 17899 / DSM 180 / NBRC 103801 / NCIMB 10441 / D) OX=572477 GN=phaA PE=3 SV=2	phaA	40.407	59.9	72	14	14	14	17	15	9	8	9	0	0	0	13	13	13	11	10	9	0	0	0	13	13	13	11	10	9	0	0	0	382650	422010	280250	124810	133860	137990	0	0	0	1.54964	1.70904	1.13495	0.50545	0.542101	0.558826
gene2058	HTH-type transcriptional regulator CueR OS=Escherichia coli O6:H1 (strain CFT073 / ATCC 700928 / UPEC) OX=199310 GN=cueR PE=3 SV=1	cueR	15.356	22.3	8	3	3	1	1	1	0	2	3	0	0	0	2	2	1	2	3	3	0	0	0	2	2	1	2	3	3	0	0	0	51933	35402	0	50270	76298	74439	0	0	0	0.900545	0.613889		0.871708	1.32305	1.29081
gene2059	Isovaleryl-CoA dehydrogenase, mitochondrial OS=Rattus norvegicus OX=10116 GN=Ivd PE=1 SV=2	Ivd	42.722	38.6	61	10	10	10	7	9	10	14	11	0	0	0	8	8	9	9	10	10	3	2	2	8	8	9	9	10	10	3	2	2	178730	106910	107190	302330	452410	301450	11505	0	20039	0.96574	0.577672	0.579185	1.63359	2.44453	1.62884
gene2060	Probable methylcrotonoyl-CoA carboxylase beta chain, mitochondrial OS=Drosophila melanogaster OX=7227 GN=Mccc2 PE=2 SV=1	Mccc2	57.943	34.2	60	13	12	7	9	9	10	13	12	0	0	0	9	10	10	10	11	12	0	1	1	8	10	10	10	10	11	0	1	1	184330	171740	131660	179700	300890	292680	0	0	0	0.877066	0.817161	0.626455	0.855036	1.43167	1.39261
gene2061	Enoyl-CoA hydratase ACTT6 OS=Alternaria alternata OX=5599 GN=ACTT6 PE=3 SV=1	ACTT6	28.09	59.6	50	12	12	8	5	8	9	10	10	0	0	0	7	8	10	7	10	10	3	3	4	7	8	10	7	10	10	3	3	4	96213	105780	92517	150690	194120	202920	37076	29987	27277	0.924552	1.01649	0.889036	1.44805	1.86538	1.94995
gene2062	Methylcrotonoyl-CoA carboxylase subunit alpha, mitochondrial OS=Homo sapiens OX=9606 GN=MCCC1 PE=1 SV=3	MCCC1	70.604	38	66	16	16	7	10	9	14	13	13	0	0	0	10	12	11	12	14	13	1	1	2	10	12	11	12	14	13	1	1	2	84840	90128	76782	216050	313610	305210	0	0	2539.8	0.545264	0.57925	0.493476	1.38855	2.01556	1.96158
gene2063	Hydroxymethylglutaryl-CoA lyase, mitochondrial OS=Macaca fascicularis OX=9541 GN=HMGCL PE=2 SV=1	HMGCL	31.921	21.2	9	5	5	0	0	0	4	3	2	0	0	0	1	0	1	5	3	3	0	0	0	1	0	1	5	3	3	0	0	0	0	0	0	67355	36773	48771	0	0	0				1.32156	0.721516	0.956926
gene2064	Probable succinyl-CoA:3-ketoacid coenzyme A transferase subunit A OS=Bacillus subtilis (strain 168) OX=224308 GN=scoA PE=1 SV=1	scoA	25.147	46.6	16	6	5	3	1	2	0	5	5	0	0	0	4	3	2	1	5	4	0	2	2	3	3	2	0	4	3	0	2	2	30237	9426	27785	0	579280	581250	0	3495	0	0.147321	0.045925	0.135374		2.82238	2.83197
gene2065	Probable succinyl-CoA:3-ketoacid coenzyme A transferase subunit B OS=Mycobacterium tuberculosis (strain ATCC 25618 / H37Rv) OX=83332 GN=scoB PE=1 SV=1	scoB	23.444	54.8	36	8	8	4	4	5	6	9	8	0	0	0	6	5	6	7	7	8	1	2	1	6	5	6	7	7	8	1	2	1	452490	488690	503590	330950	939000	717310	0	240510	0	0.862463	0.931462	0.959862	0.630803	1.78977	1.36722
gene2068	CBS domain-containing protein YhcV OS=Bacillus subtilis (strain 168) OX=224308 GN=yhcV PE=4 SV=1	yhcV	71.124	15.2	13	7	7	0	1	1	6	2	3	0	0	0	0	1	3	6	3	4	2	0	0	0	1	3	6	3	4	2	0	0	0	0	87864	175240	90263	87645	77182	0	0			0.847791	1.69087	0.870938	0.845677
gene2071	N-succinylarginine dihydrolase OS=Pseudoalteromonas haloplanktis (strain TAC 125) OX=326442 GN=astB PE=3 SV=1	astB	49.1	47.3	104	17	17	14	13	14	20	21	22	0	0	0	13	13	13	15	15	16	2	1	1	13	13	13	15	15	16	2	1	1	457040	848990	423790	1355200	1220100	991520	32306	0	0	0.600359	1.11522	0.556682	1.78016	1.6027	1.30244
gene2072	WD repeat-containing protein 26 homolog OS=Arabidopsis thaliana OX=3702 GN=WDR26 PE=1 SV=1	WDR26	33.108	12.8	13	3	3	1	2	2	2	4	2	0	0	0	3	2	3	2	3	2	1	0	1	3	2	3	2	3	2	1	0	1	24278	48993	25189	55947	51084	38771	0	0	0	0.59636	1.20345	0.618737	1.37427	1.25482	0.952363
gene2074	hypothetical protein	--	17.274	35.3	23	4	4	4	4	3	3	5	4	0	0	0	4	3	2	4	3	4	1	1	1	4	3	2	4	3	4	1	1	1	173450	166280	153250	316940	392410	360720	0	0	0	0.665814	0.638291	0.588273	1.21662	1.50632	1.38468
gene2075	Acyl-coenzyme A dehydrogenase OS=Salmonella typhimurium (strain LT2 / SGSC1412 / ATCC 700720) OX=99287 GN=fadE PE=2 SV=1	fadE	83.298	41.1	109	26	26	10	6	8	21	34	28	1	0	1	11	14	10	20	25	24	3	3	3	11	14	10	20	25	24	3	3	3	89610	75651	63179	481400	1001500	826610	36546	28094	27440	0.306647	0.258879	0.216199	1.64736	3.42715	2.82867
gene2076	Angiotensin-converting enzyme (Fragment) OS=Gallus gallus OX=9031 GN=ACE PE=2 SV=1	ACE	68.394	57.8	185	31	31	28	27	27	32	36	35	0	0	0	25	26	30	27	28	29	7	5	8	25	26	30	27	28	29	7	5	8	478590	476790	375110	705980	917850	814770	2558	1693.7	1814.4	1.14096	1.13667	0.894265	1.68306	2.18816	1.94242
gene2077	ABC transporter permease subunit	--	30.143	4.1	1	1	1	0	0	0	0	1	0	0	0	0	0	0	0	1	1	1	0	0	0	0	0	0	1	1	1	0	0	0	0	0	0	0	0	0	0	0	0
gene2083	Ig-like domain-containing protein	--	97.14	13.2	25	8	8	4	5	6	2	4	4	0	0	0	6	7	7	3	6	4	0	0	0	6	7	7	3	6	4	0	0	0	167250	122540	91741	85461	103680	123280	0	0	0	1.44606	1.0595	0.793205	0.738907	0.896431	1.0659
gene2085	hypothetical protein	--	17.873	22.3	5	3	3	1	0	0	1	2	1	0	0	0	2	2	1	1	3	3	1	0	0	2	2	1	1	3	3	1	0	0	25721	22070	0	0	32939	23084	0	0	0	0.991042	0.850367			1.26915	0.889437
gene2089	Probable protease SohB OS=Shigella flexneri OX=623 GN=sohB PE=3 SV=1	sohB	37.108	52.8	61	14	13	9	7	10	10	14	11	0	0	0	13	9	11	11	12	11	1	3	4	12	8	10	10	11	10	1	2	4	175550	145620	185680	341910	360650	323510	0	27275	4999.8	0.897269	0.744291	0.949045	1.74757	1.84335	1.65352
gene2090	Lysophospholipase VolA OS=Vibrio cholerae serotype O1 (strain ATCC 39315 / El Tor Inaba N16961) OX=243277 GN=volA PE=1 SV=1	volA	84.149	50.1	130	24	24	17	16	16	25	28	28	0	0	0	15	15	16	20	21	23	1	3	1	15	15	16	20	21	23	1	3	1	654090	609390	333450	2495600	3117300	2631800	0	25647	19014	0.529291	0.493119	0.269828	2.01944	2.52252	2.12966
gene2091	Uncharacterized oxidoreductase YciK OS=Escherichia coli (strain K12) OX=83333 GN=yciK PE=1 SV=3	yciK	26.721	19	7	4	4	1	1	4	1	0	0	0	0	0	2	2	4	2	1	1	1	1	0	2	2	4	2	1	1	1	1	0	52561	54567	99571	113760	0	0	0	0	0	0.656071	0.681111	1.24286	1.41996
gene2093	Ribosomal large subunit pseudouridine synthase B OS=Shigella flexneri OX=623 GN=rluB PE=3 SV=1	rluB	33.381	9.8	4	3	3	1	1	0	1	0	1	0	0	0	2	2	1	2	2	2	0	0	0	2	2	1	2	2	2	0	0	0	0	71759	0	0	0	171150	0	0	0		0.59083				1.40917
gene2094	Segregation and condensation protein B homolog OS=Coxiella burnetii (strain RSA 493 / Nine Mile phase I) OX=227377 GN=scpB PE=1 SV=1	scpB	22.207	7.7	1	1	1	0	0	0	1	0	0	0	0	0	0	0	0	1	1	1	0	0	0	0	0	0	1	1	1	0	0	0	0	0	0	0	0	0	0	0	0
gene2097	5'-3' exoribonuclease OS=Escherichia coli (strain K12) OX=83333 GN=yciV PE=1 SV=1	yciV	31.71	39.5	30	7	7	4	3	1	7	7	8	0	0	0	4	6	4	6	6	7	2	0	0	4	6	4	6	6	7	2	0	0	48440	44864	40906	96727	111700	111180	6624.5	0	0	0.736424	0.682058	0.621886	1.47052	1.69815	1.69025
gene2098	Anthranilate synthase component 1 OS=Vibrio cholerae serotype O1 (strain ATCC 39315 / El Tor Inaba N16961) OX=243277 GN=trpE PE=3 SV=1	trpE	58.027	27.4	39	10	10	3	7	1	8	10	10	0	0	0	5	7	5	9	10	10	0	0	0	5	7	5	9	10	10	0	0	0	86206	133050	58071	115190	141780	153620	0	0	0	0.751887	1.16046	0.506494	1.00469	1.2366	1.33987
gene2099	Anthranilate synthase component 2 OS=Yersinia pestis OX=632 GN=trpG PE=3 SV=1	trpG	20.831	5.7	5	1	1	0	1	1	1	1	1	0	0	0	0	1	1	1	1	1	0	0	0	0	1	1	1	1	1	0	0	0	0	0	0	0	0	0	0	0	0
gene2101	Tryptophan biosynthesis protein TrpCF OS=Vibrio cholerae serotype O1 (strain ATCC 39315 / El Tor Inaba N16961) OX=243277 GN=trpCF PE=3 SV=1	trpCF	49.976	32.2	39	10	10	4	4	8	8	6	9	0	0	0	6	5	9	7	8	7	0	0	1	6	5	9	7	8	7	0	0	1	128860	146290	168280	283390	218590	230460	0	0	0	0.657522	0.74646	0.858666	1.44603	1.11538	1.17595
gene2102	Tryptophan synthase beta chain OS=Alteromonas mediterranea (strain DSM 17117 / CIP 110805 / LMG 28347 / Deep ecotype) OX=1774373 GN=trpB PE=3 SV=1	trpB	42.81	37.1	32	10	8	5	4	7	5	7	4	0	0	0	6	7	7	5	8	8	2	3	4	5	6	6	4	7	7	0	1	2	319610	232230	409080	195770	190730	109400	0	0	99061	1.43794	1.04482	1.84048	0.880781	0.858105	0.492197
gene2103	Tryptophan synthase alpha chain OS=Pectobacterium carotovorum subsp. carotovorum (strain PC1) OX=561230 GN=trpA PE=3 SV=1	trpA	28.945	13.4	9	2	2	2	1	2	2	1	1	0	0	0	2	2	2	2	1	1	0	0	0	2	2	2	2	1	1	0	0	0	50822	54054	110780	85831	0	0	0	0	0	0.674284	0.717165	1.46978	1.13877
gene2104	DNA-binding protein HU OS=Streptococcus thermophilus OX=1308 GN=hup PE=3 SV=1	hup	9.8943	16.7	4	1	1	1	1	0	0	1	1	0	0	0	1	1	1	1	1	1	0	0	0	1	1	1	1	1	1	0	0	0	0	0	0	0	0	0	0	0	0
gene2108	Uncharacterized sodium-dependent transporter YocR OS=Bacillus subtilis (strain 168) OX=224308 GN=yocR PE=3 SV=1	yocR	51.539	9.5	13	3	3	2	1	3	2	3	2	0	0	0	2	1	3	2	2	2	0	1	0	2	1	3	2	2	2	0	1	0	87593	0	48779	136830	110330	114170	0	0	0	0.879974		0.490042	1.37462	1.10839	1.14697
gene2110	MULTISPECIES: PepSY domain-containing protein	--	9.4739	12.9	1	1	1	0	0	0	1	0	0	0	0	0	0	0	0	1	1	0	0	0	0	0	0	0	1	1	0	0	0	0	0	0	0	0	0	0	0	0	0
gene2111	Two-component response regulator PhoP OS=Pseudomonas aeruginosa (strain ATCC 15692 / DSM 22644 / CIP 104116 / JCM 14847 / LMG 12228 / 1C / PRS 101 / PAO1) OX=208964 GN=phoP PE=1 SV=1	phoP	25.784	45.1	51	10	10	7	9	8	10	8	9	0	0	0	8	9	9	9	8	8	1	2	2	8	9	9	9	8	8	1	2	2	579570	610750	656480	1109400	829850	708490	0	0	0	0.773699	0.815323	0.87637	1.481	1.10781	0.945801
gene2112	Sensor protein PhoQ OS=Escherichia coli O157:H7 OX=83334 GN=phoQ PE=3 SV=3	phoQ	49.69	40.9	68	16	16	14	9	10	8	14	13	0	0	0	12	11	10	12	14	13	1	1	1	12	11	10	12	14	13	1	1	1	149810	118450	115630	163250	216650	173420	0	0	0	0.959081	0.758315	0.740261	1.04512	1.38699	1.11023
gene2113	MULTISPECIES: hypothetical protein	--	11.902	17.8	9	2	2	1	1	1	2	2	2	0	0	0	2	1	1	2	2	2	0	0	0	2	1	1	2	2	2	0	0	0	9379.2	0	0	33645	39948	41987	0	0	0	0.300232			1.07699	1.27875	1.34402
gene2114	Putative transport protein HI_0338 OS=Haemophilus influenzae (strain ATCC 51907 / DSM 11121 / KW20 / Rd) OX=71421 GN=HI_0338 PE=3 SV=1	HI_0338	37.226	17.4	11	5	4	1	2	0	3	3	2	0	0	0	2	2	3	4	3	2	1	0	0	2	2	3	3	3	2	1	0	0	24263	24169	18798	103580	71215	69702	0	0	0	0.467005	0.465196	0.361817	1.99367	1.37072	1.3416
gene2116	Membrane-bound lytic murein transglycosylase C OS=Pectobacterium atrosepticum (strain SCRI 1043 / ATCC BAA-672) OX=218491 GN=mltC PE=3 SV=1	mltC	50.794	34.2	36	11	11	3	3	5	10	8	7	0	0	0	6	5	7	11	9	9	1	2	1	6	5	7	11	9	9	1	2	1	51911	50995	55689	183280	181950	171420	0	8742.6	0	0.51617	0.507061	0.553736	1.82242	1.80919	1.70449
gene2117	MULTISPECIES: LPP20 family lipoprotein	--	21.067	47.9	42	7	7	6	5	5	10	9	7	0	0	0	5	6	6	6	7	6	1	1	1	5	6	6	6	7	6	1	1	1	756260	720410	587870	1742800	1770600	1663500	0	0	0	0.62661	0.596906	0.487088	1.44402	1.46706	1.37832
gene2118	hypothetical protein	--	59.655	12.1	12	5	5	0	0	1	6	3	2	0	0	0	1	0	1	5	4	4	0	0	0	1	0	1	5	4	4	0	0	0	0	0	0	84134	78770	66252	0	0	0				1.10144	1.03122	0.867339
gene2119	MULTISPECIES: penicillin-binding protein activator LpoB	--	23.211	56.1	77	12	12	12	10	12	12	15	16	0	0	0	10	9	9	10	12	12	1	1	2	10	9	9	10	12	12	1	1	2	333960	310800	295520	1230100	1360900	1295600	0	0	14151	0.482897	0.449408	0.427314	1.77869	1.96782	1.8734
gene2120	MULTISPECIES: LPP20 family lipoprotein	--	36.852	62	59	17	17	5	5	5	13	17	14	0	0	0	10	9	7	17	16	14	1	1	1	10	9	7	17	16	14	1	1	1	117440	124640	154310	325430	362360	362300	0	0	0	0.487141	0.517007	0.640078	1.34988	1.50307	1.50282
gene2121	MULTISPECIES: phosphate ABC transporter substrate-binding protein	--	14.25	38.1	8	3	3	0	0	0	2	3	3	0	0	0	1	0	0	2	3	3	0	1	0	1	0	0	2	3	3	0	1	0	0	0	0	472860	905020	687090	0	0	0				0.686974	1.31482	0.998208
gene2122	MULTISPECIES: porin	--	40.367	15.6	15	5	5	0	0	0	5	5	5	0	0	0	2	3	4	5	5	5	0	2	2	2	3	4	5	5	5	0	2	2	28275	28408	15917	536440	951430	631190	0	55408	28270	0.099414	0.099881	0.055964	1.8861	3.34519	2.21924
gene2123	Nucleoid-associated protein YejK OS=Escherichia fergusonii (strain ATCC 35469 / DSM 13698 / CDC 0568-73) OX=585054 GN=yejK PE=3 SV=1	yejK	38.452	50.7	74	14	14	12	12	10	14	13	13	0	0	0	13	12	12	11	14	12	0	1	2	13	12	12	11	14	12	0	1	2	248510	223110	178220	372680	200940	179420	0	0	2644.9	1.23767	1.11116	0.887597	1.85607	1.00075	0.893574
gene2125	Inner membrane protein YejM OS=Escherichia coli (strain K12) OX=83333 GN=yejM PE=1 SV=1	yejM	55.952	16.2	34	6	6	3	5	2	8	8	7	0	1	0	3	5	3	5	5	4	3	1	1	3	5	3	5	5	4	3	1	1	141970	216730	128260	363570	388700	351700	22594	0	0	0.615913	0.940246	0.556434	1.57729	1.68631	1.52579
gene2128	Isocitrate dehydrogenase kinase/phosphatase 2 OS=Pseudoalteromonas haloplanktis (strain TAC 125) OX=326442 GN=aceK2 PE=3 SV=1	aceK2	66.897	16.6	25	7	7	2	3	3	4	9	4	0	0	0	2	4	5	6	7	6	2	0	1	2	4	5	6	7	6	2	0	1	32278	63517	40729	186740	399170	270940	10098	0	0	0.225164	0.443081	0.284117	1.30266	2.78452	1.89002
gene2129	HTH-type transcriptional activator NahR OS=Pseudomonas putida OX=303 GN=nahR PE=3 SV=2	nahR	35.225	3.5	1	1	1	0	0	1	0	0	0	0	0	0	1	0	1	1	0	1	0	0	0	1	0	1	1	0	1	0	0	0	0	0	0	0	0	0	0	0	0
gene2134	3-oxoacyl-[acyl-carrier-protein] synthase 2 OS=Vibrio harveyi OX=669 GN=fabF PE=3 SV=2	fabF	42.996	44.9	76	11	10	9	9	10	14	16	18	0	0	0	9	9	8	10	10	10	3	3	3	8	9	8	10	10	10	2	2	2	239380	223460	152150	753840	855920	3200700	50864	35756	34426	0.388429	0.362596	0.246886	1.22322	1.38885	5.1936
gene2135	Acyl carrier protein OS=Pseudoalteromonas atlantica (strain T6c / ATCC BAA-1087) OX=342610 GN=acpP PE=3 SV=1	acpP	8.6845	48.7	39	5	5	6	6	6	8	8	5	0	0	0	5	4	5	5	5	5	1	1	2	5	4	5	5	5	5	1	1	2	7356900	3561600	9333800	9347100	6292300	4727100	0	0	98588	1.26477	0.612299	1.60464	1.60692	1.08175	0.812668
gene2136	3-oxoacyl-[acyl-carrier-protein] reductase FabG OS=Vibrio cholerae serotype O1 (strain ATCC 39315 / El Tor Inaba N16961) OX=243277 GN=fabG PE=1 SV=2	fabG	25.781	44.4	36	8	8	3	4	9	9	6	5	0	0	0	7	5	8	8	6	7	0	1	0	7	5	8	8	6	7	0	1	0	555040	514590	873540	1390300	357750	320270	0	0	0	0.830175	0.769674	1.30656	2.07948	0.535088	0.479029
gene2137	Malonyl CoA-acyl carrier protein transacylase OS=Salmonella typhimurium (strain LT2 / SGSC1412 / ATCC 700720) OX=99287 GN=fabD PE=1 SV=3	fabD	32.219	48.7	61	10	9	9	10	10	10	12	10	0	0	0	8	9	8	9	9	8	0	0	0	8	9	8	8	9	8	0	0	0	819710	830960	843140	1041700	880930	915510	0	0	0	0.922413	0.935073	0.948779	1.17222	0.991303	1.03022
gene2138	Phosphate acyltransferase OS=Pseudoalteromonas haloplanktis (strain TAC 125) OX=326442 GN=plsX PE=3 SV=1	plsX	37.623	40.5	38	10	10	5	5	5	8	8	7	0	0	0	7	6	7	8	8	7	1	1	0	7	6	7	8	8	7	1	1	0	78677	80195	93955	162070	245540	169530	0	0	0	0.568772	0.579746	0.67922	1.17164	1.77506	1.22557
gene2139	50S ribosomal protein L32 OS=Pseudoalteromonas haloplanktis (strain TAC 125) OX=326442 GN=rpmF PE=3 SV=1	rpmF	6.2461	58.9	47	4	4	5	6	6	11	10	9	0	0	0	3	4	3	3	4	4	1	1	1	3	4	3	3	4	4	1	1	1	8374400	6402100	6359000	17725000	16201000	17332000	0	0	0	0.694073	0.530608	0.527036	1.46905	1.34275	1.43648
gene2140	Large ribosomal RNA subunit accumulation protein YceD OS=Haemophilus influenzae (strain ATCC 51907 / DSM 11121 / KW20 / Rd) OX=71421 GN=yceD PE=3 SV=1	yceD	19.59	54.6	33	6	6	5	6	7	6	3	6	0	0	0	5	6	6	6	4	6	2	2	0	5	6	6	6	4	6	2	2	0	489110	555150	484280	700270	683160	633500	4773.8	4696.6	0	1.10069	1.2493	1.08982	1.57588	1.53738	1.42562
gene2141	7-methyl-GTP pyrophosphatase OS=Pseudoalteromonas haloplanktis (strain TAC 125) OX=326442 GN=PSHAa1813 PE=3 SV=1	PSHAa1813	21.847	15	7	2	2	1	0	0	2	2	2	0	0	0	2	0	1	2	2	2	0	0	0	2	0	1	2	2	2	0	0	0	30331	0	0	67900	32912	32990	0	0	0	0.739181			1.65476	0.802081	0.803982
gene2143	Ribosomal large subunit pseudouridine synthase C OS=Escherichia coli O157:H7 OX=83334 GN=rluC PE=3 SV=1	rluC	35.958	32.9	19	7	7	4	2	2	3	3	5	0	0	0	4	3	2	3	4	6	0	2	2	4	3	2	3	4	6	0	2	2	105090	67113	121130	97976	109400	101960	0	11297	8621.4	1.35037	0.862375	1.55647	1.25895	1.40575	1.31014
gene2145	Ribonuclease E OS=Haemophilus influenzae (strain ATCC 51907 / DSM 11121 / KW20 / Rd) OX=71421 GN=rne PE=3 SV=1	rne	125.23	45.5	199	35	30	32	32	30	37	34	34	0	0	0	28	31	28	31	31	31	10	9	6	24	27	23	29	27	28	5	4	1	1319800	1201100	1093900	2046200	1791400	1745900	3872.5	3673	0	1.14692	1.04377	0.950613	1.77818	1.55675	1.51721
gene2146	Bicarbonate transporter BicA OS=Synechocystis sp. (strain PCC 6803 / Kazusa) OX=1111708 GN=bicA PE=1 SV=1	bicA	59.442	2.7	5	1	1	1	1	0	1	0	2	0	0	0	1	1	0	1	1	1	0	0	0	1	1	0	1	1	1	0	0	0	0	0	0	0	0	0	0	0	0
gene2148	S-(hydroxymethyl)glutathione dehydrogenase OS=Synechocystis sp. (strain PCC 6803 / Kazusa) OX=1111708 GN=frmA PE=3 SV=1	frmA	39.816	45	96	14	12	12	12	12	16	19	16	3	3	3	11	11	10	13	14	14	3	4	3	9	9	8	11	12	12	1	2	1	588320	525910	634790	1526900	1677600	1195300	253850	319830	367950	0.746762	0.667544	0.805747	1.93811	2.1294	1.51721
gene2149	S-formylglutathione hydrolase YeiG OS=Shigella boydii serotype 4 (strain Sb227) OX=300268 GN=yeiG PE=3 SV=1	yeiG	31.295	26.4	24	5	5	3	3	3	5	5	5	0	0	0	3	3	3	5	5	5	0	0	0	3	3	3	5	5	5	0	0	0	176690	169930	166560	161990	213290	151640	0	0	0	1.01927	0.980271	0.960831	0.934468	1.2304	0.874762
gene2150	Beta-ketoacyl-[acyl-carrier-protein] synthase FabY OS=Pseudomonas aeruginosa (strain ATCC 15692 / DSM 22644 / CIP 104116 / JCM 14847 / LMG 12228 / 1C / PRS 101 / PAO1) OX=208964 GN=fabY PE=1 SV=1	fabY	69.027	42.4	112	22	22	14	15	17	20	23	22	1	0	0	14	15	15	18	19	19	4	4	4	14	15	15	18	19	19	4	4	4	471420	402090	348800	680840	762390	673990	51400	54988	104180	1.19512	1.01936	0.884257	1.72603	1.93277	1.70866
gene2151	HTH-type transcriptional regulator CdhR OS=Pseudomonas aeruginosa (strain ATCC 15692 / DSM 22644 / CIP 104116 / JCM 14847 / LMG 12228 / 1C / PRS 101 / PAO1) OX=208964 GN=cdhR PE=1 SV=1	cdhR	35.918	9	2	2	2	0	0	0	0	2	0	0	0	0	1	1	0	1	2	1	0	0	0	1	1	0	1	2	1	0	0	0	0	0	0	0	0	0	0	0	0
gene2155	Cbb3-type cytochrome c oxidase subunit CcoN1 OS=Pseudomonas stutzeri OX=316 GN=ccoN1 PE=1 SV=1	ccoN1	53.199	14	33	6	6	5	6	4	7	5	6	0	0	0	5	6	4	4	4	4	2	1	3	5	6	4	4	4	4	2	1	3	3242000	2013900	1982700	2956600	2109800	2898100	431800	0	338120	1.62374	1.00865	0.993024	1.4808	1.05668	1.4515
gene2156	MULTISPECIES: cytochrome-c oxidase, cbb3-type subunit II	--	25.338	39.7	75	8	8	13	14	14	9	12	13	0	0	0	7	8	8	7	7	8	2	2	2	7	8	8	7	7	8	2	2	2	5573400	6047500	5308900	3307900	3396000	3461400	4820.7	5432.2	5078.6	1.85023	2.00762	1.76242	1.09814	1.12739	1.1491
gene2157	cytochrome c oxidase cbb3-type subunit IV	--	5.0155	59.5	14	5	5	2	1	1	3	4	3	0	0	0	2	2	1	3	4	4	0	0	0	2	2	1	3	4	4	0	0	0	0	10691	0	55835	57418	50354	0	0	0		0.24535		1.28137	1.3177	1.15558
gene2158	Cbb3-type cytochrome c oxidase subunit CcoP2 OS=Pseudomonas stutzeri OX=316 GN=ccoP2 PE=1 SV=1	ccoP2	35.419	69.2	140	19	19	21	25	26	21	24	23	0	0	0	17	18	18	15	17	17	2	3	2	17	18	18	15	17	17	2	3	2	6797700	6434000	6130100	1027400	896690	814240	18817	5697.3	3377.5	2.76479	2.61686	2.49326	0.417868	0.364705	0.331171
gene2159	MULTISPECIES: FixH family protein	--	18.709	33.7	44	5	5	6	8	6	9	8	7	0	0	0	5	5	4	5	5	4	0	0	0	5	5	4	5	5	4	0	0	0	389170	381480	343560	570550	524380	460570	0	0	0	0.874634	0.857352	0.772129	1.28227	1.17851	1.0351
gene2160	Probable copper-importing P-type ATPase A OS=Enterococcus hirae (strain ATCC 9790 / DSM 20160 / JCM 8729 / LMG 6399 / NBRC 3181 / NCIMB 6459 / NCDO 1258) OX=768486 GN=copA PE=1 SV=2	copA	86.802	32.9	115	21	21	18	16	18	20	22	21	0	0	0	16	16	19	19	19	21	1	4	4	16	16	19	19	19	21	1	4	4	237190	144990	202520	405470	353750	208650	0	4975.4	5389.7	1.21408	0.742142	1.03661	2.07543	1.8107	1.06799
gene2162	sulfite exporter TauE/SafE family protein	--	24.092	11.2	7	3	3	0	0	0	2	3	2	0	0	0	1	0	1	3	3	3	0	0	0	1	0	1	3	3	3	0	0	0	0	0	0	124380	101100	82811	0	0	0				1.21035	0.983811	0.805839
gene2163	Electron transport regulator A OS=Shewanella oneidensis (strain MR-1) OX=211586 GN=etrA PE=3 SV=2	etrA	27.291	49.6	25	6	6	5	5	5	1	5	4	0	0	0	5	5	5	3	5	5	0	0	0	5	5	5	3	5	5	0	0	0	197690	180330	230920	104130	219920	167680	0	0	0	1.07765	0.983019	1.2588	0.567636	1.19883	0.914061
gene2164	Universal stress protein E OS=Salmonella typhimurium (strain LT2 / SGSC1412 / ATCC 700720) OX=99287 GN=uspE PE=1 SV=3	uspE	34.446	77.2	141	18	18	22	19	22	25	27	26	0	0	0	17	16	17	17	17	17	2	1	2	17	16	17	17	17	17	2	1	2	334010	340290	1692600	3307900	4533000	865260	3743.5	0	9014.4	0.241036	0.245568	1.22145	2.38712	3.27121	0.624409
gene2166	Metal-pseudopaline receptor CntO OS=Pseudomonas aeruginosa (strain UCBPP-PA14) OX=208963 GN=cntO PE=2 SV=1	cntO	79.459	30.1	93	18	18	18	17	19	14	13	12	0	0	0	15	15	16	16	13	13	3	3	1	15	15	16	16	13	13	3	3	1	272840	244820	250330	129700	128090	76575	6527.9	3744.3	0	1.96177	1.7603	1.79992	0.932568	0.920991	0.550589
gene2167	tRNA-cytidine(32) 2-sulfurtransferase OS=Vibrio parahaemolyticus serotype O3:K6 (strain RIMD 2210633) OX=223926 GN=ttcA PE=3 SV=1	ttcA	33.906	9.1	16	3	3	1	2	2	3	4	4	0	0	0	3	2	3	3	3	3	0	0	1	3	2	3	3	3	3	0	0	1	42864	42621	44558	90729	72482	74249	0	0	0	0.699815	0.695847	0.727472	1.48128	1.18337	1.21222
gene2168	ABC transporter permease protein NatB OS=Bacillus subtilis (strain 168) OX=224308 GN=natB PE=1 SV=2	natB	41.345	26.7	37	8	8	6	5	6	7	6	7	0	0	0	5	5	5	7	7	7	1	1	2	5	5	5	7	7	7	1	1	2	124400	95159	83932	170600	222340	251930	0	0	17333	0.901735	0.689776	0.608396	1.23662	1.61167	1.82616
gene2169	ABC transporter ATP-binding protein NatA OS=Bacillus subtilis (strain 168) OX=224308 GN=natA PE=1 SV=1	natA	26.271	48.8	27	8	8	3	3	4	5	5	7	0	0	0	4	4	6	6	7	7	0	0	0	4	4	6	6	7	7	0	0	0	138690	139660	137910	272300	377010	373630	0	0	0	0.578196	0.58224	0.574944	1.13521	1.57175	1.55766
gene2170	Putative hydrolase Mb2248c OS=Mycobacterium bovis (strain ATCC BAA-935 / AF2122/97) OX=233413 GN=BQ2027_MB2248C PE=3 SV=1	BQ2027_MB2248C	53.76	26.5	49	11	11	6	6	7	10	11	9	0	0	0	6	7	8	10	9	9	0	1	1	6	7	8	10	9	9	0	1	1	168660	170230	126250	322270	411130	401670	0	0	0	0.632392	0.638279	0.473375	1.20835	1.54154	1.50606
gene2174	UPF0114 protein Avin_40830 OS=Azotobacter vinelandii (strain DJ / ATCC BAA-1303) OX=322710 GN=Avin_40830 PE=3 SV=1	Avin_40830	20.335	21.7	8	3	3	0	0	0	5	2	1	0	0	0	2	2	1	3	1	1	1	0	0	2	2	1	3	1	1	1	0	0	24562	19952	0	118010	30657	0	0	0	0	0.50858	0.413126		2.44351	0.634783
gene2177	DNA topoisomerase 1 OS=Escherichia coli (strain K12) OX=83333 GN=topA PE=1 SV=2	topA	98.684	40.4	161	33	28	25	27	23	29	31	26	0	0	0	26	28	26	26	29	28	8	9	8	22	24	23	24	25	25	4	4	3	366730	620200	311010	618200	736730	554000	3132.1	28287	8076.3	1.0167	1.7194	0.862223	1.71385	2.04246	1.53587
gene2178	hypothetical protein	--	104.41	40.5	156	30	30	18	21	18	30	35	34	0	0	0	18	23	22	25	30	28	4	5	6	18	23	22	25	30	28	4	5	6	919190	1001100	813990	1981200	2511900	2098200	14738	20749	17985	0.882041	0.960641	0.781093	1.90113	2.41038	2.0134
gene2179	Glutamate transporter homolog OS=Pyrococcus horikoshii (strain ATCC 700860 / DSM 12428 / JCM 9974 / NBRC 100139 / OT-3) OX=70601 GN=PH1295 PE=1 SV=1	PH1295	46.752	13.5	18	4	4	2	3	2	4	3	4	0	0	0	3	3	3	4	4	4	0	0	0	3	3	3	4	4	4	0	0	0	69895	75211	68561	206980	222100	205450	0	0	0	0.494425	0.53203	0.484989	1.46414	1.5711	1.45332
gene2180	Vitamin B12 transporter BtuB OS=Vibrio parahaemolyticus serotype O3:K6 (strain RIMD 2210633) OX=223926 GN=btuB PE=3 SV=1	btuB	97.624	49	136	30	30	12	14	14	29	37	30	0	0	0	19	19	22	25	30	30	5	3	5	19	19	22	25	30	30	5	3	5	348520	291450	122980	1798600	2455600	2047400	5582.5	6501	8879.7	0.442689	0.370199	0.156209	2.28458	3.1191	2.6006
gene2181	DUF2987 domain-containing protein	--	23.134	6.8	3	1	1	0	0	0	1	1	1	0	0	0	1	0	1	1	1	1	1	1	1	1	0	1	1	1	1	1	1	1	0	0	0	0	0	0	0	0	0
gene2182	Protein bax OS=Escherichia coli (strain K12) OX=83333 GN=bax PE=4 SV=3	bax	31.325	27.1	25	6	6	2	3	4	6	5	5	0	0	0	4	5	5	6	4	6	0	0	0	4	5	5	6	4	6	0	0	0	63527	63484	63141	64838	70429	66952	0	0	0	0.971433	0.970775	0.96553	0.99148	1.07698	1.02381
gene2183	Deoxyguanosinetriphosphate triphosphohydrolase-like protein OS=Shewanella pealeana (strain ATCC 700345 / ANG-SQ1) OX=398579 GN=Spea_2046 PE=3 SV=1	Spea_2046	49.997	25.5	46	10	10	5	4	4	12	8	13	0	0	0	6	6	7	9	7	10	0	1	1	6	6	7	9	7	10	0	1	1	102490	107710	96314	196510	220110	214710	0	0	0	0.655695	0.689091	0.616184	1.2572	1.40819	1.37364
gene2190	ATP-dependent RNA helicase RhlE OS=Escherichia coli (strain K12) OX=83333 GN=rhlE PE=1 SV=3	rhlE	45.805	8.3	11	3	3	0	1	1	3	2	2	1	0	1	1	3	2	3	3	2	2	2	2	1	3	2	3	3	2	2	2	2	0	360360	0	214490	116790	112680	340560	267580	262040		1.50643		0.896644	0.488223	0.471042
gene2193	MULTISPECIES: hypothetical protein	--	15.847	24.3	9	3	3	2	2	1	1	2	1	0	0	0	3	2	2	3	2	2	1	0	0	3	2	2	3	2	2	1	0	0	98997	127740	105040	97633	150340	126610	0	0	0	0.840905	1.08506	0.892236	0.829319	1.27703	1.07546
gene2194	Exodeoxyribonuclease III OS=Salmonella typhimurium (strain LT2 / SGSC1412 / ATCC 700720) OX=99287 GN=xthA PE=3 SV=1	xthA	30.744	58.7	50	14	11	8	7	10	6	9	10	0	0	0	10	11	12	9	11	11	3	5	5	8	8	9	7	9	9	1	2	2	601680	525050	653480	603800	1109800	1087200	0	17873	21683	1.04174	0.909066	1.13143	1.04541	1.9215	1.88237
gene2196	23S rRNA (guanine(745)-N(1))-methyltransferase OS=Escherichia coli (strain K12) OX=83333 GN=rlmA PE=1 SV=1	rlmA	30.746	38.7	31	7	7	5	4	5	5	6	6	0	0	0	5	7	5	6	6	5	0	1	1	5	7	5	6	6	5	0	1	1	52387	37854	42802	33248	56850	53633	0	0	0	1.13566	0.820612	0.927876	0.720761	1.23241	1.16267
gene2198	Acetate kinase OS=Shewanella amazonensis (strain ATCC BAA-1098 / SB2B) OX=326297 GN=ackA PE=3 SV=1	ackA	43.011	22.1	21	6	6	2	3	7	2	0	2	2	2	1	4	5	6	2	2	3	2	2	3	4	5	6	2	2	3	2	2	3	194950	350430	617230	278430	204510	218010	187980	174190	167790	0.733042	1.31767	2.32088	1.04694	0.768989	0.819751
gene2199	Phosphate acetyltransferase OS=Vibrio cholerae serotype O1 (strain ATCC 39315 / El Tor Inaba N16961) OX=243277 GN=pta PE=3 SV=1	pta	77.962	34.1	71	19	17	7	9	10	12	18	13	0	1	1	12	13	15	12	13	14	2	7	5	10	11	14	11	13	14	2	5	3	263810	298970	218710	450260	549980	555820	9288.8	81519	123590	0.930383	1.05438	0.771328	1.58794	1.93962	1.96022
gene2200	Cytosolic arginine sensor for mTORC1 subunit 1 OS=Pongo abelii OX=9601 GN=CASTOR1 PE=2 SV=1	CASTOR1	13.784	19.8	3	1	1	0	0	0	1	1	1	0	0	0	0	0	1	1	1	1	0	0	0	0	0	1	1	1	1	0	0	0	0	0	0	0	0	0	0	0	0
gene2202	Protein YffB OS=Escherichia coli (strain K12) OX=83333 GN=yffB PE=1 SV=1	yffB	13.249	26.1	16	2	2	3	3	3	1	3	3	0	0	0	2	2	2	1	2	2	1	0	0	2	2	2	1	2	2	1	0	0	39281	70114	50547	0	49383	54360	0	0	0	0.744847	1.3295	0.958473		0.936401	1.03077
gene2203	Succinyl-diaminopimelate desuccinylase OS=Pseudoalteromonas haloplanktis (strain TAC 125) OX=326442 GN=dapE PE=3 SV=1	dapE	40.795	24.5	31	8	8	5	3	3	7	9	4	0	0	0	6	6	5	6	8	6	3	3	3	6	6	5	6	8	6	3	3	3	86620	86002	75265	151310	129910	118530	32234	22211	32631	1.06107	1.0535	0.921972	1.8535	1.59136	1.45196
gene2205	Uncharacterized oxidoreductase Sfri_1503 OS=Shewanella frigidimarina (strain NCIMB 400) OX=318167 GN=Sfri_1503 PE=3 SV=2	Sfri_1503	31.351	43.7	43	10	10	5	5	8	9	10	6	0	0	0	6	5	7	9	10	9	0	0	0	6	5	7	9	10	9	0	0	0	279530	256260	256140	644040	351540	359060	0	0	0	0.78133	0.716287	0.715951	1.80019	0.982609	1.00363
gene2207	2-hydroxyacid dehydrogenase homolog OS=Haemophilus influenzae (strain ATCC 51907 / DSM 11121 / KW20 / Rd) OX=71421 GN=ddh PE=3 SV=1	ddh	36.126	32.8	21	6	6	3	4	0	4	6	4	0	0	0	3	3	1	3	6	6	0	0	0	3	3	1	3	6	6	0	0	0	19728	22986	0	66453	116610	95648	0	0	0	0.306883	0.357564		1.03373	1.81395	1.48787
gene2208	Intermembrane phospholipid transport system binding protein MlaC OS=Shigella flexneri OX=623 GN=mlaC PE=3 SV=1	mlaC	21.882	22.6	7	3	3	0	0	0	2	2	2	0	0	1	0	0	0	2	2	2	1	1	1	0	0	0	2	2	2	1	1	1	0	0	0	16276	28104	24312	0	0	0				0.710825	1.22739	1.06178
gene2209	Zinc-type alcohol dehydrogenase-like protein SERP1785 OS=Staphylococcus epidermidis (strain ATCC 35984 / RP62A) OX=176279 GN=SERP1785 PE=3 SV=1	SERP1785	34.987	48.9	52	10	10	7	5	8	9	12	11	0	0	0	8	6	9	9	10	10	1	2	0	8	6	9	9	10	10	1	2	0	119000	134790	178970	660890	702470	558490	0	15508	0	0.351459	0.398094	0.528577	1.9519	2.0747	1.64947
gene2210	HTH-type transcriptional regulator DmlR OS=Escherichia coli (strain K12) OX=83333 GN=dmlR PE=1 SV=2	dmlR	29.409	17	10	3	3	1	1	2	2	1	3	0	0	0	2	2	2	2	3	3	0	0	0	2	2	2	2	3	3	0	0	0	35205	27120	71542	246100	61012	119200	0	0	0	0.377076	0.290479	0.766276	2.63594	0.653491	1.27673
gene2211	Uncharacterized signaling protein PA1727 OS=Pseudomonas aeruginosa (strain ATCC 15692 / DSM 22644 / CIP 104116 / JCM 14847 / LMG 12228 / 1C / PRS 101 / PAO1) OX=208964 GN=PA1727 PE=1 SV=1	PA1727	56.052	10.3	8	4	4	1	1	1	1	3	1	0	0	0	1	1	1	2	4	2	0	0	0	1	1	1	2	4	2	0	0	0	0	0	0	88325	152940	0	0	0	0				0.732182	1.26782
gene2212	MULTISPECIES: DUF465 domain-containing protein	--	9.6118	46.2	34	4	4	5	5	7	6	6	5	0	0	0	4	4	4	4	4	4	0	0	1	4	4	4	4	4	4	0	0	1	822160	775270	1226000	1592800	682630	441180	0	0	0	0.89042	0.839637	1.32779	1.72504	0.739305	0.477809
gene2213	Phosphoribosylformylglycinamidine cyclo-ligase OS=Pseudoalteromonas haloplanktis (strain TAC 125) OX=326442 GN=purM PE=3 SV=1	purM	37.333	57.1	141	15	15	21	21	21	27	25	26	0	0	0	13	13	14	12	15	14	4	5	3	13	13	14	12	15	14	4	5	3	3476100	3760600	2193000	4663900	2529100	1986500	9534.5	39730	110430	1.66685	1.80327	1.05158	2.23642	1.21275	0.95256
gene2214	Phosphoribosylglycinamide formyltransferase OS=Escherichia coli (strain K12) OX=83333 GN=purN PE=1 SV=1	purN	23.597	47.7	41	7	7	7	6	5	6	6	8	1	1	1	4	5	4	6	5	7	3	3	3	4	5	4	6	5	7	3	3	3	300810	306870	233750	323890	307600	351210	32135	99494	99311	1.31737	1.34391	1.02369	1.41845	1.34711	1.53809
gene2216	Putative glutamine amidotransferase YafJ OS=Escherichia coli (strain K12) OX=83333 GN=yafJ PE=1 SV=1	yafJ	28.827	50.4	47	11	11	5	4	5	10	12	11	0	0	0	9	8	10	9	10	10	1	2	2	9	8	10	9	10	10	1	2	2	187710	183850	144660	131620	474910	296430	0	59630	62394	0.974355	0.954319	0.750893	0.683206	2.46514	1.53869
gene2223	Putative sensor protein Sfri_3689 OS=Shewanella frigidimarina (strain NCIMB 400) OX=318167 GN=Sfri_3689 PE=3 SV=2	Sfri_3689	61.018	9	5	4	4	0	0	0	1	3	1	0	0	0	1	1	1	2	3	3	0	3	2	1	1	1	2	3	3	0	3	2	0	0	0	0	39819	17801	0	7319.7	24057					1.78968	0.800075
gene2224	Acetaldehyde dehydrogenase OS=Pseudomonas aeruginosa OX=287 GN=exaC PE=1 SV=1	exaC	55.179	61.9	195	23	22	23	24	23	38	44	43	0	0	0	21	21	20	21	23	22	2	5	5	20	20	19	20	22	21	1	5	4	2258300	2308800	1767500	6126000	8453000	7370200	1200.9	8383.5	8009.7	0.718152	0.734211	0.562075	1.9481	2.6881	2.34376
gene2225	Periplasmic trehalase OS=Escherichia coli O17:K52:H18 (strain UMN026 / ExPEC) OX=585056 GN=treA PE=3 SV=1	treA	57.031	45	70	18	18	5	8	8	18	15	16	0	0	0	12	11	12	16	15	14	1	2	1	12	11	12	16	15	14	1	2	1	280150	305770	290380	696310	570130	714230	0	170020	0	0.647855	0.707102	0.671512	1.61024	1.31844	1.65168
gene2226	MULTISPECIES: MFS transporter	--	44.807	2.4	4	1	1	0	0	1	1	1	1	0	0	0	0	1	1	1	1	1	0	0	0	0	1	1	1	1	1	0	0	0	0	0	0	0	0	0	0	0	0
gene2228	TonB-dependent receptor	--	81.554	59.3	228	31	31	26	34	30	47	46	45	0	0	0	25	28	27	30	31	30	5	5	6	25	28	27	30	31	30	5	5	6	717370	743480	616590	1906900	2182300	2024400	3854.2	8774.2	9520.1	0.786093	0.814704	0.675658	2.08958	2.39136	2.21834
gene2229	Putative esterase SSO1253 OS=Saccharolobus solfataricus (strain ATCC 35092 / DSM 1617 / JCM 11322 / P2) OX=273057 GN=SSO1253 PE=3 SV=1	SSO1253	13.902	16.2	7	2	2	0	1	1	2	1	2	0	0	0	0	1	1	2	1	2	0	0	0	0	1	1	2	1	2	0	0	0	0	0	0	153720	0	200790	0	0	0				0.867225		1.13278
gene2230	Pesticin receptor OS=Yersinia enterocolitica OX=630 GN=fyuA PE=2 SV=1	fyuA	80.928	28	88	17	17	12	12	12	17	15	17	1	1	1	13	11	12	16	14	16	4	3	3	13	11	12	16	14	16	4	3	3	323130	307890	296880	685890	536530	655590	4769.7	5214	4328.5	1.03119	0.98255	0.947415	2.18884	1.71219	2.09214
gene2233	Protein-export membrane protein SecG OS=Escherichia coli (strain K12) OX=83333 GN=secG PE=1 SV=1	secG	11.87	24.3	3	1	1	0	0	0	1	1	1	0	0	0	0	0	0	1	1	1	0	0	0	0	0	0	1	1	1	0	0	0	0	0	0	0	0	0	0	0	0
gene2234	Triosephosphate isomerase OS=Pseudoalteromonas haloplanktis (strain TAC 125) OX=326442 GN=tpiA PE=3 SV=1	tpiA	26.265	62.2	82	13	13	12	14	11	14	15	16	0	0	0	12	12	10	12	13	12	3	2	1	12	12	10	12	13	12	3	2	1	2250100	624090	544100	1172000	2829300	2584400	22701	95180	0	1.77841	0.493261	0.430039	0.926311	2.23619	2.04263
gene2235	Phosphoglucosamine mutase OS=Pseudoalteromonas haloplanktis (strain TAC 125) OX=326442 GN=glmM PE=3 SV=1	glmM	46.207	35.4	69	12	12	11	12	12	12	10	12	0	0	0	7	8	9	8	10	9	1	1	1	7	8	9	8	10	9	1	1	1	382840	401320	409860	513420	523640	473430	0	0	0	0.849337	0.890335	0.909281	1.13903	1.1617	1.05031
gene2236	Dihydropteroate synthase OS=Shigella flexneri OX=623 GN=folP PE=3 SV=1	folP	30.611	13.5	10	3	3	1	1	1	2	2	3	0	0	0	1	2	1	2	2	3	1	0	1	1	2	1	2	2	3	1	0	1	0	114730	0	87238	103580	108890	0	0	0		1.10733		0.841988	0.999715	1.05096
gene2237	ATP-dependent zinc metalloprotease FtsH OS=Photobacterium profundum (strain SS9) OX=298386 GN=ftsH PE=3 SV=1	ftsH	72.039	53.3	211	35	29	35	30	32	27	38	37	4	4	4	30	30	31	25	32	30	12	10	9	26	27	26	21	27	25	6	4	3	1132500	998830	989860	1077600	1643700	1434000	338590	273560	282420	1.24739	1.10016	1.09028	1.18692	1.81045	1.57948
gene2238	Ribosomal RNA large subunit methyltransferase E OS=Pseudoalteromonas haloplanktis (strain TAC 125) OX=326442 GN=rlmE PE=3 SV=1	rlmE	23.459	22	28	4	4	5	5	5	5	4	4	0	0	0	4	4	4	4	3	4	1	2	2	4	4	4	4	3	4	1	2	2	301370	274170	260170	505520	620550	558470	0	59906	93087	0.901886	0.820487	0.77859	1.51283	1.85707	1.67129
gene2239	RNA-binding protein HI_1333 OS=Haemophilus influenzae (strain ATCC 51907 / DSM 11121 / KW20 / Rd) OX=71421 GN=HI_1333 PE=1 SV=1	HI_1333	11.107	21.4	16	3	3	2	2	2	3	3	4	0	0	0	2	2	2	2	2	3	0	0	0	2	2	2	2	2	3	0	0	0	72669	76990	61369	97386	72962	77701	0	0	0	0.949762	1.00624	0.802075	1.27281	0.953592	1.01553
gene2240	Beta-lactamase OS=Yersinia enterocolitica OX=630 GN=ampC PE=3 SV=1	ampC	46.977	12.8	3	3	3	0	0	0	3	0	0	0	0	0	0	0	0	3	1	0	1	1	0	0	0	0	3	1	0	1	1	0	0	0	0	0	0	0	0	0	0
gene2241	hypothetical protein	--	29.286	56.9	79	11	11	10	13	11	14	18	13	0	0	0	8	10	10	10	11	10	4	3	4	8	10	10	10	11	10	4	3	4	332450	369110	277730	485480	627980	519930	7138	13185	10566	1.13182	1.25663	0.945529	1.65281	2.13795	1.7701
gene2242	Transcriptional regulatory protein WalR OS=Bacillus subtilis (strain 168) OX=224308 GN=walR PE=1 SV=1	walR	26.342	31.5	21	6	6	3	2	2	5	5	4	0	0	0	3	4	2	6	5	5	0	0	1	3	4	2	6	5	5	0	0	1	48831	49412	68683	100890	97500	94449	0	0	0	0.637252	0.644834	0.896323	1.31663	1.27239	1.23257
gene2243	Sensor protein RstB OS=Escherichia coli (strain K12) OX=83333 GN=rstB PE=1 SV=2	rstB	48.546	31.8	34	10	10	2	3	1	8	9	9	1	0	1	5	6	4	9	10	7	3	0	1	5	6	4	9	10	7	3	0	1	54128	54050	40382	112280	107360	110340	27464	0	0	0.7488	0.747721	0.55864	1.55327	1.48521	1.52643
gene2244	Uncharacterized sodium-dependent transporter YhdH OS=Bacillus subtilis (strain 168) OX=224308 GN=yhdH PE=3 SV=1	yhdH	48.074	7.1	16	3	3	1	2	2	4	4	3	0	0	0	2	3	3	3	3	3	0	1	0	2	3	3	3	3	3	0	1	0	405530	603770	632270	1623100	1559000	1440300	0	0	0	0.388441	0.578327	0.605626	1.5547	1.4933	1.3796
gene2246	Sporulation-control protein spo0M OS=Bacillus subtilis (strain 168) OX=224308 GN=spo0M PE=1 SV=2	spo0M	27.763	74.9	105	15	15	18	17	17	19	17	17	0	0	0	15	13	14	15	15	14	2	2	2	15	13	14	15	15	14	2	2	2	1244400	217400	175210	2104200	902010	809290	8239.1	3722.9	10280	2.04568	0.357386	0.288029	3.45912	1.48282	1.3304
gene2247	Glutathione-regulated potassium-efflux system protein KefC OS=Enterobacter sp. (strain 638) OX=399742 GN=kefC PE=3 SV=1	kefC	57.464	19.7	28	9	9	4	2	3	2	9	8	0	0	0	5	4	4	4	9	9	1	1	1	5	4	4	4	9	9	1	1	1	73118	71266	66411	147030	170960	169590	0	0	0	0.628184	0.612273	0.570562	1.26319	1.46878	1.45701
gene2250	Fe(3+) dicitrate transport protein FecA OS=Escherichia coli (strain K12) OX=83333 GN=fecA PE=1 SV=2	fecA	81.649	49.4	166	29	29	24	23	22	30	36	31	0	0	0	26	24	25	25	28	28	8	4	5	26	24	25	25	28	28	8	4	5	1776700	1497800	761920	2176500	1776800	1728300	15903	34334	14970	1.63446	1.37789	0.700922	2.00225	1.63455	1.58994
gene2251	imelysin family protein	--	45.28	39.3	67	11	11	11	10	11	11	13	11	0	0	0	10	9	10	9	11	8	2	2	1	10	9	10	9	11	8	2	2	1	807400	306640	267630	426300	1674800	571010	57977	18417	0	1.56391	0.593951	0.51839	0.825728	3.24403	1.10603
gene2252	DUF4856 domain-containing protein	--	65.193	52.1	133	23	23	30	26	27	16	21	13	0	0	0	22	22	20	17	20	19	4	3	4	22	22	20	17	20	19	4	3	4	1378100	3675200	1247000	209110	239220	120690	29710	43042	34705	1.77774	4.74099	1.60862	0.269751	0.308592	0.155689
gene2254	HTH-type transcriptional activator IlvY OS=Haemophilus influenzae (strain ATCC 51907 / DSM 11121 / KW20 / Rd) OX=71421 GN=ilvY PE=3 SV=1	ilvY	33.556	8.1	3	2	2	0	0	0	1	2	0	0	0	0	0	0	0	1	2	2	0	0	0	0	0	0	1	2	2	0	0	0	0	0	0	0	32431	23880	0	0	0					1.15185	0.848147
gene2255	Ketol-acid reductoisomerase (NADP(+)) OS=Pseudoalteromonas haloplanktis (strain TAC 125) OX=326442 GN=ilvC PE=3 SV=1	ilvC	54.33	52	89	20	19	7	8	7	23	23	21	0	0	0	12	9	10	19	19	18	5	2	6	12	9	9	18	18	17	4	1	5	114780	184230	233060	2093800	1689000	1681100	37056	0	23445	0.151613	0.24335	0.307849	2.7657	2.231	2.22057
gene2256	Methyl-accepting chemotaxis protein McpH OS=Pseudomonas putida (strain ATCC 47054 / DSM 6125 / NCIMB 11950 / KT2440) OX=160488 GN=mcpH PE=1 SV=1	mcpH	67.037	29.6	49	14	13	5	4	4	11	14	11	0	0	0	7	6	7	11	13	11	2	2	2	6	5	6	10	12	10	1	1	1	84343	87049	73453	133680	155690	135100	0	0	0	0.756083	0.780341	0.658461	1.19836	1.39567	1.21109
gene2258	Aminopeptidase YwaD OS=Bacillus subtilis (strain 168) OX=224308 GN=ywaD PE=1 SV=2	ywaD	33.622	3.3	2	1	1	0	0	0	0	1	1	0	0	0	0	0	0	0	1	1	0	0	0	0	0	0	0	1	1	0	0	0	0	0	0	0	0	0	0	0	0
gene2259	Outer membrane protein assembly factor BamE OS=Shewanella oneidensis (strain MR-1) OX=211586 GN=bamE PE=3 SV=1	bamE	13.903	62.2	24	5	5	4	2	3	5	5	5	0	0	0	4	3	3	5	5	5	0	0	0	4	3	3	5	5	5	0	0	0	136160	151460	126510	161200	184450	157700	0	0	0	0.890439	0.990496	0.827331	1.05419	1.20624	1.0313
gene2261	Ribosome association toxin RatA OS=Vibrio cholerae serotype O1 (strain ATCC 39315 / El Tor Inaba N16961) OX=243277 GN=ratA PE=3 SV=1	ratA	16.232	40.3	15	6	6	3	2	4	1	3	2	0	0	0	6	4	6	2	3	2	0	1	0	6	4	6	2	3	2	0	1	0	89832	94553	97171	0	131060	99798	0	0	0	0.876557	0.922623	0.948169		1.27885	0.973802
gene2262	SsrA-binding protein OS=Pseudoalteromonas haloplanktis (strain TAC 125) OX=326442 GN=smpB PE=3 SV=1	smpB	18.645	30.6	21	5	5	5	2	4	3	4	3	0	0	0	5	4	4	4	4	4	0	1	1	5	4	4	4	4	4	0	1	1	407610	281530	312310	205050	305980	268660	0	0	0	1.37309	0.94837	1.05206	0.690737	1.03073	0.905016
gene2263	3-oxoacyl-[acyl-carrier-protein] synthase 1 OS=Escherichia coli (strain K12) OX=83333 GN=fabB PE=1 SV=1	fabB	42.716	48.5	89	12	10	13	12	13	13	16	13	3	3	3	11	10	11	12	11	10	3	2	2	9	8	9	10	9	8	1	0	0	1484400	1356700	1358600	1520300	1682700	1501500	934680	863660	820680	1.15936	1.05963	1.06111	1.1874	1.31424	1.17272
gene2264	tRNA 5-methylaminomethyl-2-thiouridine biosynthesis bifunctional protein MnmC OS=Pseudoalteromonas haloplanktis (strain TAC 125) OX=326442 GN=mnmC PE=3 SV=1	mnmC	73.441	19.1	24	9	9	4	4	4	4	4	4	0	0	0	6	8	6	5	6	6	0	0	0	6	8	6	5	6	6	0	0	0	52926	51818	64248	65830	46132	54736	0	0	0	0.94598	0.926176	1.14834	1.17662	0.824546	0.978331
gene2269	MULTISPECIES: DUF3612 domain-containing protein	--	54.982	1.8	2	1	1	0	0	0	0	1	1	0	0	0	0	1	1	1	1	1	0	0	0	0	1	1	1	1	1	0	0	0	0	0	0	0	0	0	0	0	0
gene2271	Glutamate transporter homolog OS=Pyrococcus horikoshii (strain ATCC 700860 / DSM 12428 / JCM 9974 / NBRC 100139 / OT-3) OX=70601 GN=PH1295 PE=1 SV=1	PH1295	79.431	8.5	10	5	5	0	1	0	3	4	2	0	0	0	2	2	0	4	4	3	0	1	1	2	2	0	4	4	3	0	1	1	28240	26930	0	44198	45204	37305	0	0	0	0.776349	0.740336		1.21505	1.24271	1.02556
gene2273	RecBCD enzyme subunit RecD OS=Escherichia coli (strain K12) OX=83333 GN=recD PE=1 SV=2	recD	69.553	11.6	12	5	5	1	1	0	3	3	4	0	0	0	3	2	2	4	3	4	2	2	2	3	2	2	4	3	4	2	2	2	181070	0	0	488460	316030	233430	0	0	0	0.594164			1.60284	1.03702	0.765978
gene2274	RecBCD enzyme subunit RecB OS=Escherichia coli (strain K12) OX=83333 GN=recB PE=1 SV=1	recB	133.01	25.4	56	24	23	5	4	8	21	11	7	0	0	0	12	6	11	20	15	13	3	3	3	11	6	10	20	15	13	2	2	2	120590	122940	157360	361940	184330	162280	0	0	0	0.652167	0.664876	0.851024	1.95742	0.996881	0.877632
gene2275	RecBCD enzyme subunit RecC OS=Escherichia coli (strain K12) OX=83333 GN=recC PE=1 SV=1	recC	122.4	18.2	46	13	13	6	4	8	14	7	4	1	1	1	7	7	8	12	8	6	2	1	2	7	7	8	12	8	6	2	1	2	893040	1104900	1112200	1599600	571600	393410	411310	0	0	1.02715	1.27082	1.27922	1.83981	0.657437	0.452488
gene2276	Uncharacterized signaling protein PA1727 OS=Pseudomonas aeruginosa (strain ATCC 15692 / DSM 22644 / CIP 104116 / JCM 14847 / LMG 12228 / 1C / PRS 101 / PAO1) OX=208964 GN=PA1727 PE=1 SV=1	PA1727	33.17	47.9	46	11	11	6	6	4	8	12	10	0	0	0	8	6	6	9	10	10	0	0	1	8	6	6	9	10	10	0	0	1	79822	63992	97865	214860	166420	127550	0	0	0	0.638143	0.511589	0.782389	1.71771	1.33046	1.01971
gene2277	Flavin oxidoreductase hxnT OS=Emericella nidulans (strain FGSC A4 / ATCC 38163 / CBS 112.46 / NRRL 194 / M139) OX=227321 GN=hxnT PE=2 SV=1	hxnT	37.786	6.9	10	2	2	2	2	2	1	1	2	0	0	0	2	2	2	2	1	2	0	0	1	2	2	2	2	1	2	0	0	1	23515	29440	23408	11148	0	44151	0	0	0	0.893006	1.11801	0.888943	0.423357		1.67668
gene2278	HTH-type transcriptional repressor ComR OS=Escherichia coli (strain K12) OX=83333 GN=comR PE=1 SV=2	comR	21.772	21.9	7	3	3	2	0	2	2	0	1	0	0	0	2	0	2	1	1	2	2	1	2	2	0	2	1	1	2	2	1	2	244880	0	0	0	0	0	56977	0	43061	2.1299
gene2284	Quinolinate synthase A OS=Pseudoalteromonas haloplanktis (strain TAC 125) OX=326442 GN=nadA PE=3 SV=1	nadA	37.538	58.5	59	14	14	8	12	11	9	12	7	0	0	0	11	13	11	12	11	11	2	0	0	11	13	11	12	11	11	2	0	0	357250	331330	328930	152990	188270	121100	19619	0	0	1.66773	1.54673	1.53553	0.714197	0.878893	0.565326
gene2293	Cell division coordinator CpoB OS=Escherichia coli (strain K12) OX=83333 GN=cpoB PE=1 SV=2	cpoB	28.343	19.5	25	5	5	2	3	4	5	5	6	0	0	0	2	3	3	5	5	5	3	1	0	2	3	3	5	5	5	3	1	0	280070	426810	357450	417120	445140	404500	23989	0	0	0.832452	1.26861	1.06245	1.23981	1.32309	1.20229
gene2294	Peptidoglycan-associated lipoprotein OS=Shigella flexneri OX=623 GN=pal PE=3 SV=1	pal	19.533	45.2	82	7	7	8	10	10	20	16	18	0	0	0	6	6	6	7	7	7	2	2	1	6	6	6	7	7	7	2	2	1	4556100	4315900	4597100	1527200	8893700	8246400	11186	11236	0	1.1334	1.07365	1.1436	0.379914	2.21244	2.05142
gene2295	Tol-Pal system protein TolB OS=Pseudoalteromonas haloplanktis (strain TAC 125) OX=326442 GN=tolB PE=3 SV=1	tolB	49.983	40.9	84	14	14	13	10	9	16	16	15	1	2	2	11	10	8	11	10	11	5	3	2	11	10	8	11	10	11	5	3	2	904710	729620	622210	1055200	1004100	966310	150390	197850	171240	1.40347	1.13185	0.965227	1.63692	1.55765	1.49903
gene2296	Tol-Pal system protein TolA OS=Haemophilus influenzae (strain ATCC 51907 / DSM 11121 / KW20 / Rd) OX=71421 GN=tolA PE=3 SV=1	tolA	33.567	19.9	22	5	5	3	3	3	5	5	3	0	0	0	4	3	3	4	5	4	0	1	0	4	3	3	4	5	4	0	1	0	92589	100740	63606	130820	123830	135020	0	0	0	0.859155	0.93479	0.590215	1.21391	1.14905	1.25288
gene2297	Tol-Pal system protein TolR OS=Pseudomonas aeruginosa (strain ATCC 15692 / DSM 22644 / CIP 104116 / JCM 14847 / LMG 12228 / 1C / PRS 101 / PAO1) OX=208964 GN=tolR PE=3 SV=1	tolR	15.836	45.1	19	4	4	3	2	2	5	3	4	0	0	0	3	3	2	4	3	4	1	1	1	3	3	2	4	3	4	1	1	1	198790	194920	148120	418220	374610	398400	0	0	0	0.688228	0.674829	0.512804	1.44791	1.29693	1.37929
gene2298	Tol-Pal system protein TolQ OS=Shigella flexneri OX=623 GN=tolQ PE=3 SV=1	tolQ	25.602	25.6	29	6	6	3	4	3	7	6	6	0	0	0	4	4	4	5	6	6	1	2	1	4	4	4	5	6	6	1	2	1	337930	359720	329800	1390800	969930	868100	0	113200	0	0.541371	0.576279	0.528347	2.22809	1.55385	1.39071
gene2301	Holliday junction ATP-dependent DNA helicase RuvA OS=Pseudoalteromonas haloplanktis (strain TAC 125) OX=326442 GN=ruvA PE=3 SV=1	ruvA	22.051	9.8	3	2	2	0	1	0	0	1	1	0	0	0	0	1	0	0	1	1	0	0	0	0	1	0	0	1	1	0	0	0	0	0	0	0	0	0	0	0	0
gene2303	hypothetical protein	--	40.372	31	33	8	7	4	4	3	6	6	10	0	0	0	6	4	3	6	7	8	1	0	0	6	4	3	5	6	7	1	0	0	61840	38882	26491	81113	79065	127000	0	0	0	0.895386	0.562976	0.383565	1.17444	1.14479	1.83884
gene2306	Aspartate--tRNA ligase OS=Pseudoalteromonas haloplanktis (strain TAC 125) OX=326442 GN=aspS PE=3 SV=1	aspS	66.59	63	147	28	24	14	14	18	35	28	30	3	2	3	19	21	25	27	24	25	12	9	9	15	18	21	23	21	22	8	6	6	529250	666100	735230	1747400	1603800	1385900	331860	145430	224580	0.646342	0.813469	0.897893	2.134	1.95863	1.69252
gene2307	UPF0759 protein YecE OS=Escherichia coli (strain K12) OX=83333 GN=yecE PE=3 SV=4	yecE	29.771	5.9	4	1	1	0	0	1	2	1	0	0	0	0	1	0	1	1	1	1	1	1	0	1	0	1	1	1	1	1	1	0	0	0	0	0	0	0	0	0	0
gene2308	UTP pyrophosphatase OS=Escherichia coli (strain K12) OX=83333 GN=ygjP PE=1 SV=2	ygjP	19.978	20.8	9	3	3	2	1	2	0	0	0	1	1	2	2	2	2	1	1	0	1	1	2	2	2	2	1	1	0	1	1	2	180590	168430	163690	0	0	0	0	0	0	1.05668	0.985528	0.957793
gene2309	Mitochondrial metalloendopeptidase OMA1 OS=Schizosaccharomyces pombe (strain 972 / ATCC 24843) OX=284812 GN=oma1 PE=3 SV=1	oma1	28.588	35.8	46	6	6	7	6	5	8	11	9	0	0	0	6	6	5	6	6	6	0	0	0	6	6	5	6	6	6	0	0	0	385050	361570	296110	749400	967300	900380	0	0	0	0.631262	0.592768	0.485451	1.22859	1.58582	1.47611
gene2311	MULTISPECIES: hypothetical protein	--	19.867	33.2	33	4	4	3	4	2	7	9	8	0	0	0	3	3	3	4	4	3	2	2	3	3	3	3	4	4	3	2	2	3	574430	729900	501840	2014400	2463700	1445500	131750	133420	49836	0.642637	0.816567	0.561428	2.25359	2.75624	1.61714
gene2312	Capreomycidine synthase OS=Streptomyces vinaceus OX=1960 GN=vioD PE=1 SV=1	vioD	39.831	17.4	9	5	5	1	0	1	2	2	3	0	0	0	1	2	3	3	2	3	0	0	1	1	2	3	3	2	3	0	0	1	0	36637	51267	58223	52881	39374	0	0	0		0.768451	1.07531	1.22121	1.10916	0.825859
gene2313	Ergothioneine biosynthesis protein 1 OS=Schizosaccharomyces pombe (strain 972 / ATCC 24843) OX=284812 GN=egt1 PE=1 SV=4	egt1	79.844	37.2	89	19	19	12	12	10	20	20	15	0	0	0	13	12	11	17	18	17	2	0	0	13	12	11	17	18	17	2	0	0	233760	245050	238550	507360	766120	829180	37484	0	0	0.57264	0.600297	0.584374	1.24287	1.87676	2.03123
gene2317	Transcriptional regulator SlyA OS=Escherichia coli (strain SMS-3-5 / SECEC) OX=439855 GN=slyA PE=3 SV=1	slyA	13.129	8.7	2	1	1	0	0	0	0	1	1	0	0	0	1	0	0	0	1	1	0	1	0	1	0	0	0	1	1	0	1	0	0	0	0	0	0	0	0	0	0
gene2321	DUF998 domain-containing protein	--	21.72	8.1	6	1	1	1	1	1	1	1	1	0	0	0	1	1	1	1	1	1	0	0	0	1	1	1	1	1	1	0	0	0	0	0	0	0	0	0	0	0	0
gene2323	Cytosine deaminase OS=Candida albicans OX=5476 GN=FCA1 PE=3 SV=1	FCA1	21.12	50.8	23	5	5	3	2	1	6	5	6	0	0	0	3	2	1	5	4	5	0	0	0	3	2	1	5	4	5	0	0	0	19863	16657	0	96877	125860	115270	0	0	0	0.265174	0.222374		1.29333	1.68025	1.53887
gene2325	L-2,4-diaminobutyrate decarboxylase OS=Haemophilus influenzae (strain ATCC 51907 / DSM 11121 / KW20 / Rd) OX=71421 GN=ddc PE=1 SV=1	ddc	50.031	15.7	7	4	4	0	0	1	2	2	2	0	0	0	0	0	2	3	2	2	2	0	0	0	0	2	3	2	2	2	0	0	0	0	0	44269	79021	85404	0	0	0				0.636372	1.13594	1.22769
gene2327	Zygote formation protein zyg1 OS=Dictyostelium mucoroides OX=31287 GN=zyg1 PE=2 SV=1	zyg1	28.324	32.2	25	6	6	2	1	1	8	7	6	0	0	0	3	3	2	6	5	6	0	0	0	3	3	2	6	5	6	0	0	0	46379	36444	15109	297220	478700	353740	0	0	0	0.226683	0.178124	0.073847	1.4527	2.3397	1.72895
gene2332	Uncharacterized HIT-like protein MJ0866 OS=Methanocaldococcus jannaschii (strain ATCC 43067 / DSM 2661 / JAL-1 / JCM 10045 / NBRC 100440) OX=243232 GN=MJ0866 PE=4 SV=2	MJ0866	14.869	22.5	9	2	2	2	2	2	1	1	1	0	0	0	2	2	2	1	2	1	0	0	0	2	2	2	1	2	1	0	0	0	217680	244220	194190	0	96077	0	0	0	0	1.15762	1.29875	1.0327		0.510934
gene2345	UPF0157 protein YqkA OS=Bacillus subtilis (strain 168) OX=224308 GN=yqkA PE=3 SV=1	yqkA	17.67	41.7	14	5	5	5	1	4	3	1	0	0	0	0	4	4	3	3	4	2	1	1	0	4	4	3	3	4	2	1	1	0	63760	40785	70607	100790	57905	28189	0	0	0	1.05669	0.675927	1.17016	1.67039	0.959656	0.467175
gene2346	MULTISPECIES: hypothetical protein	--	25.912	43.3	21	8	8	0	1	1	5	6	8	0	0	0	4	4	5	7	7	7	2	1	2	4	4	5	7	7	7	2	1	2	17324	20572	22497	239090	104800	134970	25917	0	14920	0.238915	0.283708	0.310255	3.29728	1.44529	1.86137
gene2347	Uncharacterized protein Mb1321c OS=Mycobacterium bovis (strain ATCC BAA-935 / AF2122/97) OX=233413 GN=BQ2027_MB1321C PE=4 SV=1	BQ2027_MB1321C	50.432	16.3	18	6	6	2	1	1	5	5	4	0	0	0	3	2	3	6	4	5	0	1	1	3	2	3	6	4	5	0	1	1	258960	247490	177360	727470	931260	566910	0	0	0	0.534039	0.510385	0.36576	1.50022	1.92049	1.16911
gene2353	DUF4265 domain-containing protein	--	17.56	12.9	4	2	2	0	0	1	1	1	1	0	0	0	1	1	2	2	1	2	0	0	0	1	1	2	2	1	2	0	0	0	0	0	16568	26127	0	0	0	0	0			0.77611	1.22389
gene2354	hypothetical protein	--	84.376	14.8	22	9	9	0	0	0	6	9	7	0	0	0	1	1	0	8	8	8	0	0	2	1	1	0	8	8	8	0	0	2	0	0	0	40241	77507	53062	0	0	25147				0.821425	1.58212	1.08314
gene2360	Uncharacterized N-acetyltransferase YoaA OS=Bacillus subtilis (strain 168) OX=224308 GN=yoaA PE=3 SV=2	yoaA	20.863	31	7	5	5	0	0	0	3	2	2	0	0	0	2	1	4	4	4	4	1	1	2	2	1	4	4	4	4	1	1	2	0	0	84934	119860	88909	30844	0	0	0			1.0468	1.47726	1.09579	0.380148
gene2361	Cell wall assembly regulator SMI1 OS=Saccharomyces cerevisiae (strain ATCC 204508 / S288c) OX=559292 GN=SMI1 PE=1 SV=1	SMI1	23.653	17.8	9	3	3	1	1	1	1	3	2	0	0	0	2	3	2	1	3	2	0	0	0	2	3	2	1	3	2	0	0	0	89842	255720	94436	0	709090	266200	0	0	0	0.317398	0.90342	0.333628		2.50511	0.940445
gene2363	hypothetical protein	--	24.328	20.7	12	3	3	0	1	1	3	4	3	0	0	0	0	1	2	2	3	2	0	0	0	0	1	2	2	3	2	0	0	0	0	0	4930.9	23276	49801	38613	0	0	0			0.169126	0.798347	1.70813	1.32439
gene2366	MULTISPECIES: hypothetical protein	--	5.5754	46	6	2	2	0	1	1	1	1	2	0	0	0	0	2	1	2	1	2	0	0	0	0	2	1	2	1	2	0	0	0	0	27384	0	212430	0	123450	0	0	0		0.22615		1.75434		1.01951
gene2367	Protein flp OS=Staphylococcus aureus (strain MRSA252) OX=282458 GN=flp PE=3 SV=1	flp	41.558	8.3	6	3	3	0	0	0	3	2	1	0	0	0	1	0	2	3	3	2	0	0	0	1	0	2	3	3	2	0	0	0	0	0	6073.1	23722	27105	13339	0	0	0			0.345853	1.35093	1.54358	0.759634
gene2371	Porin-like protein BUsg_347 OS=Buchnera aphidicola subsp. Schizaphis graminum (strain Sg) OX=198804 GN=BUsg_347 PE=3 SV=1	BUsg_347	44.747	27.1	35	9	9	5	5	4	6	8	7	0	0	0	7	8	8	8	8	7	3	1	2	7	8	8	8	8	7	3	1	2	112410	107350	92469	385920	670180	570060	16795	0	16825	0.456022	0.435495	0.375126	1.56559	2.71877	2.31261
gene2373	Uncharacterized protein YkkB OS=Bacillus subtilis (strain 168) OX=224308 GN=ykkB PE=4 SV=1	ykkB	19.642	13.5	14	2	2	3	2	1	2	3	3	0	0	0	2	1	2	2	2	2	0	1	1	2	1	2	2	2	2	0	1	1	254780	233670	177320	287730	311860	296830	0	0	0	0.978549	0.897471	0.681044	1.1051	1.19778	1.14005
gene2375	Uncharacterized HTH-type transcriptional regulator HI_1364 OS=Haemophilus influenzae (strain ATCC 51907 / DSM 11121 / KW20 / Rd) OX=71421 GN=HI_1364 PE=3 SV=1	HI_1364	32.655	28.8	22	6	6	3	4	1	4	4	6	0	0	0	3	3	3	4	4	6	1	0	0	3	3	3	4	4	6	1	0	0	65078	56814	47712	97891	142690	148480	0	0	0	0.69893	0.610176	0.512422	1.05134	1.53248	1.59466
gene2378	Protein flp OS=Staphylococcus aureus (strain MSSA476) OX=282459 GN=flp PE=3 SV=1	flp	55.059	18.7	14	6	6	1	0	1	5	4	3	0	0	0	1	2	1	5	3	2	2	0	0	1	2	1	5	3	2	2	0	0	0	0	0	35280	45666	37454	25510	0	0				0.980613	1.26929	1.04104
gene2380	MULTISPECIES: hypothetical protein	--	13.221	42.3	19	5	5	2	1	2	5	6	3	0	0	0	2	3	4	4	5	3	1	1	1	2	3	4	4	5	3	1	1	1	105280	69110	81858	397100	487540	509580	0	0	0	0.382728	0.251238	0.297581	1.44359	1.77237	1.85249
gene2386	DUF3014 domain-containing protein	--	32.806	55.5	42	11	11	3	4	3	9	10	13	0	0	0	6	4	5	7	11	11	0	1	2	6	4	5	7	11	11	0	1	2	274420	252810	385410	641420	865440	809690	0	0	9594.1	0.593105	0.546399	0.832989	1.3863	1.87048	1.74999
gene2387	MULTISPECIES: patatin-like phospholipase family protein	--	42.456	11.3	22	4	4	2	3	4	4	5	4	0	0	0	3	4	4	4	4	4	0	0	0	3	4	4	4	4	4	0	0	0	99553	49985	69146	82913	97535	86988	0	0	0	1.22875	0.616946	0.853444	1.02337	1.20384	1.07366
gene2389	Uncharacterized protein YIR042C OS=Saccharomyces cerevisiae (strain ATCC 204508 / S288c) OX=559292 GN=YIR042C PE=4 SV=1	YIR042C	22.146	10.9	7	2	2	1	0	0	2	2	2	0	0	0	1	1	2	2	2	2	1	1	1	1	1	2	2	2	2	1	1	1	0	0	57851	70243	98114	78361	0	0	0			0.759775	0.922523	1.28856	1.02914
gene2396	Acetyl-coenzyme A carboxylase carboxyl transferase subunit alpha OS=Pseudoalteromonas haloplanktis (strain TAC 125) OX=326442 GN=accA PE=3 SV=1	accA	35.316	20.1	9	5	3	2	3	2	1	0	1	0	0	0	3	3	3	3	1	2	2	2	3	2	2	3	2	1	2	0	1	1	56634	54390	136530	7004.1	0	8718.8	0	0	0	1.07556	1.03294	2.5929	0.133018		0.165582
gene2397	DNA polymerase III subunit alpha OS=Vibrio cholerae serotype O1 (strain ATCC 39315 / El Tor Inaba N16961) OX=243277 GN=dnaE PE=3 SV=3	dnaE	130.33	13.6	22	14	10	2	2	5	6	3	3	0	1	0	9	7	11	9	7	5	8	6	5	7	4	8	8	7	5	4	3	1	114030	129210	180130	284870	115660	124720	148260	0	0	0.72771	0.824584	1.14954	1.81797	0.738112	0.79593
gene2399	Lipid-A-disaccharide synthase OS=Pseudoalteromonas haloplanktis (strain TAC 125) OX=326442 GN=lpxB PE=3 SV=1	lpxB	42.209	10.7	3	2	2	1	0	0	1	0	1	0	0	0	1	0	1	1	0	1	0	0	0	1	0	1	1	0	1	0	0	0	0	0	0	0	0	0	0	0	0
gene2400	Acyl-[acyl-carrier-protein]--UDP-N-acetylglucosamine O-acyltransferase OS=Vibrio vulnificus (strain YJ016) OX=196600 GN=lpxA PE=3 SV=2	lpxA	27.767	35.8	54	9	9	9	8	9	9	10	9	0	0	0	8	7	8	9	9	9	0	0	0	8	7	8	9	9	9	0	0	0	544040	501610	431780	649050	804000	728100	0	0	0	0.892215	0.822631	0.708111	1.06443	1.31854	1.19407
gene2401	3-hydroxyacyl-[acyl-carrier-protein] dehydratase FabZ OS=Pseudoalteromonas haloplanktis (strain TAC 125) OX=326442 GN=fabZ PE=3 SV=1	fabZ	17.203	52	48	7	7	8	6	8	9	9	8	0	0	0	7	6	7	7	7	6	0	1	1	7	6	7	7	7	6	0	1	1	439370	449310	368380	557360	662990	672930	0	0	0	0.836805	0.855736	0.7016	1.06152	1.2627	1.28163
gene2402	UDP-3-O-acylglucosamine N-acyltransferase OS=Pseudoalteromonas haloplanktis (strain TAC 125) OX=326442 GN=lpxD PE=3 SV=1	lpxD	36.627	23.6	34	6	6	7	6	5	4	6	6	0	0	0	5	4	6	5	4	4	1	1	0	5	4	6	5	4	4	1	1	0	243820	255480	347340	596740	481820	396610	0	0	0	0.630077	0.660209	0.897593	1.54209	1.24511	1.02492
gene2403	Chaperone protein Skp OS=Vibrio cholerae serotype O1 (strain ATCC 39315 / El Tor Inaba N16961) OX=243277 GN=skp PE=3 SV=1	skp	19.524	45.9	34	9	9	4	5	5	6	5	9	0	0	0	7	8	6	6	7	9	0	0	1	7	8	6	6	7	9	0	0	1	1141100	1108900	1110800	2833500	2756600	2504100	0	0	0	0.597695	0.580829	0.581825	1.48415	1.44388	1.31162
gene2404	Outer membrane protein assembly factor BamA OS=Photorhabdus luminescens OX=29488 GN=bamA PE=3 SV=1	bamA	92.624	60.3	178	37	37	25	25	28	34	32	33	1	0	0	26	25	29	33	33	31	9	5	2	26	25	29	33	33	31	9	5	2	641630	595800	480330	1036100	1121200	1039400	31188	11975	21473	1.15978	1.07694	0.868224	1.87281	2.02663	1.87878
gene2405	Putative zinc metalloprotease VC_2253 OS=Vibrio cholerae serotype O1 (strain ATCC 39315 / El Tor Inaba N16961) OX=243277 GN=VC_2253 PE=3 SV=1	VC_2253	49.103	17.3	24	7	7	3	3	2	5	4	5	0	1	1	5	5	5	6	6	6	1	1	1	5	5	5	6	6	6	1	1	1	152850	101130	77661	288660	216970	212290	0	0	0	0.873794	0.578127	0.443963	1.65018	1.24035	1.21359
gene2406	1-deoxy-D-xylulose 5-phosphate reductoisomerase OS=Vibrio parahaemolyticus serotype O3:K6 (strain RIMD 2210633) OX=223926 GN=dxr PE=3 SV=1	dxr	42.818	23.5	13	5	4	1	0	1	3	3	5	0	0	0	2	2	2	4	3	5	0	0	1	2	2	2	3	2	4	0	0	0	54602	60695	38066	37659	58461	62423	0	0	0	1.05035	1.16756	0.732259	0.72443	1.12459	1.2008
gene2408	Ditrans,polycis-undecaprenyl-diphosphate synthase ((2E,6E)-farnesyl-diphosphate specific) OS=Aliivibrio fischeri (strain ATCC 700601 / ES114) OX=312309 GN=uppS PE=3 SV=1	uppS	28.986	29.6	25	6	6	3	2	3	6	4	6	0	0	1	5	3	5	5	4	5	3	1	1	5	3	5	5	4	5	3	1	1	53491	54555	42274	158080	155980	150590	15973	0	0	0.593456	0.605261	0.469009	1.75382	1.73052	1.67072
gene2410	Uridylate kinase OS=Pseudoalteromonas haloplanktis (strain TAC 125) OX=326442 GN=pyrH PE=3 SV=1	pyrH	24.039	62.1	56	11	8	7	8	7	12	12	10	0	0	0	10	9	10	10	9	9	5	7	7	7	6	7	8	8	7	2	4	4	841780	916390	940650	1708100	1942600	1620900	5581.5	17785	53331	0.941458	1.0249	1.05204	1.91036	2.17263	1.81283
gene2411	Elongation factor Ts OS=Shewanella halifaxensis (strain HAW-EB4) OX=458817 GN=tsf PE=3 SV=1	tsf	30.331	66.4	171	18	15	26	28	30	27	29	31	0	0	0	17	17	18	17	17	18	2	3	5	14	14	15	15	15	15	0	1	3	5379500	5082500	4531600	5462100	2029500	5309900	0	0	5160.6	1.35454	1.27975	1.14104	1.37534	0.51102	1.33701
gene2412	30S ribosomal protein S2 OS=Pseudoalteromonas haloplanktis (strain TAC 125) OX=326442 GN=rpsB PE=3 SV=1	rpsB	26.937	76.4	144	15	13	16	21	21	25	28	27	2	2	2	12	12	13	15	15	14	5	5	3	11	11	12	13	13	12	3	3	1	6744800	6871400	6537200	9376000	10187000	8818000	1418400	1281300	1485600	1.15143	1.17304	1.11599	1.60062	1.73907	1.50536
gene2413	Methionine aminopeptidase OS=Shigella flexneri OX=623 GN=map PE=3 SV=1	map	29.161	56.7	71	12	12	9	8	11	14	16	13	0	0	0	8	8	9	11	11	10	0	3	1	8	8	9	11	11	10	0	3	1	322600	304590	307980	310280	610720	590820	0	82455	0	0.892765	0.842924	0.852306	0.858671	1.69011	1.63504
gene2414	Bifunctional uridylyltransferase/uridylyl-removing enzyme OS=Pseudoalteromonas haloplanktis (strain TAC 125) OX=326442 GN=glnD PE=3 SV=1	glnD	101.24	46.7	179	34	34	22	21	21	31	44	40	0	0	0	26	26	25	27	33	31	5	3	3	26	26	25	27	33	31	5	3	3	592590	1000800	817940	1919800	2677300	2652000	43208	38797	24323	0.546068	0.92223	0.753726	1.76908	2.46711	2.4438
gene2415	2,3,4,5-tetrahydropyridine-2,6-dicarboxylate N-succinyltransferase OS=Pseudoalteromonas haloplanktis (strain TAC 125) OX=326442 GN=dapD PE=3 SV=1	dapD	29.785	64	106	14	14	15	15	15	20	20	21	0	0	0	12	13	13	14	14	14	1	1	2	12	13	13	14	14	14	1	1	2	1792100	1594300	1592500	8078800	3566000	6919100	0	0	47662	0.53177	0.473077	0.472543	2.39722	1.05814	2.0531
gene2416	Vitamin B12 transporter BtuB OS=Photorhabdus laumondii subsp. laumondii (strain DSM 15139 / CIP 105565 / TT01) OX=243265 GN=btuB PE=3 SV=1	btuB	76.657	25.1	38	13	13	3	4	4	8	9	10	0	0	0	8	8	5	11	9	12	2	0	1	8	8	5	11	9	12	2	0	1	66886	61967	46964	115730	120790	112060	0	0	0	0.76529	0.709009	0.537349	1.32415	1.38204	1.28216
gene2417	Pyridoxine 5'-phosphate synthase OS=Pseudoalteromonas haloplanktis (strain TAC 125) OX=326442 GN=pdxJ PE=3 SV=1	pdxJ	26.803	37.7	64	8	8	9	9	10	11	14	11	0	0	0	6	7	7	8	8	7	0	1	1	6	7	7	8	8	7	0	1	1	898680	844780	669840	1482900	1713200	1515400	0	0	0	0.756804	0.711414	0.564092	1.24879	1.44274	1.27616
gene2419	GTPase Era OS=Yersinia pseudotuberculosis serotype O:3 (strain YPIII) OX=502800 GN=era PE=3 SV=1	era	34.318	19.1	11	6	6	3	2	3	2	0	1	0	0	0	4	3	4	3	3	3	0	0	0	4	3	4	3	3	3	0	0	0	145440	124670	174490	90139	68076	81329	0	0	0	1.27552	1.09337	1.53029	0.790527	0.597032	0.713262
gene2420	Ribonuclease 3 OS=Pseudoalteromonas haloplanktis (strain TAC 125) OX=326442 GN=rnc PE=3 SV=2	rnc	25.168	19.6	33	5	5	5	5	4	6	7	6	0	0	0	5	4	5	4	5	5	0	1	0	5	4	5	4	5	5	0	1	0	202370	178090	172190	391370	332980	281540	0	0	0	0.779075	0.685603	0.66289	1.50668	1.28189	1.08386
gene2421	Signal peptidase I OS=Escherichia coli (strain K12) OX=83333 GN=lepB PE=1 SV=2	lepB	35.168	43.4	70	11	10	9	9	10	11	15	16	0	0	0	8	8	8	8	10	10	1	1	0	8	8	8	8	10	10	1	1	0	500270	463390	393210	873200	890870	813570	0	0	0	0.762896	0.706655	0.599632	1.3316	1.35855	1.24067
gene2422	Elongation factor 4 OS=Pseudoalteromonas haloplanktis (strain TAC 125) OX=326442 GN=lepA PE=3 SV=1	lepA	66.116	48.7	88	21	19	17	14	18	13	14	11	1	0	0	20	18	20	13	16	12	5	5	3	18	16	18	12	15	11	4	4	2	309300	217400	461270	223450	239020	148160	62139	79695	27749	1.57433	1.10656	2.34785	1.13735	1.2166	0.75413
gene2424	Sigma-E factor regulatory protein RseB OS=Haemophilus influenzae (strain ATCC 51907 / DSM 11121 / KW20 / Rd) OX=71421 GN=rseB PE=3 SV=1	rseB	35.304	17.7	17	4	4	3	3	2	3	3	3	0	0	0	4	3	3	4	4	3	0	0	0	4	3	3	4	4	3	0	0	0	38756	31997	41837	50227	64927	41866	0	0	0	0.86249	0.712073	0.931056	1.11777	1.44491	0.931701
gene2425	Anti-sigma-E factor RseA OS=Haemophilus influenzae (strain ATCC 51907 / DSM 11121 / KW20 / Rd) OX=71421 GN=rseA PE=3 SV=1	rseA	22.048	14.3	5	3	3	1	0	1	2	1	0	0	0	0	1	0	1	2	1	2	0	0	0	1	0	1	2	1	2	0	0	0	0	0	0	0	0	0	0	0	0
gene2426	ECF RNA polymerase sigma-E factor OS=Salmonella typhimurium (strain LT2 / SGSC1412 / ATCC 700720) OX=99287 GN=rpoE PE=3 SV=1	rpoE	21.667	38.9	16	5	4	3	2	2	3	3	3	0	0	0	4	4	4	3	5	5	1	1	1	3	3	3	3	4	4	0	0	0	46717	40813	53056	130290	97846	69601	0	0	0	0.639487	0.55867	0.726259	1.78348	1.33937	0.952736
gene2427	L-aspartate oxidase OS=Yersinia pestis OX=632 GN=nadB PE=3 SV=2	nadB	59.236	26.3	33	9	7	6	7	8	4	5	3	0	0	0	5	6	8	4	5	5	1	2	3	5	4	6	4	5	4	0	0	1	52568	41886	94887	92128	86239	57100	0	0	0	0.742472	0.591599	1.34019	1.30122	1.21804	0.806482
gene2429	FAD assembly factor SdhE OS=Idiomarina loihiensis (strain ATCC BAA-735 / DSM 15497 / L2-TR) OX=283942 GN=sdhE PE=3 SV=1	sdhE	9.8124	30.1	3	1	1	0	0	1	0	1	1	0	0	0	1	1	1	0	1	1	0	0	0	1	1	1	0	1	1	0	0	0	0	0	0	0	0	0	0	0	0
gene2430	tRNA-modifying protein YgfZ OS=Vibrio vulnificus (strain CMCP6) OX=216895 GN=VV1_1556 PE=3 SV=1	VV1_1556	33.478	30.7	29	6	5	6	4	4	6	4	5	0	0	0	6	5	6	5	6	6	2	1	1	5	4	5	5	5	5	1	0	0	163840	164050	200840	149560	56583	58685	0	0	0	1.23877	1.24036	1.51853	1.13081	0.427818	0.44371
gene2431	FKBP-type peptidyl-prolyl cis-trans isomerase SlyD OS=Aeromonas hydrophila OX=644 GN=slyD PE=3 SV=1	slyD	17.484	42.9	27	4	4	4	5	5	9	2	2	0	0	0	3	4	3	4	3	2	0	0	0	3	4	3	4	3	2	0	0	0	367150	251270	465550	357210	72540	88265	0	0	0	1.37511	0.941095	1.74365	1.33788	0.271688	0.330584
gene2432	MULTISPECIES: hypothetical protein	--	16.821	19.5	13	2	2	1	1	1	4	2	4	0	0	0	1	2	1	2	2	2	0	0	0	1	2	1	2	2	2	0	0	0	0	83747	0	87831	93861	88429	0	0	0		0.946647		0.992811	1.06097	0.99957
gene2433	Uncharacterized protein YdiY OS=Escherichia coli (strain K12) OX=83333 GN=ydiY PE=3 SV=1	ydiY	31.786	22.9	13	4	4	3	1	2	2	2	3	0	0	0	3	2	3	4	3	3	0	0	0	3	2	3	4	3	3	0	0	0	33671	49702	26266	63909	61004	67860	0	0	0	0.668049	0.986112	0.52113	1.26798	1.21035	1.34638
gene2434	UPF0263 protein VC0395_A0828/VC395_1327 OS=Vibrio cholerae serotype O1 (strain ATCC 39541 / Classical Ogawa 395 / O395) OX=345073 GN=VC0395_A0828 PE=3 SV=1	VC0395_A0828	12.302	44.8	9	2	2	1	1	1	2	2	2	0	0	0	1	1	1	2	2	2	1	1	1	1	1	1	2	2	2	1	1	1	0	0	0	616410	366900	315080	0	0	0				1.42425	0.847742	0.728009
gene2435	3-hydroxypropionyl-coenzyme A dehydratase OS=Metallosphaera sedula (strain ATCC 51363 / DSM 5348 / JCM 9185 / NBRC 15509 / TH2) OX=399549 GN=Msed_2001 PE=1 SV=1	Msed_2001	29.017	12.5	3	2	2	0	0	0	0	1	2	0	0	0	1	2	0	1	1	2	0	0	0	1	2	0	1	1	2	0	0	0	0	9335.1	0	0	0	40780	0	0	0		0.372546				1.62745
gene2438	Uncharacterized MscS family protein slr0639 OS=Synechocystis sp. (strain PCC 6803 / Kazusa) OX=1111708 GN=slr0639 PE=3 SV=1	slr0639	30.104	26.9	18	6	6	2	2	1	5	4	4	0	0	0	3	3	2	6	4	4	1	0	1	3	3	2	6	4	4	1	0	1	59798	52600	70112	44902	80163	61526	175810	0	0	0.768173	0.675707	0.900668	0.576817	1.02978	0.790371
gene2439	Mechanosensitive channel MscK OS=Escherichia coli (strain K12) OX=83333 GN=mscK PE=1 SV=1	mscK	33.077	7	6	2	2	2	1	0	1	1	1	0	0	0	2	1	1	1	1	1	0	0	1	2	1	1	1	1	1	0	0	1	0	0	0	0	0	0	0	0	0
gene2440	Probable amidase At4g34880 OS=Arabidopsis thaliana OX=3702 GN=At4g34880 PE=2 SV=1	At4g34880	54.124	27.4	28	10	10	2	2	2	6	6	10	0	0	0	5	3	4	8	8	10	2	0	2	5	3	4	8	8	10	2	0	2	839040	881400	899080	2263500	2437000	3169400	171770	0	490060	0.601934	0.632324	0.645008	1.62385	1.74832	2.27375
gene2441	Cysteine--tRNA ligase OS=Pseudoalteromonas haloplanktis (strain TAC 125) OX=326442 GN=cysS PE=3 SV=1	cysS	52.123	52.1	115	18	18	17	18	14	23	22	21	0	0	0	14	15	11	17	18	17	4	4	3	14	15	11	17	18	17	4	4	3	342120	643270	312160	954700	1037100	654500	10777	38241	5196.7	0.770143	1.44806	0.7027	2.14912	2.3346	1.47334
gene2443	Peptidyl-prolyl cis-trans isomerase B OS=Escherichia coli (strain K12) OX=83333 GN=ppiB PE=1 SV=2	ppiB	17.825	60.4	57	7	6	8	7	5	12	13	12	0	0	0	5	6	6	7	6	7	3	2	1	4	5	5	6	5	6	2	1	0	1830700	1586900	1674900	5284800	4746000	5698800	155000	57068	0	0.696277	0.603551	0.637021	2.00999	1.80506	2.16744
gene2444	UDP-2,3-diacylglucosamine hydrolase OS=Photobacterium profundum (strain SS9) OX=298386 GN=lpxH PE=3 SV=1	lpxH	27.886	17.8	14	3	3	2	1	2	3	4	2	0	0	0	2	2	2	2	3	2	0	0	0	2	2	2	2	3	2	0	0	0	24735	9697.9	15980	35342	50685	32114	0	0	0	0.88049	0.345215	0.568839	1.25807	1.80423	1.14316
gene2445	tRNA-(ms[2]io[6]A)-hydroxylase OS=Salmonella typhimurium (strain LT2 / SGSC1412 / ATCC 700720) OX=99287 GN=miaE PE=4 SV=1	miaE	29.799	44.2	15	7	7	0	2	1	3	4	5	0	0	0	4	4	3	5	6	5	1	0	2	4	4	3	5	6	5	1	0	2	16178	16289	10303	80793	47269	48839	0	0	25546	0.46182	0.464988	0.294111	2.30633	1.34935	1.39417
gene2446	Inner membrane protein YohC OS=Escherichia coli (strain K12) OX=83333 GN=yohC PE=1 SV=1	yohC	22.032	11.6	5	1	1	0	0	0	2	1	2	0	0	0	0	0	0	1	1	1	0	0	0	0	0	0	1	1	1	0	0	0	0	0	0	0	80426	58110	0	0	0					1.16108	0.838916
gene2447	Putative pterin-4-alpha-carbinolamine dehydratase OS=Pseudoalteromonas haloplanktis (strain TAC 125) OX=326442 GN=PSHAa2042 PE=3 SV=1	PSHAa2042	12.804	24.8	6	3	3	0	0	0	2	0	2	0	1	1	0	1	1	2	0	2	2	2	2	0	1	1	2	0	2	2	2	2	0	0	0	0	0	0	0	144590	165100
gene2448	Phenylalanine-4-hydroxylase OS=Pseudomonas aeruginosa (strain ATCC 15692 / DSM 22644 / CIP 104116 / JCM 14847 / LMG 12228 / 1C / PRS 101 / PAO1) OX=208964 GN=phhA PE=3 SV=2	phhA	30.425	46.4	69	10	10	9	9	9	13	16	13	0	0	0	10	8	10	10	10	9	2	0	1	10	8	10	10	10	9	2	0	1	455170	439390	392400	1828000	2257100	1950200	23154	0	0	0.433766	0.418728	0.373948	1.74204	2.15096	1.85849
gene2449	L-methionine gamma-lyase OS=Fusobacterium nucleatum subsp. polymorphum OX=76857 GN=mgl PE=1 SV=1	mgl	42.721	51.3	66	12	12	8	9	9	12	14	14	0	0	0	8	10	8	11	12	12	0	1	2	8	10	8	11	12	12	0	1	2	138230	144100	120780	291460	394300	561560	0	0	29453	0.575998	0.600458	0.503285	1.2145	1.64303	2.34
gene2450	UPF0283 membrane protein VP1870 OS=Vibrio parahaemolyticus serotype O3:K6 (strain RIMD 2210633) OX=223926 GN=VP1870 PE=3 SV=1	VP1870	38.005	25.5	30	6	6	4	4	3	7	7	5	0	0	0	4	5	4	6	6	5	1	2	1	4	5	4	6	6	5	1	2	1	116910	114990	85543	313090	242930	219710	0	50863	0	0.715336	0.703588	0.523411	1.9157	1.48641	1.34434
gene2451	Uncharacterized protein YcjX OS=Escherichia coli (strain K12) OX=83333 GN=ycjX PE=1 SV=1	ycjX	53.471	44.9	60	14	14	5	6	6	10	15	18	0	0	0	7	7	7	10	13	14	2	1	1	7	7	7	10	13	14	2	1	1	202350	160220	140550	437140	686710	696230	52814	0	0	0.596145	0.472026	0.414076	1.28786	2.02312	2.05117
gene2452	Phage shock protein C OS=Shigella flexneri OX=623 GN=pspC PE=3 SV=1	pspC	15.457	8.3	4	1	1	0	1	1	0	1	1	0	0	0	0	1	1	0	1	1	0	1	1	0	1	1	0	1	1	0	1	1	0	0	0	0	0	0	0	0	0
gene2453	Phage shock protein B OS=Escherichia coli (strain K12) OX=83333 GN=pspB PE=1 SV=1	pspB	9.0265	36.4	5	2	2	0	0	0	2	1	2	0	0	0	0	0	0	2	2	2	0	0	0	0	0	0	2	2	2	0	0	0	0	0	0	10236	8934.2	11135	0	0	0				1.01329	0.884422	1.10229
gene2454	Phage shock protein A OS=Shigella flexneri OX=623 GN=pspA PE=3 SV=2	pspA	25.022	26.5	7	5	3	0	1	4	1	1	0	0	0	0	5	5	5	3	1	0	2	1	2	3	3	3	2	1	0	0	0	0	96720	107010	175060	202950	0	0	0	0	0	0.665039	0.735793	1.2037	1.39547
[truncated: 4,537 more rows]
[truncated: 9 more columns]
