# Supplementary material for: Multi-Costimulatory Pathways Drive the Antagonistic Pseudoalteromonas piscicida against the Dominant Pathogenic Vibrio harveyi in Mariculture: Insights from Proteomics and Metabolomics
Source: Microbiol Spectr. 2022 Oct 27;10(6):e02444-22. doi: 10.1128/spectrum.02444-22 (PMC9769913; doi:10.1128/spectrum.02444-22)
Supplement: Supplemental file 4 — Table S3. Download spectrum.02444-22-s0004.xlsx, XLSX file, 0.03 MB [file spectrum.02444-22-s0004.xlsx]

## Sheet: metabolites
Table S3-Differentially expressed metabolites and proteins in the PV compared to the P group
SYMBOL	log2FoldChange	padj	log1.5	log0.6667	Regulation
N-(3S-hydroxy-butanoyl)-homoserine lactone	0.334919	3.08e-08	0.584963	-0.58489
Melibiose	0.19917	9.45e-08	0.584963	-0.58489
Acetyl-CoA	0.41473	0.006179	0.584963	-0.58489
Tetrangulol	-0.78669	9.24e-09	0.584963	-0.58489		down
Validamycin A	0.309711	0.0006918	0.584963	-0.58489
Alanylclavam	-0.260975	6.53e-05	0.584963	-0.58489
Hygromycin B	0.432396	2.17e-05	0.584963	-0.58489
Coumarin	-0.422897	5.59e-06	0.584963	-0.58489
Oxindole	0.293262	8.32e-06	0.584963	-0.58489
Miraxanthin-V	-0.602057	0.0001766	0.584963	-0.58489		down
Paxilline	1.08069	3.62e-06	0.584963	-0.58489	up
Dihydrozeatin-O-glucoside	4.33784	0.01404	0.584963	-0.58489	up
Sucrose	0.197705	2.55e-07	0.584963	-0.58489
D-Pantetheine 4'-phosphate	0.253428	0.002653	0.584963	-0.58489
Citrulline	0.86155	4.19e-09	0.584963	-0.58489	up
N-Succinyl-L,L-2,6-diaminopimelate	-0.316725	1.02e-05	0.584963	-0.58489
Gluconic acid	-0.346955	4.05e-10	0.584963	-0.58489
Bilirubin	0.76276	7.34e-06	0.584963	-0.58489	up
Pantothenic Acid	0.260689	2.9e-10	0.584963	-0.58489
L-Dopa	-0.484742	0.0002377	0.584963	-0.58489
L-Histidine	-0.219442	3.36e-06	0.584963	-0.58489
Xanthosine	-0.579088	0.0007021	0.584963	-0.58489
Paclitaxel	-0.729183	7.41e-13	0.584963	-0.58489		down
Biotinyl-5'-AMP	-0.473437	0.001218	0.584963	-0.58489
D-4'-Phosphopantothenate	-1.1555	2.68e-05	0.584963	-0.58489		down
4-Pyridoxic acid	0.395276	4.56e-09	0.584963	-0.58489
L-Serine	0.414562	2.09e-05	0.584963	-0.58489
L-Glutamine	-0.257618	4.45e-09	0.584963	-0.58489
Chitobiose	-0.409206	0.0001712	0.584963	-0.58489
UDP-N-acetylmuramoyl-L-alanyl-D-glutamate	-0.491902	0.0006587	0.584963	-0.58489
5-Hydroxyindoleacetaldehyde	-1.4739	1.26e-06	0.584963	-0.58489		down
3-Indoleacetic Acid	0.232504	4.01e-07	0.584963	-0.58489
AICAR	0.309862	0.0001376	0.584963	-0.58489
4-Guanidinobutanoic acid	-0.361184	0.002912	0.584963	-0.58489
4-(Glutamylamino) butanoate	0.316506	6.12e-06	0.584963	-0.58489
Agmatine	-0.835345	1.48e-06	0.584963	-0.58489		down
N-Carbamoylputrescine	-0.850614	1.22e-09	0.584963	-0.58489		down
L-Lysine	-0.408658	0.0002832	0.584963	-0.58489
Glutathione	-0.317031	0.000345	0.584963	-0.58489
Ectoine	0.295274	0.001796	0.584963	-0.58489
Deoxyadenosine monophosphate	0.24544	4.08e-06	0.584963	-0.58489
Deoxyguanosine	0.221591	1.11e-06	0.584963	-0.58489
Deoxyinosine	0.230132	1.83e-07	0.584963	-0.58489
N2-Acetyl-L-ornithine	-0.258748	2e-05	0.584963	-0.58489
L-Arginine	-0.214161	0.0002686	0.584963	-0.58489
Galactonolactone	-0.732801	4.22e-10	0.584963	-0.58489		down
Glycochenodeoxycholic acid 3-glucuronide	0.895829	0.03041	0.584963	-0.58489	up
Tyramine glucuronide	-0.686251	0.0008072	0.584963	-0.58489		down
Tacrolimus	-0.893512	8.91e-14	0.584963	-0.58489		down
(R)-Mandelamide	-0.29041	2.58e-08	0.584963	-0.58489
Phytosphingosine	-0.295651	9.11e-09	0.584963	-0.58489
6-Keto-prostaglandin F1a	-0.284507	0.001187	0.584963	-0.58489
20-Carboxy-leukotriene B4	-1.44137	2.45e-11	0.584963	-0.58489		down
20-Hydroxy-leukotriene E4	-0.828735	9.42e-07	0.584963	-0.58489		down
LysoPA(P-16:0e/0:0)	-0.466599	0.001299	0.584963	-0.58489
Oxidized glutathione	-0.33968	0.0005358	0.584963	-0.58489
5-L-Glutamyl-L-alanine	-0.283899	1.91e-06	0.584963	-0.58489
Beta-Alanyl-L-lysine	-0.676227	0.0002279	0.584963	-0.58489		down
Indolelactic acid	-0.43634	1.55e-07	0.584963	-0.58489
Protoanemonin	-0.18822	1.68e-06	0.584963	-0.58489
Phenylacetylglycine	-0.646375	1.44e-06	0.584963	-0.58489		down
Phenylacetylglutamine	-0.410154	3.96e-09	0.584963	-0.58489
N-Acetylhistamine	-0.764211	1.08e-08	0.584963	-0.58489		down
2-Keto-6-acetamidocaproate	-0.308031	1.15e-05	0.584963	-0.58489
N-Formylmethionine	0.387629	4.6e-08	0.584963	-0.58489
Thymidine	0.526464	0.0443	0.584963	-0.58489
5'-CMP	-0.390773	0.0001795	0.584963	-0.58489

## Sheet: proteins
Table S3-Differentially expressed metabolites and proteins in the PV compared to the P group
SYMBOL	log2FoldChange	padj	log1.5	log0.6667	up
Elongation factor 4	1.53585	0.00192461	0.584963	-0.58489	up
Uncharacterized protease YegQ	1.52592	0.0163543	0.584963	-0.58489		down
Type II secretion system protein N	-1.773	0.00978164	0.584963	-0.58489		down
Transcriptional activator CadC	-0.648824	0.00171781	0.584963	-0.58489		down
Elastase	-1.30401	0.000923959	0.584963	-0.58489		down
Multifunctional-autoprocessing repeats-in-toxin	-0.859614	0.0185069	0.584963	-0.58489		down
Microcin H47 secretion protein MchE	-1.25188	0.000394443	0.584963	-0.58489	up
tRNA-specific 2-thiouridylase MnmA	1.39873	0.0310629	0.584963	-0.58489	up
Cell division protein FtsA	1.64446	0.00387453	0.584963	-0.58489	up
Cell division protein FtsZ	1.60947	0.00918564	0.584963	-0.58489	up
Lon protease	0.873341	0.00162065	0.584963	-0.58489	up
ATP-dependent Clp protease ATP-binding subunit ClpX	3.77825	0.00140977	0.584963	-0.58489		down
ATP-dependent Clp protease proteolytic subunit	-1.82982	0.00678458	0.584963	-0.58489	up
Protein RecA	1.32751	0.00732337	0.584963	-0.58489	up
UvrABC system protein B	1.93361	4.8e-05	0.584963	-0.58489	up
Endonuclease III	0.983678	0.000104877	0.584963	-0.58489	up
Type II secretion system protein E	1.44853	0.00534043	0.584963	-0.58489		down
Type II secretion system protein M	-0.672773	0.0409799	0.584963	-0.58489		down
Type II secretion system protein K	-0.644307	0.0176915	0.584963	-0.58489		down
Type II secretion system protein H	-0.769797	0.00273837	0.584963	-0.58489		down
Type II secretion system protein F	-0.830845	0.000546345	0.584963	-0.58489		down
MULTISPECIES: DotU family type IV/VI secretion system protein	-0.864596	0.000720104	0.584963	-0.58489		down
Type VI secretion system spike protein VgrG4b	-0.720945	0.00473264	0.584963	-0.58489	up
DNA polymerase III subunit alpha	0.843984	0.0408657	0.584963	-0.58489	up
DNA primase	4.66055	0.00154358	0.584963	-0.58489	up
Transcription termination factor Rho	2.61506	0.0024711	0.584963	-0.58489	up
ATP-dependent RNA helicase RhlB	0.61899	0.00261369	0.584963	-0.58489	up
ATP-dependent RNA helicase DeaD	2.14581	3.31e-05	0.584963	-0.58489	up
Poly(A) polymerase I	0.599508	0.00326817	0.584963	-0.58489	up
30S ribosomal protein S19	2.78854	0.00132074	0.584963	-0.58489	up
30S ribosomal protein S3	0.735522	0.000961719	0.584963	-0.58489	up
30S ribosomal protein S17	1.09909	0.00211307	0.584963	-0.58489	up
50S ribosomal protein L1	0.62882	0.00961225	0.584963	-0.58489	up
50S ribosomal protein L31	1.01863	0.0209986	0.584963	-0.58489	up
30S ribosomal protein S18	1.10507	0.00430112	0.584963	-0.58489	up
30S ribosomal protein S1	0.746313	0.00784184	0.584963	-0.58489		down
50S ribosomal protein L32	-0.613299	0.0158383	0.584963	-0.58489		down
30S ribosomal protein S16	-1.32157	0.00176447	0.584963	-0.58489	up
30S ribosomal protein S20	0.84535	0.000144243	0.584963	-0.58489	up
30S ribosomal protein S21	1.19465	0.00178777	0.584963	-0.58489	up
50S ribosomal protein L28	0.614945	0.000922599	0.584963	-0.58489	up
30S ribosomal protein S9	1.12314	0.0170554	0.584963	-0.58489	up
30S ribosomal protein S4	0.98783	0.000385518	0.584963	-0.58489		down
30S ribosomal protein S11	-0.949255	0.00717306	0.584963	-0.58489		down
50S ribosomal protein L18	-0.655853	0.00375698	0.584963	-0.58489	up
50S ribosomal protein L6	1.41587	0.000168332	0.584963	-0.58489		down
30S ribosomal protein S8	-1.50063	0.000138718	0.584963	-0.58489	up
30S ribosomal protein S14	1.49211	8.6e-06	0.584963	-0.58489		down
50S ribosomal protein L14	-0.631511	0.000278395	0.584963	-0.58489		down
Phosphoenolpyruvate-dependent phosphotransferase system	-1.44536	0.00550697	0.584963	-0.58489		down
Flagellar basal body P-ring formation protein FlgA	-1.2863	2.71e-05	0.584963	-0.58489		down
Flagellar hook protein FlgE	-1.40049	0.00104673	0.584963	-0.58489		down
Flagellar L-ring protein	-1.50594	0.00169964	0.584963	-0.58489	up
Flagellar hook-associated protein 1	0.663117	0.0124509	0.584963	-0.58489		down
Flagellar M-ring protein	-0.785626	0.0189056	0.584963	-0.58489		down
Sodium-type flagellar protein MotY	-1.75584	0.00789848	0.584963	-0.58489		down
Sodium-type polar flagellar protein MotX	-0.603621	0.00701051	0.584963	-0.58489		down
Uncharacterized 24.6 kDa protein in ccpA 3'region	-1.96353	0.00462647	0.584963	-0.58489		down
Glycine cleavage system transcriptional activator	-0.815529	0.00803675	0.584963	-0.58489		down
Type VI secretion system component TssM1	-0.839338	3.18e-05	0.584963	-0.58489		down
Type VI secretion system baseplate component TssK1	-0.898619	2.26e-05	0.584963	-0.58489		down
Type VI secretion system-associated protein TagF	-1.32446	0.0289017	0.584963	-0.58489	up
Signal recognition particle protein	2.23462	0.00215012	0.584963	-0.58489	up
Signal recognition particle receptor FtsY	0.866235	0.0305496	0.584963	-0.58489		down
Sec translocon accessory complex subunit YajC	-1.32482	0.0420775	0.584963	-0.58489	up
Response regulator protein FleR	1.49636	0.00941827	0.584963	-0.58489	up
Chromosomal replication initiator protein DnaA	1.94054	0.00377566	0.584963	-0.58489		down
Flagellin D OS=Vibrio cholerae serotype O1	-0.740818	0.00301558	0.584963	-0.58489		down
Methyl-accepting chemotaxis protein McpH	-0.79011	0.000779021	0.584963	-0.58489		down
Methyl-accepting chemotaxis protein McpA	-0.66246	0.0216926	0.584963	-0.58489		down
Methyl-accepting chemotaxis protein McpH	-0.987074	0.00485345	0.584963	-0.58489		down
Methyl-accepting chemotaxis protein McpU	-0.8863	0.000513126	0.584963	-0.58489	up
chemotaxis protein CheW	0.922274	0.021478	0.584963	-0.58489		down
Methyl-accepting chemotaxis protein PctB	-0.921663	0.040987	0.584963	-0.58489		down
Methyl-accepting chemotaxis protein NahY	-1.02562	0.000716686	0.584963	-0.58489	up
Methyl-accepting chemotaxis protein McpQ	1.46326	0.000326533	0.584963	-0.58489		down
Methyl-accepting chemotaxis protein McpP	-0.869596	4.15e-05	0.584963	-0.58489	up
Methyl-accepting chemotaxis protein PctC	2.41029	0.00502818	0.584963	-0.58489		down
Methyl-accepting chemotaxis protein McpQ	-0.777195	0.000116903	0.584963	-0.58489		down
Methyl-accepting chemotaxis protein PA2652	-1.38685	1.8e-05	0.584963	-0.58489		down
Protein-glutamate methylesterase/protein-glutamine glutaminase	-2.02444	0.0281457	0.584963	-0.58489		down
Methyl-accepting chemotaxis citrate transducer	-1.90888	0.000627832	0.584963	-0.58489		down
Chemotaxis protein CheA	-2.75926	1.19e-05	0.584963	-0.58489		down
Chemoreceptor McpA	-2.84063	8.45e-05	0.584963	-0.58489		down
Methyl-accepting chemotaxis protein PctB	-1.28701	0.000191349	0.584963	-0.58489		down
Chemoreceptor McpA	-2.98051	0.000799971	0.584963	-0.58489	up
Aerobic respiration control protein ArcA	0.983094	0.00175954	0.584963	-0.58489	up
Transcriptional regulator FleQ	1.24623	0.0436379	0.584963	-0.58489	up
Hpt domain-containing protein	1.12823	0.0405125	0.584963	-0.58489		down
Subtilin biosynthesis protein SpaC	-1.45958	0.00118461	0.584963	-0.58489	up
Sensory histidine kinase/phosphatase NtrB	0.649018	0.000716934	0.584963	-0.58489		down
Fimbrial protein	-1.79486	0.000318877	0.584963	-0.58489	up
Transcriptional regulatory protein BaeR	0.727703	0.0415109	0.584963	-0.58489		down
Signal transduction histidine-protein kinase BaeS	-0.896469	0.0132471	0.584963	-0.58489	up
Phosphate regulon transcriptional regulatory protein PhoB	0.809414	0.00617914	0.584963	-0.58489	up
Transcriptional regulatory protein AruR	0.656359	0.0113961	0.584963	-0.58489	up	down
Sensor histidine kinase RegB	0.884871	0.0027077	0.584963	-0.58489		down
Probable microcin-H47 secretion/processing ATP-binding protein MchF	-1.56064	9.64e-05	0.584963	-0.58489		down
Phosphate-binding protein PstS	-0.985073	0.000675183	0.584963	-0.58489		down
ABC transporter ATP-binding protein NatA	-0.630617	0.0177432	0.584963	-0.58489		down
Lipoprotein-releasing system transmembrane protein LolE	-0.605157	0.000993805	0.584963	-0.58489		down
Lipoprotein-releasing system transmembrane protein LolC	-0.695956	0.00279891	0.584963	-0.58489		down
Fe(3+)-transport system permease protein FbpB 2	-0.618384	0.0410063	0.584963	-0.58489		down
Cell division protein FtsX	-0.832385	0.0051784	0.584963	-0.58489		down
Probable ABC transporter permease protein YqgI	-0.728813	0.00827579	0.584963	-0.58489		down
Phosphate transport system permease protein PstC 1	-1.29654	0.00326255	0.584963	-0.58489		down
Intermembrane phospholipid transport system binding protein MlaC	-1.38458	1.33e-07	0.584963	-0.58489	up
ATP-binding/permease protein CydD	3.7721	3.03e-06	0.584963	-0.58489		down
Transcriptional regulatory protein CpxR	-0.859614	0.00263095	0.584963	-0.58489		down
Putrescine export system permease protein SapB	-0.91376	0.00481788	0.584963	-0.58489	up
Uncharacterized protein HI_0894	0.628634	0.0316231	0.584963	-0.58489	up
Enterobactin synthase component B	2.51964	0.000467301	0.584963	-0.58489	up
Enterobactin synthase component E	1.31092	0.00198221	0.584963	-0.58489	up
Dimodular nonribosomal peptide synthase	1.24403	0.0409601	0.584963	-0.58489		down
Hypothetical protein	-0.776701	0.046793	0.584963	-0.58489	up
Acyl carrier protein	0.847997	0.0230626	0.584963	-0.58489	up
Tryptophan--tRNA ligase	0.900799	0.00547924	0.584963	-0.58489	up
Threonine--tRNA ligase	1.35519	0.00570204	0.584963	-0.58489	up
Serine--tRNA ligase	0.602932	0.00286087	0.584963	-0.58489	up
Tyrosine--tRNA ligase 2	0.603217	0.000291822	0.584963	-0.58489		down
Sulfite reductase [NADPH] hemoprotein beta-component	-1.1743	0.0389437	0.584963	-0.58489		down
Octaprenyl diphosphate synthase	-1.06552	0.000253712	0.584963	-0.58489		down
2-C-methyl-D-erythritol 2,4-cyclodiphosphate synthase	-0.816545	0.00111587	0.584963	-0.58489	up
Farnesyl diphosphate synthase	0.747602	0.0200558	0.584963	-0.58489	up
Glutamate-1-semialdehyde 2,1-aminomutase	1.10373	0.00428176	0.584963	-0.58489	up
Uroporphyrinogen decarboxylase	1.56565	0.00113734	0.584963	-0.58489	up
Uncharacterized protein MJ0908	1.16511	0.011757	0.584963	-0.58489	up
Bacterioferritin	1.24221	0.00459086	0.584963	-0.58489		down
7,8-dihydropterin-6-methyl-4-(beta-D-ribofuranosyl)-aminobenzene-5'-phosphate synthase	-2.83753	0.00921598	0.584963	-0.58489	up
Lipoyl synthase	1.53426	0.00958031	0.584963	-0.58489	up
Quinolinate synthase A	1.27083	0.000868396	0.584963	-0.58489		down
Pyridoxine/pyridoxamine 5'-phosphate oxidase	-1.57863	0.000472451	0.584963	-0.58489		down
Riboflavin synthase	-0.755113	0.0230556	0.584963	-0.58489	up
GTP cyclohydrolase-2	0.872868	0.00341484	0.584963	-0.58489	up
tRNA sulfurtransferase	1.1884	0.00372378	0.584963	-0.58489	up
S-formylglutathione hydrolase YeiG	0.68428	0.00235264	0.584963	-0.58489		down
2-methylisocitrate lyase	-1.41542	0.00391075	0.584963	-0.58489		down
Formyltetrahydrofolate deformylase	-0.855693	0.00602352	0.584963	-0.58489		down
2-hydroxyacid dehydrogenase homolog	-1.60253	0.00056104	0.584963	-0.58489	up
Hydroxyacylglutathione hydrolase GloC	3.78502	2.57e-05	0.584963	-0.58489	up
NADP-dependent malic enzyme	0.705226	0.00041157	0.584963	-0.58489	up
Phosphoenolpyruvate synthase	0.633013	0.000504573	0.584963	-0.58489		down
Phosphatidylserine decarboxylase proenzyme	-1.03298	0.000828641	0.584963	-0.58489		down
Probable lysophospholipase L2	-0.665203	0.000600671	0.584963	-0.58489	up
Bifunctional protein HldE	1.27721	0.0110278	0.584963	-0.58489	up
Inositol-1-monophosphatase	1.96595	0.004523	0.584963	-0.58489	up
Glucose-1-phosphate thymidylyltransferase	3.96578	0.000888133	0.584963	-0.58489	up
N,N'-diacetyllegionaminic acid synthase	2.02793	0.00811026	0.584963	-0.58489		down
Probable N-acylneuraminate cytidylyltransferase	-0.625044	0.0483802	0.584963	-0.58489	up
Internalin I	2.43296	9.54e-05	0.584963	-0.58489		down
N,N'-diacetylchitobiase	-0.822911	3.84e-05	0.584963	-0.58489		down
Glycogen phosphorylase	-1.9105	0.000472004	0.584963	-0.58489		down
Glucoamylase	-1.07522	0.000762496	0.584963	-0.58489		down
Glucose-1-phosphate adenylyltransferase	-0.691989	6.38e-05	0.584963	-0.58489		down
Probable maleylacetoacetate isomerase	-0.985073	0.011307	0.584963	-0.58489		down
Hydrogen cyanide synthase subunit HcnC	-2.8879	0.000208814	0.584963	-0.58489		down
Hydrogen cyanide synthase subunit HcnB	-2.57691	0.00502707	0.584963	-0.58489		down
Phenylalanine-4-hydroxylase	-0.723563	0.000831657	0.584963	-0.58489	up
Catalase-peroxidase	0.667211	0.0482318	0.584963	-0.58489		down
Catalase-peroxidase 1	-1.81401	0.00357238	0.584963	-0.58489		down
TonB-dependent receptor	-2.4066	0.00183741	0.584963	-0.58489		down
Histidine biosynthesis bifunctional protein HisB	-1.18968	0.00699878	0.584963	-0.58489		down
Histidine ammonia-lyase	-1.23718	0.000253917	0.584963	-0.58489		down
Urocanate hydratase	-1.25188	0.000405463	0.584963	-0.58489		down
Histidinol-phosphate aminotransferase	-1.55089	0.00190936	0.584963	-0.58489		down
Biosynthetic arginine decarboxylase	-0.800375	0.000884811	0.584963	-0.58489	up
Agmatinase, mitochondrial	2.1989	0.00109899	0.584963	-0.58489		down
Penicillin acylase 2 proenzyme	-1.03978	0.00191151	0.584963	-0.58489		down
L-glutamyl-[BtrI acyl-carrier protein] decarboxylase	-1.01304	0.0154199	0.584963	-0.58489		down
Ketol-acid reductoisomerase (NADP(+))	-2.02738	0.000360991	0.584963	-0.58489		down
Acetolactate synthase isozyme 3 small subunit	-1.06673	0.0222551	0.584963	-0.58489	up
S-adenosylmethionine synthase	1.75009	0.00825156	0.584963	-0.58489	up
Acireductone dioxygenase	0.863701	0.000250113	0.584963	-0.58489	up
Uncharacterized protein y4rH	3.58541	0.000277913	0.584963	-0.58489	up
Methionine synthase	2.68336	0.0159408	0.584963	-0.58489		down
L-methionine gamma-lyase	-0.693155	0.00564042	0.584963	-0.58489		down
Free methionine-R-sulfoxide reductase	-1.31761	0.00225484	0.584963	-0.58489	up
Protein MbtH	1.36138	0.000143582	0.584963	-0.58489		down
4-hydroxy-tetrahydrodipicolinate synthase 1	-1.07461	0.016394	0.584963	-0.58489	up
L-threonine 3-dehydrogenase	1.21325	0.0001629	0.584963	-0.58489	up
NAD/NADP-dependent betaine aldehyde dehydrogenase	1.3739	0.000615631	0.584963	-0.58489		down
Glycine cleavage system H protein	-1.01479	0.000633515	0.584963	-0.58489		down
Glycine dehydrogenase (decarboxylating)	-0.700638	0.00838562	0.584963	-0.58489	up
Putative 2-hydroxyacid dehydrogenase HI_1556	1.14789	0.0182607	0.584963	-0.58489		down
Aminomethyltransferase	-1.63711	0.00106458	0.584963	-0.58489	up
Tryptophan synthase beta chain	1.64625	0.00670027	0.584963	-0.58489		down
Achacin	-2.80591	0.014137	0.584963	-0.58489	up
Aspartate-semialdehyde dehydrogenase	2.67769	3.3e-05	0.584963	-0.58489		down
Aspartate-semialdehyde dehydrogenase 1	-0.848141	0.00871293	0.584963	-0.58489		down
Asparagine synthetase B [glutamine-hydrolyzing]	-2.64656	0.00256609	0.584963	-0.58489		down
Glutamate synthase [NADPH] large chain	-1.3133	3.99e-05	0.584963	-0.58489		down
Glutamate synthase [NADPH] small chain	-1.70793	0.0066021	0.584963	-0.58489	up
Aspartate--ammonia ligase	3.78008	0.000279019	0.584963	-0.58489	up
Aspartate 1-decarboxylase	1.67771	0.0420774	0.584963	-0.58489		down
N-carbamoyl-L-amino-acid hydrolase	-2.30401	9.12e-05	0.584963	-0.58489		down
Uridine phosphorylase	-0.834956	0.00137353	0.584963	-0.58489		down
Cytosine deaminase	-2.09173	0.000279343	0.584963	-0.58489		down
Aspartate carbamoyltransferase	-1.78438	0.00334345	0.584963	-0.58489	up
Phosphoribosylformylglycinamidine cyclo-ligase	0.640251	0.000633195	0.584963	-0.58489		down
ADP-ribose pyrophosphatase	-0.797363	0.00445298	0.584963	-0.58489		down
Exopolyphosphatase	-0.614624	0.000317202	0.584963	-0.58489	up
Adenylosuccinate synthetase 1	2.43848	0.00600712	0.584963	-0.58489	up
Pyrimidine 5'-nucleotidase YjjG	1.4312	0.0316267	0.584963	-0.58489		down
Purine nucleoside phosphorylase DeoD-type	-0.929336	3.09e-05	0.584963	-0.58489		down
Ornithine carbamoyltransferase	-8.96578	9.28e-05	0.584963	-0.58489		down
Acetylornithine deacetylase	-4.45482	0.00129198	0.584963	-0.58489		down
Argininosuccinate synthase	-6.15843	0.000798759	0.584963	-0.58489		down
Bifunctional protein ArgH	-4.54288	5.17e-05	0.584963	-0.58489		down
NADP-specific glutamate dehydrogenase	-1.95288	0.0348078	0.584963	-0.58489	up
Glutaminase	0.788602	0.00733378	0.584963	-0.58489		down
Glutamate-pyruvate aminotransferase AlaA	-0.957636	0.0036043	0.584963	-0.58489		down
Cytochrome bd ubiquinol oxidase subunit 1	-1.63935	0.00025601	0.584963	-0.58489	up
Cytochrome bd-I ubiquinol oxidase subunit 2	1.88503	7.4e-07	0.584963	-0.58489	up
Cytochrome bd ubiquinol oxidase subunit 1	1.95821	8.41e-05	0.584963	-0.58489	up
Cytochrome-c oxidase, cbb3-type subunit II	1.41851	8.59e-05	0.584963	-0.58489		down
ATP synthase subunit alpha	-0.661547	0.000194059	0.584963	-0.58489		down
ATP synthase subunit delta	-1.00318	0.000139617	0.584963	-0.58489	up
Isochorismate synthase DhbC	1.22163	0.0288586	0.584963	-0.58489		down
Flavin prenyltransferase UbiX	-1.42237	0.000703695	0.584963	-0.58489		down
Probable succinyl-CoA:3-ketoacid coenzyme A transferase subunit A	-2.98622	0.0191186	0.584963	-0.58489		down
Acyl-coenzyme A dehydrogenase	-0.831358	0.0029612	0.584963	-0.58489	up
Acetyl-CoA acetyltransferase	2.3815	0.000397159	0.584963	-0.58489	up
3-oxoacyl-[acyl-carrier-protein] synthase 3	2.52572	0.000639444	0.584963	-0.58489		down
3-oxoacyl-[acyl-carrier-protein] synthase 2	-1.40011	0.0360177	0.584963	-0.58489		down
3-oxoacyl-[acyl-carrier-protein] synthase 2	-1.38308	0.00339401	0.584963	-0.58489		down
3-hydroxyacyl-[acyl-carrier-protein] dehydratase FabZ	-1.10253	0.0123961	0.584963	-0.58489	up
Biotin carboxylase OS=Escherichia coli (strain K12)	3.48577	6.29e-06	0.584963	-0.58489	up
Acetyl-coenzyme A carboxylase carboxyl transferase subunit beta	3.89631	0.000501082	0.584963	-0.58489	up
Acetyl-coenzyme A carboxylase carboxyl transferase subunit alpha	3.844	0.00247801	0.584963	-0.58489		down
Uncharacterized oxidoreductase SAR2567	-1.11029	0.00827097	0.584963	-0.58489		down
Long-chain-fatty-acid--CoA ligase	-1.15232	0.00282797	0.584963	-0.58489	up
UDP-glucose 4-epimerase	1.29942	0.0130884	0.584963	-0.58489		down
Probable fructokinase-5	-1.10067	0.00159021	0.584963	-0.58489		down
Phosphogluconate dehydratase	-0.998558	9.37e-05	0.584963	-0.58489	up
Transketolase 1	1.32665	0.046952	0.584963	-0.58489		down
2-dehydro-3-deoxy-phosphogluconate aldolase	-0.750979	0.0156412	0.584963	-0.58489		down
Ribulose-phosphate 3-epimerase	-0.753653	0.0199778	0.584963	-0.58489	up
Succinate--CoA ligase [ADP-forming] subunit beta	0.795185	0.00605834	0.584963	-0.58489		down
Aconitate hydratase A	-2.45324	0.000375938	0.584963	-0.58489	up
Fumarate hydratase class II 2	2.73978	0.0035544	0.584963	-0.58489	up
Glyceraldehyde-3-phosphate dehydrogenase-like protein	0.681134	0.00402037	0.584963	-0.58489		down
Acetaldehyde dehydrogenase	-1.22263	0.00101258	0.584963	-0.58489	up
Acetyl-coenzyme A synthetase	2.22814	5.19e-06	0.584963	-0.58489		down
Pyruvate kinase II	-0.661091	0.00191075	0.584963	-0.58489		down
Glucokinase	-0.608892	0.00156722	0.584963	-0.58489	up
Fructose-bisphosphate aldolase	0.6345	0.0025029	0.584963	-0.58489	up
Phosphoenolpyruvate carboxykinase (ATP)	0.777283	0.00115034	0.584963	-0.58489
