# Supplementary material for: Multi-Costimulatory Pathways Drive the Antagonistic Pseudoalteromonas piscicida against the Dominant Pathogenic Vibrio harveyi in Mariculture: Insights from Proteomics and Metabolomics
Source: Microbiol Spectr. 2022 Oct 27;10(6):e02444-22. doi: 10.1128/spectrum.02444-22 (PMC9769913; doi:10.1128/spectrum.02444-22)
Supplement: Supplemental file 5 — Table S4. Download spectrum.02444-22-s0005.xlsx, XLSX file, 0.04 MB [file spectrum.02444-22-s0005.xlsx]

## Sheet: metabolites
Table S4-Differentially expressed metabolites and proteins in the PV compared to the V group
SYMBOL	log2FoldChange	padj	log1.5	log0.6667	Regulation
Indole-3-acetamide	0.0612384	0.0003023	0.584963	-0.58489
Indolelactic acid	0.303574	0.002044	0.584963	-0.58489
Phenylacetylglutamine	0.149726	0.002749	0.584963	-0.58489
S-(3-Methylbutanoyl)-dihydrolipoamide-E	0.64602	0.01829	0.584963	-0.58489	up
Sphingosine 1-phosphate	-0.252688	0.004812	0.584963	-0.58489
Ectoine	-0.188935	0.04091	0.584963	-0.58489
D-Biotin	0.247093	0.01737	0.584963	-0.58489
L-Arginine	0.126952	0.0242	0.584963	-0.58489
4-Guanidinobutanoic acid	0.636611	0.001334	0.584963	-0.58489	up
4-(Glutamylamino) butanoate	0.0962737	0.009493	0.584963	-0.58489
Agmatine	-0.470846	0.002912	0.584963	-0.58489
N-Carbamoylputrescine	-0.406577	0.001583	0.584963	-0.58489
N-Acetyl-D-Glucosamine 6-Phosphate	-0.205369	0.007214	0.584963	-0.58489
Chitobiose	-0.184654	0.04729	0.584963	-0.58489
LysoPC(22:6(4Z,7Z,10Z,13Z,16Z,19Z))	-0.525314	1.93e-05	0.584963	-0.58489
5-L-Glutamyl-L-alanine	0.11438	0.01651	0.584963	-0.58489
LysoPA(P-16:0e/0:0)	0.378669	0.03197	0.584963	-0.58489
Protoanemonin	-0.0983664	0.002336	0.584963	-0.58489
Oxindole	0.131522	0.004083	0.584963	-0.58489
6-Keto-prostaglandin F1a	0.710216	0.007292	0.584963	-0.58489	up
Aminohydroquinone	-0.0726611	0.001843	0.584963	-0.58489
Gallic acid	0.109564	1.36e-08	0.584963	-0.58489
(2'E,4'Z,7'Z,8E)-Colnelenic acid	0.139664	0.004976	0.584963	-0.58489
Dodecanedioic acid	-0.0554114	1.23e-05	0.584963	-0.58489

## Sheet: proteins
Table S4-Differentially expressed metabolites and proteins in the PV compared to the V group
SYMBOL	log2FoldChange	padj	log1.5	log0.6667
Flavohemoprotein (Hemoglobin-like protein) (Flavohemoglobin) (Nitric oxide dioxygenase)	-0.700404	0.00448906	0.584963	-0.58489		down
Putative protease	-0.846843	0.0051807	0.584963	-0.58489		down
FOG: GGDEF domain	1.65315	0.00515222	0.584963	-0.58489	up
Cyn operon transcriptional activator	-1.46395	0.00121686	0.584963	-0.58489		down
diguanylate cyclase/phosphodiesterase (GGDEF & EAL domains) with PAS/PAC sensor(s)	-1.47313	0.000330886	0.584963	-0.58489		down
MSHA pilin protein MshA	0.592062	7.65e-05	0.584963	-0.58489	up
GGDEF family protein	-1.18902	0.0011464	0.584963	-0.58489		down
General secretion pathway protein N	1.21008	0.0157518	0.584963	-0.58489	up
tRNA 2-thiouridine synthesizing protein E	1.31412	0.0284078	0.584963	-0.58489	up
ATP-dependent protease La Type I	-0.752437	2.24e-05	0.584963	-0.58489		down
Crossover junction endodeoxyribonuclease RuvC	-0.880179	0.00796686	0.584963	-0.58489		down
Holliday junction DNA helicase RuvA	-1.0604	0.000472621	0.584963	-0.58489		down
Holliday junction DNA helicase RuvB	-1.28244	0.002928	0.584963	-0.58489		down
Exodeoxyribonuclease V beta chain	0.652326	7.7e-05	0.584963	-0.58489	up
Exodeoxyribonuclease V gamma chain	0.796598	0.000582784	0.584963	-0.58489	up
Helicase PriA essential for oriC/DnaA-independent DNA replication	1.49334	0.0183612	0.584963	-0.58489	up
Methyl-directed repair DNA adenine methylase	-1.0905	0.00301633	0.584963	-0.58489		down
FIG116849: hypothetical protein	0.594357	0.000363312	0.584963	-0.58489	up
Excinuclease ABC subunit C	-2.13416	0.00308781	0.584963	-0.58489		down
DNA-3-methyladenine glycosylase	0.995593	0.000366097	0.584963	-0.58489	up
Endonuclease IV	0.842617	9.63e-05	0.584963	-0.58489	up
General secretion pathway protein C	0.595981	0.00248601	0.584963	-0.58489	up
General secretion pathway protein E	-0.660863	0.000665909	0.584963	-0.58489		down
General secretion pathway protein G	1.3983	0.000510963	0.584963	-0.58489	up
General secretion pathway protein L	1.052	4.63e-05	0.584963	-0.58489	up
Twin-arginine translocation protein TatA	1.05582	0.00519625	0.584963	-0.58489	up
Protein-export membrane protein SecD	-3.7819	0.0400948	0.584963	-0.58489		down
Protein-export membrane protein SecD	0.623211	0.00112111	0.584963	-0.58489	up
Protein-export membrane protein SecF	-0.628385	0.00164208	0.584963	-0.58489		down
DNA polymerase III delta subunit	0.698485	0.0013837	0.584963	-0.58489	up
Ribonuclease HI	-0.766112	0.00148635	0.584963	-0.58489		down
DNA primase	-0.656763	0.000325853	0.584963	-0.58489		down
DNA-directed RNA polymerase omega subunit	-1.052	5.7e-05	0.584963	-0.58489		down
Transcription termination factor Rho	-1.41504	0.00012398	0.584963	-0.58489		down
ATP-dependent DNA helicase RecQ	0.634593	0.0300113	0.584963	-0.58489	up
DEAD-box ATP-dependent RNA helicase CshA	-1.57089	0.000580642	0.584963	-0.58489		down
Adenosine (5')-pentaphospho-(5'')-adenosine pyrophosphohydrolase	0.945832	0.00658626	0.584963	-0.58489	up
LSU ribosomal protein L11p (L12e)	-0.706747	0.00193346	0.584963	-0.58489		down
LSU ribosomal protein L25p	-0.86986	0.000550347	0.584963	-0.58489		down
SSU ribosomal protein S7p (S5e)	-1.13037	0.000601423	0.584963	-0.58489		down
LSU ribosomal protein L20p	-1.45087	0.000567799	0.584963	-0.58489		down
LSU ribosomal protein L32p	-0.943416	0.00333378	0.584963	-0.58489		down
FIG01200565: hypothetical protein	-4.02093	0.000113671	0.584963	-0.58489		down
SSU ribosomal protein S2p (SAe)	-1.45403	0.000985697	0.584963	-0.58489		down
SSU ribosomal protein S16p	1.01778	0.00625541	0.584963	-0.58489	up
SSU ribosomal protein S18p @ SSU ribosomal protein S18p, zinc-independent	-1.51293	0.0165505	0.584963	-0.58489		down
SSU ribosomal protein S6p	-0.64905	0.0130674	0.584963	-0.58489		down
LSU ribosomal protein L28p	-0.821636	0.000785402	0.584963	-0.58489		down
LSU ribosomal protein L33p @ LSU ribosomal protein L33p, zinc-independent	-1.54456	0.00570496	0.584963	-0.58489		down
LSU ribosomal protein L31p @ LSU ribosomal protein L31p, zinc-dependent	-0.867226	1.64e-05	0.584963	-0.58489		down
SSU ribosomal protein S10p (S20e)	-0.856737	0.00110707	0.584963	-0.58489		down
LSU ribosomal protein L3p (L3e)	-0.595751	0.0329556	0.584963	-0.58489		down
LSU ribosomal protein L23p (L23Ae)	-1.41235	0.000162549	0.584963	-0.58489		down
SSU ribosomal protein S19p (S15e)	-0.911044	0.0360596	0.584963	-0.58489		down
SSU ribosomal protein S3p (S3e)	-2.68873	7.15e-06	0.584963	-0.58489		down
SSU ribosomal protein S17p (S11e)	-0.687335	0.0196176	0.584963	-0.58489		down
LSU ribosomal protein L14p (L23e)	-1.07248	0.000146678	0.584963	-0.58489		down
SSU ribosomal protein S8p (S15Ae)	-2.26604	0.000100468	0.584963	-0.58489		down
LSU ribosomal protein L6p (L9e)	-0.631064	8.32e-05	0.584963	-0.58489		down
SSU ribosomal protein S5p (S2e)	-1.49167	0.000395931	0.584963	-0.58489		down
LSU ribosomal protein L17p	-1.46913	6.28e-05	0.584963	-0.58489		down
LSU ribosomal protein L27p	-1.60296	0.0286911	0.584963	-0.58489		down
LSU ribosomal protein L13p (L13Ae)	-1.60121	2.33e-05	0.584963	-0.58489		down
SSU ribosomal protein S9p (S16e)	-1.20856	7.48e-05	0.584963	-0.58489		down
Phosphocarrier protein of PTS system	-0.942307	0.00531779	0.584963	-0.58489		down
Flagellar basal-body P-ring formation protein FlgA	-1.04127	0.000277171	0.584963	-0.58489		down
Sodium-type flagellar protein motY precursor	0.683292	0.00729613	0.584963	-0.58489	up
Flagellar biosynthesis protein FlhA	0.991608	0.0263374	0.584963	-0.58489	up
Flagellar motor rotation protein MotB	0.998557	0.000767335	0.584963	-0.58489	up
Flagellar motor switch protein FliN	1.05596	0.000886663	0.584963	-0.58489	up
Chemotaxis response - phosphatase CheZ	-0.59837	0.000165659	0.584963	-0.58489		down
Chemotaxis protein CheC -- inhibitor of MCP methylation	-1.36216	0.000770669	0.584963	-0.58489		down
Glycine cleavage system transcriptional antiactivator GcvR	-1.02356	0.000144283	0.584963	-0.58489		down
ClpB protein	-0.638905	6.65e-05	0.584963	-0.58489		down
ClpB protein	0.668573	0.0115486	0.584963	-0.58489	up
Uncharacterized protein ImpC	1.34016	0.00400852	0.584963	-0.58489	up
Signal recognition particle receptor protein FtsY	-0.715486	0.00881285	0.584963	-0.58489		down
Signal recognition particle, subunit Ffh SRP54	-0.741783	0.00434358	0.584963	-0.58489		down
Protein export cytoplasm chaperone protein	0.660929	0.00382738	0.584963	-0.58489	up
RNA-binding protein Hfq	-1.02239	0.00023448	0.584963	-0.58489		down
Oligopeptide ABC transporter, periplasmic oligopeptide-binding protein OppA	1.3932	9.18e-05	0.584963	-0.58489	up
Peptide ABC transporter, permease component	1.10648	0.000415332	0.584963	-0.58489	up
Dipeptide transport system permease protein DppC	0.889551	0.000189824	0.584963	-0.58489	up
RNA polymerase sigma-54 factor RpoN	-0.710992	0.00044375	0.584963	-0.58489		down
Flagellin protein FlaC	0.800827	0.000220626	0.584963	-0.58489	up
Flagellin protein FlaD	0.704341	0.000338513	0.584963	-0.58489	up
Flagellar motor rotation protein MotA	1.23131	0.000816167	0.584963	-0.58489	up
Methyl-accepting chemotaxis protein I (serine chemoreceptor protein)	1.90735	0.000411142	0.584963	-0.58489	up
N-acetylglucosamine regulated methyl-accepting chemotaxis protein	0.824075	0.00174526	0.584963	-0.58489	up
N-acetylglucosamine regulated methyl-accepting chemotaxis protein	1.28024	3.53e-05	0.584963	-0.58489	up
Methyl-accepting chemotaxis protein I (serine chemoreceptor protein)	1.55385	9.27e-05	0.584963	-0.58489	up
Methyl-accepting chemotaxis protein	0.968128	0.00233922	0.584963	-0.58489	up
Methyl-accepting chemotaxis protein	1.49149	0.000185102	0.584963	-0.58489	up
Positive regulator of CheA protein activity (CheW)	0.644502	8.21e-05	0.584963	-0.58489	up
Chemotaxis response regulator protein-glutamate methylesterase CheB	-0.766112	0.00106091	0.584963	-0.58489		down
Methyl-accepting chemotaxis protein	0.994218	0.000158456	0.584963	-0.58489	up
Methyl-accepting chemotaxis protein I (serine chemoreceptor protein)	1.22163	0.00769314	0.584963	-0.58489	up
Methyl-accepting chemotaxis protein I (serine chemoreceptor protein)	1.31632	0.000189396	0.584963	-0.58489	up
Methyl-accepting chemotaxis protein I (serine chemoreceptor protein)	0.686523	0.00045826	0.584963	-0.58489	up
Methyl-accepting chemotaxis protein	0.94043	0.0040327	0.584963	-0.58489	up
Methyl-accepting chemotaxis protein	0.820649	0.000351121	0.584963	-0.58489	up
Aerotaxis sensor receptor protein	1.42584	6.04e-05	0.584963	-0.58489	up
Methyl-accepting chemotaxis protein I (serine chemoreceptor protein)	1.24355	0.000836419	0.584963	-0.58489	up
Methyl-accepting chemotaxis protein	1.24781	0.000463422	0.584963	-0.58489	up
N-acetylglucosamine regulated methyl-accepting chemotaxis protein	1.14542	0.000235915	0.584963	-0.58489	up
Methyl-accepting chemotaxis protein	1.45165	0.000625696	0.584963	-0.58489	up
Methyl-accepting chemotaxis protein	1.33885	0.000606845	0.584963	-0.58489	up
N-acetylglucosamine regulated methyl-accepting chemotaxis protein	1.31307	0.000155951	0.584963	-0.58489	up
Two-component system response regulator OmpR	-0.945082	4.29e-05	0.584963	-0.58489		down
Osmolarity sensory histidine kinase EnvZ	1.12281	0.000483247	0.584963	-0.58489	up
Flagellar regulatory protein FleQ	-0.603402	0.00217922	0.584963	-0.58489		down
BarA sensory histidine kinase	0.59846	0.000466341	0.584963	-0.58489	up
Negative regulator of flagellin synthesis FlgM	-0.858829	0.0116933	0.584963	-0.58489		down
Phosphorelay protein LuxU	-0.686406	0.00058484	0.584963	-0.58489		down
Quorum-sensing regulator of virulence HapR	2.15465	3.55e-05	0.584963	-0.58489	up
Autoinducer 1 sensor kinase/phosphatase LuxN	3.30571	2.13e-05	0.584963	-0.58489	up
TorCAD operon transcriptional regulatory protein TorR	0.67708	0.000234279	0.584963	-0.58489	up
C4-dicarboxylate transporter DcuB	1.26303	0.00832364	0.584963	-0.58489	up
Nitrate/nitrite sensor protein	0.70982	0.0432108	0.584963	-0.58489	up
[Citrate [pro-3S]-lyase] ligase	0.651959	0.00218452	0.584963	-0.58489	up
Type I secretion system ATPase, LssB family LapB	0.759497	0.00197923	0.584963	-0.58489	up
Ribose ABC transport system, periplasmic ribose-binding protein RbsB	1.02112	0.00120707	0.584963	-0.58489	up
Lipoprotein releasing system transmembrane protein LolC	1.0145	0.00480064	0.584963	-0.58489	up
Arginine/ornithine ABC transporter, ATP-binding protein AotP	0.652693	0.00533055	0.584963	-0.58489	up
Transport ATP-binding protein CydC	0.844787	8.81e-05	0.584963	-0.58489	up
Transport ATP-binding protein CydD	0.712464	0.000240521	0.584963	-0.58489	up
Type I secretion system ATPase, LssB family LapB	-0.737206	0.0270016	0.584963	-0.58489		down
ABC-type tungstate transport system, periplasmic binding protein	-0.794357	0.0208987	0.584963	-0.58489		down
ABC transporter, periplasmic spermidine putrescine-binding protein PotD	-1.49289	0.0176563	0.584963	-0.58489		down
Glutamate Aspartate periplasmic binding protein precursor GltI	-0.657673	0.000384262	0.584963	-0.58489		down
ABC-type polar amino acid transport system, ATPase component	-0.746858	0.000118752	0.584963	-0.58489		down
Oligopeptide ABC transporter, periplasmic oligopeptide-binding protein OppA	-0.836501	0.000665202	0.584963	-0.58489		down
Dipeptide transport ATP-binding protein DppD	1.27608	0.0131006	0.584963	-0.58489	up
ABC-type nickel/oligopeptides specific transport system, substrate-binding component	1.94486	0.0384871	0.584963	-0.58489	up
Putative ATP-binding component of a transport system	1.90439	0.0089227	0.584963	-0.58489	up
Ferric iron ABC transporter, ATP-binding protein	0.702569	0.0217711	0.584963	-0.58489	up
Ferric iron ABC transporter, iron-binding protein	0.847275	0.0302789	0.584963	-0.58489	up
FIG000906: Predicted Permease	0.635429	0.00690988	0.584963	-0.58489	up
Amino acid ABC transporter, periplasmic amino acid-binding portion	-0.745164	0.00194014	0.584963	-0.58489		down
L-proline glycine betaine ABC transport system permease protein ProV	-2.01742	0.000181467	0.584963	-0.58489		down
L-proline glycine betaine ABC transport system permease protein ProW	-2.06915	0.00320554	0.584963	-0.58489		down
putative periplasmic substrate-binding protein	-2.15136	0.000242471	0.584963	-0.58489		down
L-proline glycine betaine binding ABC transporter protein ProX	-3.46594	0.000172977	0.584963	-0.58489		down
Ribose ABC transport system, high affinity permease RbsD	2.54964	7.11e-05	0.584963	-0.58489	up
Ribose ABC transport system, ATP-binding protein RbsA	1.36502	0.00621253	0.584963	-0.58489	up
Molybdenum ABC transporter, periplasmic molybdenum-binding protein ModA	-1.07248	0.0119568	0.584963	-0.58489		down
Maltose/maltodextrin ABC transporter, permease protein MalF	1.13416	0.00100657	0.584963	-0.58489	up
Maltose/maltodextrin transport ATP-binding protein MalK	0.661294	0.000304691	0.584963	-0.58489	up
ABC-type oligopeptide transport system, periplasmic component	-0.846584	0.0024533	0.584963	-0.58489		down
Vitamin B12 ABC transporter, B12-binding component BtuF	-0.896737	0.00139248	0.584963	-0.58489		down
Outer membrane stress sensor protease DegQ, serine protease	-0.796862	2.99e-05	0.584963	-0.58489		down
Peptidyl-prolyl cis-trans isomerase PpiA precursor	-0.730009	0.0154769	0.584963	-0.58489		down
N-acetylmuramoyl-L-alanine amidase	-2.98279	0.000459844	0.584963	-0.58489		down
Outer membrane protein OmpU	0.662935	0.0348929	0.584963	-0.58489	up
Oligopeptide transport system permease protein OppB	0.815821	3.42e-05	0.584963	-0.58489	up
Oligopeptide ABC transporter, periplasmic oligopeptide-binding protein OppA	0.864572	0.00197754	0.584963	-0.58489	up
RND efflux system, membrane fusion protein CmeA	0.639047	0.00567827	0.584963	-0.58489	up
RND efflux system, inner membrane transporter CmeB	1.04089	0.000701052	0.584963	-0.58489	up
AmpG permease	0.887603	0.000379962	0.584963	-0.58489	up
Transcription regulator of multidrug efflux pump operon, TetR (AcrR) family	-1.89004	0.000682941	0.584963	-0.58489		down
tRNA dimethylallyltransferase	-0.978236	0.000821062	0.584963	-0.58489		down
Siderophore biosynthesis non-ribosomal peptide synthetase modules	2.66473	0.0262709	0.584963	-0.58489	up
Acyl carrier protein (ACP2)	0.889318	0.00441657	0.584963	-0.58489	up
Threonyl-tRNA synthetase	-0.627271	0.00430667	0.584963	-0.58489		down
Tyrosyl-tRNA synthetase	-1.30508	3.73e-05	0.584963	-0.58489		down
Lysyl-tRNA synthetase (class II)	-1.31151	0.000321943	0.584963	-0.58489		down
Phosphoadenylyl-sulfate reductase [thioredoxin]	-0.664745	0.0026506	0.584963	-0.58489		down
Sulfite reductase [NADPH] hemoprotein beta-component	-2.19959	0.000225661	0.584963	-0.58489		down
Sulfite reductase [NADPH] flavoprotein alpha-component	-1.66566	0.000159337	0.584963	-0.58489		down
Nitrite reductase [NAD(P)H] large subunit	2.3851	0.00901345	0.584963	-0.58489	up
Nitrite reductase [NAD(P)H] small subunit	1.70377	0.048522	0.584963	-0.58489	up
4-diphosphocytidyl-2-C-methyl-D-erythritol kinase	-1.14497	0.00236029	0.584963	-0.58489		down
Glutamyl-tRNA reductase	-0.859352	0.00334818	0.584963	-0.58489		down
Ferrochelatase, protoheme ferro-lyase	1.05908	0.00163435	0.584963	-0.58489	up
Radical SAM domain heme biosynthesis protein	1.76774	0.00570718	0.584963	-0.58489	up
Nicotinate-nucleotide--dimethylbenzimidazole phosphoribosyltransferase	-1.59031	0.000341362	0.584963	-0.58489		down
Cob(I)alamin adenosyltransferase	-0.864071	0.000186193	0.584963	-0.58489		down
Cobyric acid synthase	-0.611535	0.0170212	0.584963	-0.58489		down
Molybdenum cofactor biosynthesis protein MoaC	-0.691756	0.00919054	0.584963	-0.58489		down
Queuosine biosynthesis QueD, PTPS-I	0.784001	0.00406366	0.584963	-0.58489	up
Dephospho-CoA kinase	-1.68966	0.00897732	0.584963	-0.58489		down
Phosphopantothenoylcysteine decarboxylase / Phosphopantothenoylcysteine synthetase	-0.789362	0.000500659	0.584963	-0.58489		down
Nicotinamidase	0.600745	0.00338846	0.584963	-0.58489	up
Nicotinate phosphoribosyltransferase	0.990519	0.000471265	0.584963	-0.58489	up
NAD(P) transhydrogenase subunit beta	0.790605	0.000708405	0.584963	-0.58489	up
NAD synthetase	-1.0601	6.99e-05	0.584963	-0.58489		down
NAD kinase	0.630871	0.00272661	0.584963	-0.58489	up
Pyridoxamine 5'-phosphate oxidase	-2.75633	0.0017688	0.584963	-0.58489		down
Erythronate-4-phosphate dehydrogenase	-0.657673	0.000158922	0.584963	-0.58489		down
6,7-dimethyl-8-ribityllumazine synthase	-0.698061	0.000925545	0.584963	-0.58489		down
Uncharacterized domain COG3236 / GTP cyclohydrolase II	-1.15329	0.0019475	0.584963	-0.58489		down
Cysteine desulfurase , IscS subfamily	-1.4344	0.000776739	0.584963	-0.58489		down
Phosphoribulokinase homolog, function unknown	-1.00087	0.00247922	0.584963	-0.58489		down
S-formylglutathione hydrolase	-0.903468	5.91e-05	0.584963	-0.58489		down
Anaerobic dimethyl sulfoxide reductase chain A	1.15465	0.00517777	0.584963	-0.58489	up
5-formyltetrahydrofolate cyclo-ligase	-3.11654	0.000922365	0.584963	-0.58489		down
Methylenetetrahydrofolate dehydrogenase (NADP+) / Methenyltetrahydrofolate cyclohydrolase	-1.00115	0.00204	0.584963	-0.58489		down
Polyhydroxyalkanoic acid synthase	0.857901	0.00223641	0.584963	-0.58489	up
2-methylaconitate cis-trans isomerase	0.91311	0.0152894	0.584963	-0.58489	up
Alcohol dehydrogenase	-0.603402	0.000433295	0.584963	-0.58489		down
Iron-containing alcohol dehydrogenase	-1.0218	0.00047886	0.584963	-0.58489		down
2-hydroxy-3-oxopropionate reductase	-1.10843	0.000210867	0.584963	-0.58489		down
D-lactate dehydrogenase	-1.2723	0.00272439	0.584963	-0.58489		down
Lactoylglutathione lyase	1.26213	0.0138847	0.584963	-0.58489	up
L-lactate dehydrogenase	0.830985	3.91e-05	0.584963	-0.58489	up
Cardiolipin synthetase	1.07478	0.00202183	0.584963	-0.58489	up
Inosose dehydratase	0.611456	0.000371624	0.584963	-0.58489	up
Epi-inositol hydrolase	1.16253	5.91e-05	0.584963	-0.58489	up
5-keto-2-deoxygluconokinase	0.656359	0.0193272	0.584963	-0.58489	up
Phosphate:acyl-ACP acyltransferase PlsX	-0.792357	0.016627	0.584963	-0.58489		down
Glycerol dehydrogenase	0.631523	0.00170837	0.584963	-0.58489	up
Glycerol-3-phosphate acyltransferase	0.705403	0.000727331	0.584963	-0.58489	up
1-acyl-sn-glycerol-3-phosphate acyltransferase	1.58828	0.00015012	0.584963	-0.58489	up
UDP-N-acetylglucosamine--N-acetylmuramyl- (pentapeptide) pyrophosphoryl-undecaprenol N-acetylglucosamine transferase	0.924632	0.000377109	0.584963	-0.58489	up
Phospho-N-acetylmuramoyl-pentapeptide- transferase	2.18713	0.0209167	0.584963	-0.58489	up
D-alanyl-D-alanine carboxypeptidase	0.718	0.00287349	0.584963	-0.58489	up
UDP-2,3-diacylglucosamine diphosphatase	0.96643	0.00392967	0.584963	-0.58489	up
Phosphoheptose isomerase 1	0.737514	0.00194775	0.584963	-0.58489	up
Lipid A biosynthesis lauroyl acyltransferase	1.02354	0.00062793	0.584963	-0.58489	up
ADP-heptose--lipooligosaccharide heptosyltransferase, putative	-1.02974	0.000371582	0.584963	-0.58489		down
UDP-3-O-[3-hydroxymyristoyl] N-acetylglucosamine deacetylase	-1.09203	0.00658466	0.584963	-0.58489		down
PTS system, N-acetylglucosamine-specific IIB component / PTS system, N-acetylglucosamine-specific IIC component	1.04852	0.00168195	0.584963	-0.58489	up
UDP-N-acetylglucosamine 2-epimerase	-1.1933	0.000829853	0.584963	-0.58489		down
UDP-N-acetylenolpyruvoylglucosamine reductase	-0.984217	0.00645337	0.584963	-0.58489		down
PTS system, trehalose-specific IIB component / PTS system, trehalose-specific IIC component	2.11483	0.00108541	0.584963	-0.58489	up
PTS system, cellobiose-specific IIC component	-1.86145	0.00275655	0.584963	-0.58489		down
Glycogen phosphorylase	0.809661	0.00123088	0.584963	-0.58489	up
putative pullulanase precursor	1.93433	0.00011351	0.584963	-0.58489	up
4-alpha-glucanotransferase (amylomaltase)	0.689657	0.00144161	0.584963	-0.58489	up
1,4-alpha-glucan (glycogen) branching enzyme, GH-13-type	0.680684	0.00017181	0.584963	-0.58489	up
Trehalose-6-phosphate hydrolase	1.19137	0.000384827	0.584963	-0.58489	up
Periplasmic alpha-amylase	0.814837	0.000308702	0.584963	-0.58489	up
Periplasmic alpha-amylase	1.46905	0.000216424	0.584963	-0.58489	up
Glycosidase	0.92964	0.0212166	0.584963	-0.58489	up
Alanine racemase ## biosynthetic	-0.772752	0.00192556	0.584963	-0.58489		down
2-keto-3-deoxy-D-arabino-heptulosonate-7- phosphate synthase I alpha	-1.4852	0.000422855	0.584963	-0.58489		down
Shikimate kinase I	-0.652448	0.00390293	0.584963	-0.58489		down
Chorismate mutase I / Prephenate dehydratase	-0.739613	0.00034491	0.584963	-0.58489		down
Catalase	0.731096	8.02e-05	0.584963	-0.58489	up
5-carboxymethyl-2-hydroxymuconate delta-isomerase	0.676448	0.00153121	0.584963	-0.58489	up
Fumarylacetoacetase	1.21729	0.000946702	0.584963	-0.58489	up
Homogentisate 1,2-dioxygenase	1.58188	0.00400241	0.584963	-0.58489	up
Phosphoribosylformimino-5-aminoimidazole carboxamide ribotide isomerase	-1.54962	0.0106573	0.584963	-0.58489		down
Putative histidine ammonia-lyase protein	0.674189	0.000319374	0.584963	-0.58489	up
Imidazolonepropionase	1.59927	3.19e-05	0.584963	-0.58489	up
Formiminoglutamase	0.915942	2.65e-05	0.584963	-0.58489	up
Urocanate hydratase	0.915253	2.5e-05	0.584963	-0.58489	up
Histidine ammonia-lyase	1.3966	5.97e-06	0.584963	-0.58489	up
Pyrroline-5-carboxylate reductase	-0.723801	0.00139309	0.584963	-0.58489		down
Carboxynorspermidine decarboxylase, putative	0.843582	6.41e-05	0.584963	-0.58489	up
Carboxynorspermidine dehydrogenase	0.772477	1.22e-07	0.584963	-0.58489	up
Arginine N-succinyltransferase	0.80033	0.00079976	0.584963	-0.58489	up
Spermidine N1-acetyltransferase	0.819014	8.81e-06	0.584963	-0.58489	up
Gamma-glutamyl phosphate reductase	-1.04633	8.47e-05	0.584963	-0.58489		down
L-2-hydroxyglutarate oxidase	3.01502	0.000140611	0.584963	-0.58489	up
Lysine decarboxylase, inducible	-3.9908	0.00502977	0.584963	-0.58489		down
Valine--pyruvate aminotransferase	0.833902	0.00183013	0.584963	-0.58489	up
3-isopropylmalate dehydratase small subunit	-0.63958	0.0100898	0.584963	-0.58489		down
3-isopropylmalate dehydratase large subunit	-0.661775	7.65e-05	0.584963	-0.58489		down
3-isopropylmalate dehydrogenase	-0.634867	5.64e-05	0.584963	-0.58489		down
Acetolactate synthase large subunit	-0.848921	0.000373259	0.584963	-0.58489		down
2-hydroxy-3-oxopropionate reductase	-1.03298	4.99e-05	0.584963	-0.58489		down
N-(3-hydroxybutanoyl)-L- homoserine lactone synthase LuxM	1.0695	0.000349665	0.584963	-0.58489	up
O-acetylhomoserine sulfhydrylase / O-succinylhomoserine sulfhydrylase	-1.6529	0.000228775	0.584963	-0.58489		down
Thiosulfate sulfurtransferase, rhodanese	3.55704	0.000128628	0.584963	-0.58489	up
Homoserine O-succinyltransferase	0.709908	0.0394471	0.584963	-0.58489	up
Cysteine synthase	-2.00231	3.49e-05	0.584963	-0.58489		down
Aspartate aminotransferase	-0.725231	0.00119055	0.584963	-0.58489		down
Free methionine-(R)-sulfoxide reductase, contains GAF domain	0.769349	0.000178094	0.584963	-0.58489	up
4-hydroxy-tetrahydrodipicolinate reductase	-0.603621	0.000170953	0.584963	-0.58489		down
Low-specificity L-threonine aldolase	-0.805409	1.02e-05	0.584963	-0.58489		down
D-serine dehydratase	1.07259	0.000181321	0.584963	-0.58489	up
Betaine aldehyde dehydrogenase	-2.83239	4.48e-05	0.584963	-0.58489		down
Choline dehydrogenase	-3.31043	5.42e-05	0.584963	-0.58489		down
L-threonine 3-dehydrogenase	1.17785	3.18e-05	0.584963	-0.58489	up
Glycine cleavage system H protein	-0.739131	0.0481935	0.584963	-0.58489		down
Glycerate kinase	0.74192	0.00538831	0.584963	-0.58489	up
L-serine dehydratase, beta subunit / L-serine dehydratase, alpha subunit	2.04509	0.00208365	0.584963	-0.58489	up
L-serine dehydratase	0.988412	4.74e-07	0.584963	-0.58489	up
D-3-phosphoglycerate dehydrogenase	-0.840629	6.99e-05	0.584963	-0.58489		down
Phosphoserine aminotransferase	-0.717857	2.71e-05	0.584963	-0.58489		down
Aspartate-semialdehyde dehydrogenase	-1.31007	1.56e-05	0.584963	-0.58489		down
Aspartokinase	-1.25154	0.000866607	0.584963	-0.58489		down
Aspartate ammonia-lyase	0.826193	7.45e-05	0.584963	-0.58489	up
L-aspartate oxidase	-0.611755	2.95e-05	0.584963	-0.58489		down
L-asparaginase	1.12029	0.00165441	0.584963	-0.58489	up
Alanine dehydrogenase	-0.598151	0.00124138	0.584963	-0.58489		down
Proline dehydrogenase (Proline oxidase) / Delta-1-pyrroline-5-carboxylate dehydrogenase	0.59474	8.28e-06	0.584963	-0.58489	up
Serine--pyruvate aminotransferase / L-alanine:glyoxylate aminotransferase	1.02545	0.00401357	0.584963	-0.58489	up
Dihydroorotate dehydrogenase	-0.828793	0.000482559	0.584963	-0.58489		down
Orotidine 5'-phosphate decarboxylase	-1.18672	0.000214135	0.584963	-0.58489		down
Cytidylate kinase	-1.45127	0.000121612	0.584963	-0.58489		down
Thymidylate kinase	-0.901311	0.0131935	0.584963	-0.58489		down
Uracil phosphoribosyltransferase	-0.624599	0.000556474	0.584963	-0.58489		down
Uridine monophosphate kinase	-0.852563	0.000718228	0.584963	-0.58489		down
Thymidylate synthase	0.890486	5.1e-05	0.584963	-0.58489	up
Aspartate carbamoyltransferase	-1.39025	0.000288361	0.584963	-0.58489		down
Aspartate carbamoyltransferase regulatory chain (PyrI)	-2.78488	1.78e-05	0.584963	-0.58489		down
Carbamoyl-phosphate synthase small chain	-0.891375	2.83e-06	0.584963	-0.58489		down
Carbamoyl-phosphate synthase large chain	-1.01159	0.000350688	0.584963	-0.58489		down
Phosphoribosylaminoimidazole carboxylase catalytic subunit	-1.67577	4.82e-05	0.584963	-0.58489		down
Inosine-guanosine kinase	0.58602	0.00161095	0.584963	-0.58489	up
Inosine-guanosine kinase	0.699019	0.00818003	0.584963	-0.58489	up
Bis(5'-nucleosyl)-tetraphosphatase, symmetrical	-1.25705	0.00574843	0.584963	-0.58489		down
ADP-ribose pyrophosphatase	0.815329	0.00165238	0.584963	-0.58489	up
Phosphoribosylglycinamide formyltransferase 2	-0.99827	0.00328521	0.584963	-0.58489		down
Adenylosuccinate lyase	-0.59379	0.00010293	0.584963	-0.58489		down
Adenylosuccinate synthetase	-4.93898	1e-06	0.584963	-0.58489		down
Ribonucleotide reductase of class Ia (aerobic), beta subunit	0.920598	5.45e-06	0.584963	-0.58489	up
2',3'-cyclic-nucleotide 2'-phosphodiesterase	0.688136	0.000284451	0.584963	-0.58489	up
UDP-sugar hydrolase ; 5'-nucleotidase	0.585924	0.0011483	0.584963	-0.58489	up
UDP-sugar hydrolase ; 5'-nucleotidase	1.20696	1.26e-05	0.584963	-0.58489	up
Ornithine carbamoyltransferase	0.75369	0.000347496	0.584963	-0.58489	up
Acetylornithine aminotransferase / N-succinyl-L,L-diaminopimelate aminotransferase / Succinylornithine transaminase	-0.963532	0.00204171	0.584963	-0.58489		down
Argininosuccinate lyase	-0.746374	0.0161635	0.584963	-0.58489		down
Aspartate aminotransferase	-1.4344	0.000340336	0.584963	-0.58489		down
Aspartate aminotransferase	-0.827256	2.92e-05	0.584963	-0.58489		down
Cytochrome c oxidase subunit CcoP	0.615981	9.91e-05	0.584963	-0.58489	up
Cytochrome c oxidase subunit CcoO	1.20945	3.46e-05	0.584963	-0.58489	up
Cytochrome c oxidase subunit CcoN	1.38527	0.00105514	0.584963	-0.58489	up
Ubiquinol-cytochrome C reductase iron-sulfur subunit	0.620399	0.00452594	0.584963	-0.58489	up
ubiquinol cytochrome C oxidoreductase, cytochrome C1 subunit	0.635244	0.000533845	0.584963	-0.58489	up
ATP synthase epsilon chain	-0.589008	0.00742862	0.584963	-0.58489		down
ATP synthase F0 sector subunit b	-2.55047	1.88e-06	0.584963	-0.58489		down
3-polyprenyl-4-hydroxybenzoate carboxy-lyase	0.697329	0.0012223	0.584963	-0.58489	up
3-demethylubiquinone-9 3-methyltransferase	-1.89057	0.000578032	0.584963	-0.58489		down
Ubiquinone/menaquinone biosynthesis methyltransferase UbiE @ 2-heptaprenyl-1,4-naphthoquinone methyltransferase	-1.50512	4.98e-05	0.584963	-0.58489		down
4-hydroxyphenylpyruvate dioxygenase	1.7274	3.5e-06	0.584963	-0.58489	up
3-ketoacyl-CoA thiolase @ Acetyl-CoA acetyltransferase	0.659742	0.00959468	0.584963	-0.58489	up
3-ketoacyl-CoA thiolase @ Acetyl-CoA acetyltransferase	1.51228	3.93e-05	0.584963	-0.58489	up
Enoyl-CoA hydratase / Delta(3)-cis-delta(2)-trans-enoyl-CoA isomerase / 3-hydroxyacyl-CoA dehydrogenase / 3-hydroxybutyryl-CoA epimerase	0.619929	0.000176913	0.584963	-0.58489	up
Enoyl-CoA hydratase / Delta(3)-cis-delta(2)-trans-enoyl-CoA isomerase / 3-hydroxyacyl-CoA dehydrogenase / 3-hydroxybutyryl-CoA epimerase	0.68428	0.00191623	0.584963	-0.58489	up
3-ketoacyl-CoA thiolase [isoleucine degradation]	1.06908	0.0159803	0.584963	-0.58489	up
Acetyl-coenzyme A carboxyl transferase beta chain	-0.748554	0.000528614	0.584963	-0.58489		down
Acetyl-coenzyme A carboxyl transferase alpha chain	-0.940091	0.00625318	0.584963	-0.58489		down
3-oxoacyl-[acyl-carrier protein] reductase	-1.08161	2.88e-05	0.584963	-0.58489		down
Alpha-galactosidase	0.62742	0.000210009	0.584963	-0.58489	up
Galactokinase	0.959325	4.35e-05	0.584963	-0.58489	up
Galactose-1-phosphate uridylyltransferase	1.34511	0.0017935	0.584963	-0.58489	up
UDP-glucose 4-epimerase	0.858936	0.03214	0.584963	-0.58489	up
UDP-N-acetylglucosamine 4,6-dehydratase	-0.77967	0.000170472	0.584963	-0.58489		down
PTS system, fructose-specific IIB component / PTS system, fructose-specific IIC component	1.04824	0.000535375	0.584963	-0.58489	up
PTS system, fructose-specific IIA component / PTS system, fructose-specific IIB component / PTS system, fructose-specific IIC component	1.43813	0.00227729	0.584963	-0.58489	up
1-phosphofructokinase	0.859095	0.00281462	0.584963	-0.58489	up
Mannose-6-phosphate isomerase	0.615793	0.00063082	0.584963	-0.58489	up
Phosphogluconate dehydratase	0.992043	0.000744284	0.584963	-0.58489	up
6-phosphogluconolactonase , eukaryotic type	-2.89218	7.55e-05	0.584963	-0.58489		down
FIG01201258: hypothetical protein	1.00303	0.000416665	0.584963	-0.58489	up
Ribokinase	1.30416	0.00098759	0.584963	-0.58489	up
4-hydroxy-2-oxoglutarate aldolase @ 2-dehydro-3-deoxyphosphogluconate aldolase	0.907429	0.00148819	0.584963	-0.58489	up
Citrate synthase (si)	0.687419	0.000927013	0.584963	-0.58489	up
Succinate dehydrogenase cytochrome b-556 subunit	-0.830588	0.00961446	0.584963	-0.58489		down
Fumarate reductase subunit D	1.32815	0.00837758	0.584963	-0.58489	up
Phosphoglycerate kinase	-0.749523	0.00024722	0.584963	-0.58489		down
Aldehyde dehydrogenase	1.93493	0.000645113	0.584963	-0.58489	up
Acetyl-coenzyme A synthetase	2.07611	2.1e-05	0.584963	-0.58489	up
PTS system, glucose-specific IIB component / PTS system, glucose-specific IIC component	1.22928	4.16e-05	0.584963	-0.58489	up
PTS system, maltose and glucose-specific IIC component / PTS system, maltose and glucose-specific IIB component	0.654252	0.000334399	0.584963	-0.58489	up
6-phospho-beta-glucosidase	0.668482	1.9e-05	0.584963	-0.58489	up
Alcohol dehydrogenase	2.1462	0.0424927	0.584963	-0.58489	up
Alcohol dehydrogenase ; Acetaldehyde dehydrogenase	-1.18344	0.0127524	0.584963	-0.58489		down
Aldose 1-epimerase	2.04019	0.00152035	0.584963	-0.58489	up
5-keto-2-deoxy-D-gluconate-6 phosphate aldolase	0.992696	0.0128588	0.584963	-0.58489	up
6-phosphofructokinase	-0.9703	0.000260889	0.584963	-0.58489		down
Dihydrolipoamide acyltransferase component of branched-chain alpha-keto acid dehydrogenase complex	-0.868015	0.00602308	0.584963	-0.58489		down
Branched-chain alpha-keto acid dehydrogenase, E1 component, beta subunit	-2.29407	0.021821	0.584963	-0.58489		down
